# Supplementary material for: The Microbiome of an Invasive Antarctic insect, Eretmoptera Murphyi (Diptera: Chironomidae), and its Potential Role in Nutrient Cycling
Source: Microb Ecol. 2026 Feb 28;89(1):66. doi: 10.1007/s00248-026-02706-5 (PMC12966229; doi:10.1007/s00248-026-02706-5)
Supplement: Supplementary file 1 — Supplementary Material 1 [file 248_2026_2706_MOESM1_ESM.txt]

	Kingdom	Phylum	Class	Order	Family	Genus	Species
ASV_1	Bacteria	Proteobacteria	Alphaproteobacteria	Rickettsiales	Rickettsiaceae	Rickettsia	NA
ASV_2	Bacteria	Proteobacteria	Alphaproteobacteria	Rickettsiales	Rickettsiaceae	Rickettsia	NA
ASV_3	Bacteria	Actinobacteriota	Thermoleophilia	Solirubrobacterales	Solirubrobacteraceae	NA	NA
ASV_4	Bacteria	Actinobacteriota	Actinobacteria	Micrococcales	Intrasporangiaceae	Humibacillus	NA
ASV_5	Bacteria	Actinobacteriota	Actinobacteria	Frankiales	Frankiaceae	Jatrophihabitans	NA
ASV_6	Bacteria	Actinobacteriota	Thermoleophilia	Solirubrobacterales	Solirubrobacteraceae	Conexibacter	NA
ASV_7	Bacteria	Actinobacteriota	Actinobacteria	Frankiales	Frankiaceae	Jatrophihabitans	NA
ASV_8	Bacteria	Actinobacteriota	Acidimicrobiia	IMCC26256	NA	NA	NA
ASV_9	Bacteria	Actinobacteriota	Thermoleophilia	Solirubrobacterales	Solirubrobacteraceae	Conexibacter	NA
ASV_10	Bacteria	Chloroflexi	AD3	NA	NA	NA	NA
ASV_11	Bacteria	Chloroflexi	AD3	NA	NA	NA	NA
ASV_12	Bacteria	Actinobacteriota	Thermoleophilia	Solirubrobacterales	Solirubrobacteraceae	NA	NA
ASV_13	Bacteria	NA	NA	NA	NA	NA	NA
ASV_14	Bacteria	Actinobacteriota	Actinobacteria	Micrococcales	Intrasporangiaceae	Humibacillus	NA
ASV_15	Bacteria	Actinobacteriota	Thermoleophilia	Solirubrobacterales	Solirubrobacteraceae	NA	NA
ASV_16	Bacteria	Chloroflexi	AD3	NA	NA	NA	NA
ASV_17	Bacteria	Actinobacteriota	Actinobacteria	Micrococcales	Intrasporangiaceae	Oryzihumus	NA
ASV_18	Bacteria	Actinobacteriota	Actinobacteria	Frankiales	Nakamurellaceae	Nakamurella	NA
ASV_19	Bacteria	Actinobacteriota	Actinobacteria	Frankiales	Nakamurellaceae	Nakamurella	NA
ASV_20	Bacteria	Actinobacteriota	Actinobacteria	Frankiales	Acidothermaceae	Acidothermus	NA
ASV_21	Bacteria	Actinobacteriota	Acidimicrobiia	IMCC26256	NA	NA	NA
ASV_22	Bacteria	Firmicutes	Clostridia	Clostridiales	Clostridiaceae	Clostridium sensu stricto 13	NA
ASV_23	Bacteria	Actinobacteriota	Actinobacteria	Pseudonocardiales	Pseudonocardiaceae	Pseudonocardia	NA
ASV_24	Bacteria	Actinobacteriota	Actinobacteria	Frankiales	Acidothermaceae	Acidothermus	NA
ASV_25	Bacteria	Actinobacteriota	Thermoleophilia	Solirubrobacterales	Solirubrobacteraceae	Conexibacter	NA
ASV_26	Bacteria	Actinobacteriota	Thermoleophilia	Solirubrobacterales	Solirubrobacteraceae	Conexibacter	NA
ASV_27	Bacteria	Actinobacteriota	Thermoleophilia	Solirubrobacterales	Solirubrobacteraceae	Conexibacter	NA
ASV_28	Bacteria	Chloroflexi	Chloroflexia	Thermomicrobiales	JG30-KF-CM45	NA	NA
ASV_29	Bacteria	Actinobacteriota	Acidimicrobiia	NA	NA	NA	NA
ASV_30	Bacteria	Chloroflexi	KD4-96	NA	NA	NA	NA
ASV_31	Bacteria	Planctomycetota	Planctomycetes	Isosphaerales	Isosphaeraceae	Candidatus Nostocoida	NA
ASV_32	Bacteria	Actinobacteriota	Acidimicrobiia	IMCC26256	NA	NA	NA
ASV_33	Bacteria	Actinobacteriota	Actinobacteria	Corynebacteriales	Mycobacteriaceae	Mycobacterium	NA
ASV_34	Bacteria	Chloroflexi	Ktedonobacteria	Ktedonobacterales	Ktedonobacteraceae	JG30a-KF-32	NA
ASV_35	Bacteria	Actinobacteriota	Actinobacteria	Frankiales	Frankiaceae	Frankia	NA
ASV_36	Bacteria	Actinobacteriota	Actinobacteria	Frankiales	Nakamurellaceae	Nakamurella	NA
ASV_37	Bacteria	Actinobacteriota	Actinobacteria	Frankiales	Acidothermaceae	Acidothermus	NA
ASV_38	Bacteria	Chloroflexi	AD3	NA	NA	NA	NA
ASV_39	Bacteria	Chloroflexi	Ktedonobacteria	Ktedonobacterales	Ktedonobacteraceae	JG30a-KF-32	NA
ASV_40	Bacteria	Actinobacteriota	Thermoleophilia	Solirubrobacterales	67-14	NA	NA
ASV_41	Bacteria	Actinobacteriota	Actinobacteria	Frankiales	Nakamurellaceae	Nakamurella	NA
ASV_42	Bacteria	Actinobacteriota	Actinobacteria	Micrococcales	Intrasporangiaceae	Oryzihumus	NA
ASV_43	Bacteria	Actinobacteriota	Thermoleophilia	Solirubrobacterales	Solirubrobacteraceae	NA	NA
ASV_44	Bacteria	Actinobacteriota	Thermoleophilia	Solirubrobacterales	Solirubrobacteraceae	Conexibacter	NA
ASV_45	Bacteria	Chloroflexi	Ktedonobacteria	Ktedonobacterales	Ktedonobacteraceae	NA	NA
ASV_46	Bacteria	Chloroflexi	Ktedonobacteria	Ktedonobacterales	Ktedonobacteraceae	NA	NA
ASV_47	Bacteria	Actinobacteriota	Thermoleophilia	Solirubrobacterales	Solirubrobacteraceae	Conexibacter	NA
ASV_48	Bacteria	Actinobacteriota	Actinobacteria	Frankiales	Acidothermaceae	Acidothermus	NA
ASV_49	Bacteria	Chloroflexi	Ktedonobacteria	Ktedonobacterales	Ktedonobacteraceae	NA	NA
ASV_50	Bacteria	Actinobacteriota	Acidimicrobiia	NA	NA	NA	NA
ASV_51	Bacteria	Planctomycetota	Planctomycetes	Gemmatales	Gemmataceae	NA	NA
ASV_52	Bacteria	Chloroflexi	KD4-96	NA	NA	NA	NA
ASV_53	Bacteria	Planctomycetota	Planctomycetes	Isosphaerales	Isosphaeraceae	NA	NA
ASV_54	Bacteria	Actinobacteriota	Acidimicrobiia	IMCC26256	NA	NA	NA
ASV_55	Bacteria	Actinobacteriota	Acidimicrobiia	IMCC26256	NA	NA	NA
ASV_56	Bacteria	Planctomycetota	Planctomycetes	Isosphaerales	Isosphaeraceae	Candidatus Nostocoida	NA
ASV_57	Bacteria	Proteobacteria	Alphaproteobacteria	Rhizobiales	Beijerinckiaceae	Roseiarcus	NA
ASV_58	Bacteria	Actinobacteriota	Actinobacteria	Frankiales	Acidothermaceae	Acidothermus	NA
ASV_59	Bacteria	Proteobacteria	Alphaproteobacteria	Rhizobiales	Beijerinckiaceae	Roseiarcus	NA
ASV_60	Bacteria	Chloroflexi	Chloroflexia	Thermomicrobiales	JG30-KF-CM45	NA	NA
ASV_61	Bacteria	Planctomycetota	Planctomycetes	Isosphaerales	Isosphaeraceae	NA	NA
ASV_62	Bacteria	Firmicutes	Clostridia	Clostridiales	Clostridiaceae	NA	NA
ASV_63	Bacteria	Actinobacteriota	Actinobacteria	Frankiales	NA	NA	NA
ASV_64	Bacteria	Actinobacteriota	Thermoleophilia	Solirubrobacterales	Solirubrobacteraceae	Conexibacter	NA
ASV_65	Bacteria	Actinobacteriota	Actinobacteria	Frankiales	Acidothermaceae	Acidothermus	NA
ASV_66	Bacteria	Proteobacteria	Alphaproteobacteria	Rhizobiales	Xanthobacteraceae	NA	NA
ASV_67	Bacteria	Actinobacteriota	Acidimicrobiia	Microtrichales	NA	NA	NA
ASV_68	Bacteria	Proteobacteria	Alphaproteobacteria	Rhizobiales	Xanthobacteraceae	NA	NA
ASV_69	Bacteria	Proteobacteria	Alphaproteobacteria	Rhizobiales	Rhizobiales Incertae Sedis	NA	NA
ASV_70	Bacteria	Actinobacteriota	Actinobacteria	Kineosporiales	Kineosporiaceae	NA	NA
ASV_71	Bacteria	Actinobacteriota	Thermoleophilia	Solirubrobacterales	Solirubrobacteraceae	Conexibacter	NA
ASV_72	Bacteria	Actinobacteriota	Actinobacteria	Frankiales	Sporichthyaceae	Longivirga	NA
ASV_73	Bacteria	Chloroflexi	Ktedonobacteria	Ktedonobacterales	Ktedonobacteraceae	JG30a-KF-32	NA
ASV_74	Bacteria	Planctomycetota	Planctomycetes	Isosphaerales	Isosphaeraceae	Aquisphaera	NA
ASV_75	Bacteria	Actinobacteriota	Acidimicrobiia	NA	NA	NA	NA
ASV_76	Bacteria	Actinobacteriota	Thermoleophilia	Gaiellales	NA	NA	NA
ASV_77	Bacteria	Actinobacteriota	Actinobacteria	Frankiales	Acidothermaceae	Acidothermus	NA
ASV_78	Bacteria	Actinobacteriota	Actinobacteria	Frankiales	NA	NA	NA
ASV_79	Bacteria	Proteobacteria	Gammaproteobacteria	Gammaproteobacteria Incertae Sedis	Unknown Family	Candidatus Berkiella	NA
ASV_80	Bacteria	Planctomycetota	Planctomycetes	Isosphaerales	Isosphaeraceae	NA	NA
ASV_81	Bacteria	Actinobacteriota	Actinobacteria	Frankiales	NA	NA	NA
ASV_82	Bacteria	Planctomycetota	Planctomycetes	Isosphaerales	Isosphaeraceae	Aquisphaera	NA
ASV_83	Bacteria	Planctomycetota	Planctomycetes	Isosphaerales	Isosphaeraceae	Aquisphaera	NA
ASV_84	Bacteria	Actinobacteriota	Actinobacteria	Corynebacteriales	Mycobacteriaceae	Mycobacterium	NA
ASV_85	Bacteria	Proteobacteria	Alphaproteobacteria	Acetobacterales	Acetobacteraceae	NA	NA
ASV_86	Bacteria	Actinobacteriota	Thermoleophilia	Gaiellales	NA	NA	NA
ASV_87	Bacteria	Proteobacteria	Alphaproteobacteria	Acetobacterales	Acetobacteraceae	Rhodovastum	NA
ASV_88	Bacteria	Actinobacteriota	Thermoleophilia	Solirubrobacterales	67-14	NA	NA
ASV_89	Bacteria	Chloroflexi	Chloroflexia	Thermomicrobiales	JG30-KF-CM45	NA	NA
ASV_90	Bacteria	Firmicutes	Clostridia	Clostridiales	Clostridiaceae	NA	NA
ASV_91	Bacteria	Actinobacteriota	Acidimicrobiia	NA	NA	NA	NA
ASV_92	Bacteria	Planctomycetota	Planctomycetes	Isosphaerales	Isosphaeraceae	NA	NA
ASV_93	Bacteria	Actinobacteriota	Thermoleophilia	Solirubrobacterales	Solirubrobacteraceae	Conexibacter	NA
ASV_94	Bacteria	Actinobacteriota	Thermoleophilia	Solirubrobacterales	Solirubrobacteraceae	Conexibacter	NA
ASV_95	Bacteria	Chloroflexi	Ktedonobacteria	Ktedonobacterales	Ktedonobacteraceae	NA	NA
ASV_96	Bacteria	Verrucomicrobiota	Chlamydiae	Chlamydiales	Parachlamydiaceae	Candidatus Protochlamydia	NA
ASV_97	Bacteria	Myxococcota	Polyangia	Haliangiales	Haliangiaceae	Haliangium	NA
ASV_98	Bacteria	Planctomycetota	Planctomycetes	Isosphaerales	Isosphaeraceae	Aquisphaera	NA
ASV_99	Bacteria	Actinobacteriota	Actinobacteria	Frankiales	Acidothermaceae	Acidothermus	NA
ASV_100	Bacteria	Chloroflexi	Ktedonobacteria	Ktedonobacterales	Ktedonobacteraceae	NA	NA
ASV_101	Bacteria	Actinobacteriota	Acidimicrobiia	IMCC26256	NA	NA	NA
ASV_102	Bacteria	Actinobacteriota	Thermoleophilia	Solirubrobacterales	Solirubrobacteraceae	Conexibacter	NA
ASV_103	Bacteria	Actinobacteriota	Acidimicrobiia	IMCC26256	NA	NA	NA
ASV_104	Bacteria	Actinobacteriota	Thermoleophilia	Solirubrobacterales	Solirubrobacteraceae	NA	NA
ASV_105	Bacteria	Gemmatimonadota	Gemmatimonadetes	Gemmatimonadales	Gemmatimonadaceae	Gemmatimonas	NA
ASV_106	Bacteria	Chloroflexi	Ktedonobacteria	Ktedonobacterales	Ktedonobacteraceae	NA	NA
ASV_107	Bacteria	Bacteroidota	Bacteroidia	Chitinophagales	Chitinophagaceae	NA	NA
ASV_108	Bacteria	Chloroflexi	Ktedonobacteria	Ktedonobacterales	Ktedonobacteraceae	NA	NA
ASV_109	Bacteria	Actinobacteriota	Actinobacteria	Micrococcales	Intrasporangiaceae	Pedococcus-Phycicoccus	NA
ASV_110	Bacteria	Chloroflexi	Ktedonobacteria	Ktedonobacterales	Ktedonobacteraceae	JG30a-KF-32	NA
ASV_111	Bacteria	Proteobacteria	Gammaproteobacteria	Gammaproteobacteria Incertae Sedis	Unknown Family	Acidibacter	NA
ASV_112	Bacteria	Planctomycetota	Planctomycetes	Isosphaerales	Isosphaeraceae	NA	NA
ASV_113	Bacteria	Actinobacteriota	Actinobacteria	Frankiales	Acidothermaceae	Acidothermus	NA
ASV_114	Bacteria	Actinobacteriota	Thermoleophilia	Solirubrobacterales	67-14	NA	NA
ASV_115	Bacteria	Actinobacteriota	Actinobacteria	Frankiales	Acidothermaceae	Acidothermus	NA
ASV_116	Bacteria	Proteobacteria	Gammaproteobacteria	WD260	NA	NA	NA
ASV_117	Bacteria	Actinobacteriota	Thermoleophilia	Solirubrobacterales	Solirubrobacteraceae	Conexibacter	NA
ASV_118	Bacteria	Actinobacteriota	Actinobacteria	Frankiales	Acidothermaceae	Acidothermus	NA
ASV_119	Bacteria	Proteobacteria	Alphaproteobacteria	Rhizobiales	Xanthobacteraceae	Bradyrhizobium	NA
ASV_120	Bacteria	Actinobacteriota	Acidimicrobiia	IMCC26256	NA	NA	NA
ASV_121	Bacteria	Planctomycetota	Planctomycetes	Isosphaerales	Isosphaeraceae	Candidatus Nostocoida	NA
ASV_122	Bacteria	Actinobacteriota	Actinobacteria	Micrococcales	Microbacteriaceae	NA	NA
ASV_123	Bacteria	Actinobacteriota	Thermoleophilia	Gaiellales	NA	NA	NA
ASV_124	Bacteria	Proteobacteria	Alphaproteobacteria	Rhizobiales	Xanthobacteraceae	Afipia	NA
ASV_125	Bacteria	Proteobacteria	Gammaproteobacteria	Burkholderiales	Comamonadaceae	Piscinibacter	NA
ASV_126	Bacteria	Planctomycetota	Planctomycetes	Isosphaerales	Isosphaeraceae	NA	NA
ASV_127	Bacteria	Proteobacteria	Gammaproteobacteria	WD260	NA	NA	NA
ASV_128	Bacteria	Actinobacteriota	Thermoleophilia	Gaiellales	NA	NA	NA
ASV_129	Bacteria	Planctomycetota	Planctomycetes	Gemmatales	Gemmataceae	NA	NA
ASV_130	Bacteria	Actinobacteriota	Thermoleophilia	Solirubrobacterales	67-14	NA	NA
ASV_131	Bacteria	Proteobacteria	Alphaproteobacteria	Acetobacterales	Acetobacteraceae	NA	NA
ASV_132	Bacteria	Actinobacteriota	Acidimicrobiia	Microtrichales	NA	NA	NA
ASV_133	Bacteria	Chloroflexi	Ktedonobacteria	C0119	NA	NA	NA
ASV_134	Bacteria	NA	NA	NA	NA	NA	NA
ASV_135	Bacteria	Actinobacteriota	Acidimicrobiia	IMCC26256	NA	NA	NA
ASV_136	Bacteria	Planctomycetota	Planctomycetes	Planctomycetales	NA	NA	NA
ASV_137	Bacteria	Nitrospirota	Nitrospiria	Nitrospirales	Nitrospiraceae	Nitrospira	NA
ASV_138	Bacteria	Planctomycetota	Planctomycetes	Gemmatales	Gemmataceae	NA	NA
ASV_139	Bacteria	Proteobacteria	Alphaproteobacteria	Caulobacterales	Caulobacteraceae	Phenylobacterium	NA
ASV_140	Bacteria	Chloroflexi	Ktedonobacteria	Ktedonobacterales	Ktedonobacteraceae	1921-2	NA
ASV_141	Bacteria	Chloroflexi	KD4-96	NA	NA	NA	NA
ASV_142	Bacteria	Planctomycetota	Planctomycetes	Gemmatales	Gemmataceae	NA	NA
ASV_143	Bacteria	Chloroflexi	AD3	NA	NA	NA	NA
ASV_144	Bacteria	Acidobacteriota	Acidobacteriae	Acidobacteriales	Acidobacteriaceae (Subgroup 1)	Acidipila-Silvibacterium	NA
ASV_145	Bacteria	Actinobacteriota	Actinobacteria	Frankiales	NA	NA	NA
ASV_146	Bacteria	Actinobacteriota	Thermoleophilia	Solirubrobacterales	Solirubrobacteraceae	NA	NA
ASV_147	Bacteria	Actinobacteriota	Actinobacteria	Frankiales	Acidothermaceae	Acidothermus	NA
ASV_148	Bacteria	Planctomycetota	Planctomycetes	Gemmatales	Gemmataceae	NA	NA
ASV_149	Bacteria	Actinobacteriota	Actinobacteria	Frankiales	Frankiaceae	Jatrophihabitans	NA
ASV_150	Bacteria	Proteobacteria	Gammaproteobacteria	Legionellales	Legionellaceae	Legionella	NA
ASV_151	Bacteria	Actinobacteriota	Acidimicrobiia	Microtrichales	Iamiaceae	Iamia	NA
ASV_152	Bacteria	Actinobacteriota	Acidimicrobiia	IMCC26256	NA	NA	NA
ASV_153	Bacteria	Actinobacteriota	Acidimicrobiia	IMCC26256	NA	NA	NA
ASV_154	Bacteria	Actinobacteriota	Actinobacteria	Frankiales	Acidothermaceae	Acidothermus	NA
ASV_155	Bacteria	Proteobacteria	Alphaproteobacteria	Rhizobiales	Beijerinckiaceae	Roseiarcus	NA
ASV_156	Bacteria	Planctomycetota	Planctomycetes	Isosphaerales	Isosphaeraceae	Tundrisphaera	NA
ASV_157	Bacteria	Actinobacteriota	Acidimicrobiia	IMCC26256	NA	NA	NA
ASV_158	Bacteria	Actinobacteriota	Acidimicrobiia	IMCC26256	NA	NA	NA
ASV_159	Bacteria	Chloroflexi	Ktedonobacteria	Ktedonobacterales	Ktedonobacteraceae	1921-2	NA
ASV_160	Bacteria	Proteobacteria	Alphaproteobacteria	Rhizobiales	Xanthobacteraceae	Pseudolabrys	NA
ASV_161	Bacteria	Planctomycetota	Planctomycetes	Isosphaerales	Isosphaeraceae	NA	NA
ASV_162	Bacteria	Actinobacteriota	Acidimicrobiia	IMCC26256	NA	NA	NA
ASV_163	Bacteria	Verrucomicrobiota	Verrucomicrobiae	Chthoniobacterales	Chthoniobacteraceae	Candidatus Udaeobacter	NA
ASV_164	Bacteria	Proteobacteria	Alphaproteobacteria	NA	NA	NA	NA
ASV_165	Bacteria	Chloroflexi	Ktedonobacteria	Ktedonobacterales	Ktedonobacteraceae	NA	NA
ASV_166	Bacteria	Actinobacteriota	Actinobacteria	Frankiales	Nakamurellaceae	Nakamurella	NA
ASV_167	Bacteria	Chloroflexi	Anaerolineae	RBG-13-54-9	NA	NA	NA
ASV_168	Bacteria	Proteobacteria	Alphaproteobacteria	Rhizobiales	Beijerinckiaceae	Roseiarcus	NA
ASV_169	Bacteria	Actinobacteriota	Thermoleophilia	Gaiellales	NA	NA	NA
ASV_170	Bacteria	Bacteroidota	Bacteroidia	Chitinophagales	Chitinophagaceae	NA	NA
ASV_171	Bacteria	Planctomycetota	Planctomycetes	Isosphaerales	Isosphaeraceae	Tundrisphaera	NA
ASV_172	Bacteria	Actinobacteriota	Actinobacteria	Corynebacteriales	NA	NA	NA
ASV_173	Bacteria	Actinobacteriota	Acidimicrobiia	Microtrichales	NA	NA	NA
ASV_174	Bacteria	Actinobacteriota	Acidimicrobiia	Microtrichales	NA	NA	NA
ASV_175	Bacteria	Actinobacteriota	Actinobacteria	Micrococcales	Dermacoccaceae	Allobranchiibius	NA
ASV_176	Bacteria	Planctomycetota	Planctomycetes	Isosphaerales	Isosphaeraceae	Candidatus Nostocoida	NA
ASV_177	Bacteria	Actinobacteriota	Acidimicrobiia	Microtrichales	NA	NA	NA
ASV_178	Bacteria	Planctomycetota	Planctomycetes	Isosphaerales	Isosphaeraceae	Aquisphaera	NA
ASV_179	Bacteria	Actinobacteriota	Thermoleophilia	Solirubrobacterales	Solirubrobacteraceae	NA	NA
ASV_180	Bacteria	Verrucomicrobiota	Chlamydiae	Chlamydiales	Parachlamydiaceae	Neochlamydia	NA
ASV_181	Bacteria	Planctomycetota	Planctomycetes	Gemmatales	Gemmataceae	NA	NA
ASV_182	Bacteria	Proteobacteria	Gammaproteobacteria	Xanthomonadales	Rhodanobacteraceae	Rhodanobacter	NA
ASV_183	Bacteria	Proteobacteria	Gammaproteobacteria	WD260	NA	NA	NA
ASV_184	Bacteria	Chloroflexi	Ktedonobacteria	Ktedonobacterales	Ktedonobacteraceae	1921-2	NA
ASV_185	Bacteria	Actinobacteriota	Actinobacteria	Frankiales	Sporichthyaceae	NA	NA
ASV_186	Bacteria	Chloroflexi	TK10	NA	NA	NA	NA
ASV_187	Bacteria	Actinobacteriota	Acidimicrobiia	Microtrichales	Ilumatobacteraceae	CL500-29 marine group	NA
ASV_188	Bacteria	Proteobacteria	Alphaproteobacteria	Rhizobiales	Xanthobacteraceae	NA	NA
ASV_189	Bacteria	Proteobacteria	Alphaproteobacteria	Acetobacterales	Acetobacteraceae	Rhodovastum	NA
ASV_190	Bacteria	Acidobacteriota	Acidobacteriae	Acidobacteriales	Acidobacteriaceae (Subgroup 1)	Acidipila-Silvibacterium	NA
ASV_191	Bacteria	Actinobacteriota	Actinobacteria	Frankiales	NA	NA	NA
ASV_192	Bacteria	Proteobacteria	Alphaproteobacteria	Rhizobiales	Beijerinckiaceae	Roseiarcus	NA
ASV_193	Bacteria	Planctomycetota	Planctomycetes	Isosphaerales	Isosphaeraceae	NA	NA
ASV_194	Bacteria	Planctomycetota	Planctomycetes	Isosphaerales	Isosphaeraceae	Aquisphaera	NA
ASV_195	Bacteria	Proteobacteria	Alphaproteobacteria	Rhizobiales	Xanthobacteraceae	Afipia	NA
ASV_196	Bacteria	Acidobacteriota	Acidobacteriae	Acidobacteriales	NA	NA	NA
ASV_197	Bacteria	Chloroflexi	KD4-96	NA	NA	NA	NA
ASV_198	Bacteria	Actinobacteriota	Acidimicrobiia	Microtrichales	Ilumatobacteraceae	NA	NA
ASV_199	Bacteria	Bacteroidota	Bacteroidia	Chitinophagales	Chitinophagaceae	NA	NA
ASV_200	Bacteria	Proteobacteria	Gammaproteobacteria	Pseudomonadales	Moraxellaceae	Alkanindiges	NA
ASV_201	Bacteria	Acidobacteriota	Acidobacteriae	Acidobacteriales	NA	NA	NA
ASV_202	Bacteria	Actinobacteriota	Thermoleophilia	Solirubrobacterales	Solirubrobacteraceae	Conexibacter	NA
ASV_203	Bacteria	Proteobacteria	Gammaproteobacteria	Burkholderiales	Oxalobacteraceae	Undibacterium	NA
ASV_204	Bacteria	Chloroflexi	Ktedonobacteria	B12-WMSP1	NA	NA	NA
ASV_205	Bacteria	Proteobacteria	Alphaproteobacteria	Acetobacterales	Acetobacteraceae	NA	NA
ASV_206	Bacteria	Proteobacteria	Gammaproteobacteria	Burkholderiales	A21b	NA	NA
ASV_207	Bacteria	Actinobacteriota	Actinobacteria	Frankiales	Frankiaceae	Jatrophihabitans	NA
ASV_208	Bacteria	Chloroflexi	KD4-96	NA	NA	NA	NA
ASV_209	Bacteria	Proteobacteria	Alphaproteobacteria	Acetobacterales	Acetobacteraceae	Acidicaldus	NA
ASV_210	Bacteria	Planctomycetota	Planctomycetes	Isosphaerales	Isosphaeraceae	NA	NA
ASV_211	Bacteria	Verrucomicrobiota	Chlamydiae	Chlamydiales	Parachlamydiaceae	Parachlamydia	NA
ASV_212	Bacteria	Planctomycetota	Planctomycetes	Gemmatales	Gemmataceae	NA	NA
ASV_213	Bacteria	Proteobacteria	Gammaproteobacteria	Burkholderiales	A21b	NA	NA
ASV_214	Bacteria	Verrucomicrobiota	Chlamydiae	Chlamydiales	Parachlamydiaceae	NA	NA
ASV_215	Bacteria	Actinobacteriota	Thermoleophilia	Gaiellales	NA	NA	NA
ASV_216	Bacteria	Verrucomicrobiota	Verrucomicrobiae	Opitutales	Opitutaceae	Lacunisphaera	NA
ASV_217	Bacteria	Actinobacteriota	Acidimicrobiia	IMCC26256	NA	NA	NA
ASV_218	Bacteria	Actinobacteriota	Acidimicrobiia	Microtrichales	NA	NA	NA
ASV_219	Bacteria	Chloroflexi	Ktedonobacteria	Ktedonobacterales	Ktedonobacteraceae	1921-2	NA
ASV_220	Bacteria	Firmicutes	Desulfitobacteriia	Desulfitobacteriales	Desulfitobacteriaceae	Desulfosporosinus	NA
ASV_221	Bacteria	Actinobacteriota	Actinobacteria	Frankiales	NA	NA	NA
ASV_222	Bacteria	WPS-2	NA	NA	NA	NA	NA
ASV_223	Bacteria	Dependentiae	Babeliae	Babeliales	Vermiphilaceae	NA	NA
ASV_224	Bacteria	Planctomycetota	Planctomycetes	Isosphaerales	Isosphaeraceae	Aquisphaera	NA
ASV_225	Bacteria	Planctomycetota	Planctomycetes	Gemmatales	Gemmataceae	NA	NA
ASV_226	Bacteria	Chloroflexi	KD4-96	NA	NA	NA	NA
ASV_227	Bacteria	Planctomycetota	Planctomycetes	Isosphaerales	Isosphaeraceae	NA	NA
ASV_228	Bacteria	Actinobacteriota	Acidimicrobiia	Microtrichales	Microtrichaceae	NA	NA
ASV_229	Bacteria	Planctomycetota	Planctomycetes	Isosphaerales	Isosphaeraceae	NA	NA
ASV_230	Bacteria	Myxococcota	Polyangia	Polyangiales	Polyangiaceae	Aetherobacter	NA
ASV_231	Bacteria	Chloroflexi	Ktedonobacteria	Ktedonobacterales	Ktedonobacteraceae	NA	NA
ASV_232	Bacteria	Chloroflexi	Ktedonobacteria	Ktedonobacterales	Ktedonobacteraceae	NA	NA
ASV_233	Bacteria	Proteobacteria	Alphaproteobacteria	Rhizobiales	Hyphomicrobiaceae	NA	NA
ASV_234	Bacteria	Verrucomicrobiota	Chlamydiae	Chlamydiales	Parachlamydiaceae	NA	NA
ASV_235	Bacteria	Actinobacteriota	Actinobacteria	Frankiales	Acidothermaceae	Acidothermus	NA
ASV_236	Bacteria	Myxococcota	Polyangia	Polyangiales	BIrii41	NA	NA
ASV_237	Bacteria	Planctomycetota	Planctomycetes	Isosphaerales	Isosphaeraceae	Tundrisphaera	NA
ASV_238	Bacteria	Planctomycetota	Planctomycetes	Isosphaerales	Isosphaeraceae	NA	NA
ASV_239	Bacteria	Planctomycetota	Planctomycetes	Isosphaerales	Isosphaeraceae	Candidatus Nostocoida	NA
ASV_240	Bacteria	Patescibacteria	Saccharimonadia	Saccharimonadales	LWQ8	NA	NA
ASV_241	Bacteria	Actinobacteriota	Acidimicrobiia	IMCC26256	NA	NA	NA
ASV_242	Bacteria	Proteobacteria	Gammaproteobacteria	Pseudomonadales	Moraxellaceae	Enhydrobacter	NA
ASV_243	Bacteria	Verrucomicrobiota	Chlamydiae	Chlamydiales	Parachlamydiaceae	Candidatus Protochlamydia	NA
ASV_244	Bacteria	Chloroflexi	TK10	NA	NA	NA	NA
ASV_245	Bacteria	Bacteroidota	Bacteroidia	Chitinophagales	Chitinophagaceae	Puia	NA
ASV_246	Bacteria	Planctomycetota	Planctomycetes	Isosphaerales	Isosphaeraceae	NA	NA
ASV_247	Bacteria	Proteobacteria	Alphaproteobacteria	Acetobacterales	Acetobacteraceae	NA	NA
ASV_248	Bacteria	Actinobacteriota	Actinobacteria	Micrococcales	Micrococcaceae	NA	NA
ASV_249	Bacteria	Actinobacteriota	Thermoleophilia	Solirubrobacterales	Solirubrobacteraceae	Conexibacter	NA
ASV_250	Bacteria	Verrucomicrobiota	Chlamydiae	Chlamydiales	Parachlamydiaceae	NA	NA
ASV_251	Bacteria	Actinobacteriota	Thermoleophilia	Solirubrobacterales	Solirubrobacteraceae	Conexibacter	NA
ASV_252	Bacteria	Proteobacteria	Alphaproteobacteria	Rhizobiales	Xanthobacteraceae	NA	NA
ASV_253	Bacteria	Actinobacteriota	Actinobacteria	Propionibacteriales	Propionibacteriaceae	Cutibacterium	NA
ASV_254	Bacteria	Proteobacteria	Alphaproteobacteria	Rhizobiales	Xanthobacteraceae	NA	NA
ASV_255	Bacteria	Proteobacteria	Alphaproteobacteria	Micropepsales	Micropepsaceae	NA	NA
ASV_256	Bacteria	Proteobacteria	Alphaproteobacteria	Acetobacterales	Acetobacteraceae	NA	NA
ASV_257	Bacteria	Chloroflexi	KD4-96	NA	NA	NA	NA
ASV_258	Bacteria	Planctomycetota	Planctomycetes	Gemmatales	Gemmataceae	NA	NA
ASV_259	Bacteria	Planctomycetota	Planctomycetes	Isosphaerales	Isosphaeraceae	Candidatus Nostocoida	NA
ASV_260	Bacteria	Proteobacteria	Gammaproteobacteria	JG36-TzT-191	NA	NA	NA
ASV_261	Bacteria	Actinobacteriota	Acidimicrobiia	Microtrichales	NA	NA	NA
ASV_262	Bacteria	Actinobacteriota	Actinobacteria	Frankiales	Acidothermaceae	Acidothermus	NA
ASV_263	Bacteria	Proteobacteria	Alphaproteobacteria	Reyranellales	Reyranellaceae	NA	NA
ASV_264	Bacteria	Actinobacteriota	Actinobacteria	NA	NA	NA	NA
ASV_265	Bacteria	Actinobacteriota	Actinobacteria	Micrococcales	Microbacteriaceae	NA	NA
ASV_266	Bacteria	Bacteroidota	Bacteroidia	Chitinophagales	Chitinophagaceae	NA	NA
ASV_267	Bacteria	Proteobacteria	Alphaproteobacteria	Rhizobiales	Hyphomicrobiaceae	NA	NA
ASV_268	Bacteria	Verrucomicrobiota	Chlamydiae	Chlamydiales	Parachlamydiaceae	NA	NA
ASV_269	Bacteria	Myxococcota	Polyangia	Haliangiales	Haliangiaceae	Haliangium	NA
ASV_270	Bacteria	Planctomycetota	Planctomycetes	Isosphaerales	Isosphaeraceae	Aquisphaera	NA
ASV_271	Bacteria	Proteobacteria	Gammaproteobacteria	WD260	NA	NA	NA
ASV_272	Bacteria	Chloroflexi	Ktedonobacteria	Ktedonobacterales	Ktedonobacteraceae	JG30a-KF-32	NA
ASV_273	Bacteria	Proteobacteria	Alphaproteobacteria	Rhizobiales	Beijerinckiaceae	Methylocella	NA
ASV_274	Bacteria	Chloroflexi	JG30-KF-CM66	NA	NA	NA	NA
ASV_275	Bacteria	Planctomycetota	Planctomycetes	Gemmatales	Gemmataceae	NA	NA
ASV_276	Bacteria	Planctomycetota	Planctomycetes	Isosphaerales	Isosphaeraceae	NA	NA
ASV_277	Bacteria	Verrucomicrobiota	Chlamydiae	Chlamydiales	Parachlamydiaceae	NA	NA
ASV_278	Bacteria	Chloroflexi	Ktedonobacteria	Ktedonobacterales	Ktedonobacteraceae	NA	NA
ASV_279	Bacteria	Actinobacteriota	Acidimicrobiia	Microtrichales	Iamiaceae	Iamia	NA
ASV_280	Bacteria	Actinobacteriota	Thermoleophilia	Solirubrobacterales	67-14	NA	NA
ASV_281	Bacteria	Actinobacteriota	Actinobacteria	Micromonosporales	Micromonosporaceae	Actinoplanes	NA
ASV_282	Bacteria	Proteobacteria	Alphaproteobacteria	Rhizobiales	Beijerinckiaceae	Roseiarcus	NA
ASV_283	Bacteria	Chloroflexi	Ktedonobacteria	Ktedonobacterales	Ktedonobacteraceae	JG30a-KF-32	NA
ASV_284	Bacteria	Actinobacteriota	Acidimicrobiia	IMCC26256	NA	NA	NA
ASV_285	Bacteria	Planctomycetota	Planctomycetes	Isosphaerales	Isosphaeraceae	Aquisphaera	NA
ASV_286	Bacteria	Actinobacteriota	Acidimicrobiia	Microtrichales	NA	NA	NA
ASV_287	Bacteria	Proteobacteria	Gammaproteobacteria	Legionellales	Legionellaceae	Legionella	NA
ASV_288	Bacteria	Bacteroidota	Bacteroidia	Chitinophagales	Chitinophagaceae	Puia	NA
ASV_289	Bacteria	Planctomycetota	Planctomycetes	Isosphaerales	Isosphaeraceae	NA	NA
ASV_290	Bacteria	Verrucomicrobiota	Verrucomicrobiae	Opitutales	Opitutaceae	Opitutus	NA
ASV_291	Bacteria	Planctomycetota	Planctomycetes	Isosphaerales	Isosphaeraceae	Tundrisphaera	NA
ASV_292	Bacteria	Planctomycetota	Planctomycetes	Isosphaerales	Isosphaeraceae	Aquisphaera	NA
ASV_293	Bacteria	Planctomycetota	Planctomycetes	Gemmatales	Gemmataceae	NA	NA
ASV_294	Bacteria	Actinobacteriota	Actinobacteria	Frankiales	Nakamurellaceae	Nakamurella	NA
ASV_295	Bacteria	Chloroflexi	Chloroflexia	Thermomicrobiales	JG30-KF-CM45	NA	NA
ASV_296	Bacteria	Chloroflexi	Ktedonobacteria	Ktedonobacterales	Ktedonobacteraceae	NA	NA
ASV_297	Bacteria	Actinobacteriota	Acidimicrobiia	IMCC26256	NA	NA	NA
ASV_298	Bacteria	Chloroflexi	Ktedonobacteria	Ktedonobacterales	Ktedonobacteraceae	G12-WMSP1	NA
ASV_299	Bacteria	Verrucomicrobiota	Chlamydiae	Chlamydiales	Parachlamydiaceae	Candidatus Metachlamydia	NA
ASV_300	Bacteria	Actinobacteriota	Thermoleophilia	Solirubrobacterales	67-14	NA	NA
ASV_301	Bacteria	Planctomycetota	Planctomycetes	Isosphaerales	Isosphaeraceae	Aquisphaera	NA
ASV_302	Bacteria	Chloroflexi	Anaerolineae	Anaerolineales	Anaerolineaceae	NA	NA
ASV_303	Bacteria	Proteobacteria	Alphaproteobacteria	Micropepsales	Micropepsaceae	NA	NA
ASV_304	Bacteria	Verrucomicrobiota	Chlamydiae	Chlamydiales	Parachlamydiaceae	Candidatus Protochlamydia	NA
ASV_305	Bacteria	Actinobacteriota	Acidimicrobiia	Microtrichales	NA	NA	NA
ASV_306	Bacteria	Planctomycetota	Planctomycetes	Gemmatales	Gemmataceae	NA	NA
ASV_307	Bacteria	Chloroflexi	Ktedonobacteria	C0119	NA	NA	NA
ASV_308	Bacteria	Planctomycetota	Planctomycetes	Gemmatales	Gemmataceae	NA	NA
ASV_309	Bacteria	Chloroflexi	Ktedonobacteria	Ktedonobacterales	Ktedonobacteraceae	JG30a-KF-32	NA
ASV_310	Bacteria	Actinobacteriota	Actinobacteria	Frankiales	Frankiaceae	Jatrophihabitans	NA
ASV_311	Bacteria	Proteobacteria	Alphaproteobacteria	Acetobacterales	Acetobacteraceae	NA	NA
ASV_312	Bacteria	Verrucomicrobiota	Verrucomicrobiae	Opitutales	Opitutaceae	Lacunisphaera	NA
ASV_313	Bacteria	Proteobacteria	Gammaproteobacteria	Burkholderiales	Nitrosomonadaceae	IS-44	NA
ASV_314	Bacteria	Planctomycetota	Planctomycetes	Isosphaerales	Isosphaeraceae	Candidatus Nostocoida	NA
ASV_315	Bacteria	Acidobacteriota	Acidobacteriae	Subgroup 2	NA	NA	NA
ASV_316	Bacteria	Verrucomicrobiota	Chlamydiae	Chlamydiales	Parachlamydiaceae	NA	NA
ASV_317	Bacteria	Actinobacteriota	Thermoleophilia	Solirubrobacterales	Solirubrobacteraceae	Conexibacter	NA
ASV_318	Bacteria	Chloroflexi	Chloroflexia	Thermomicrobiales	JG30-KF-CM45	NA	NA
ASV_319	Bacteria	Planctomycetota	Planctomycetes	Gemmatales	Gemmataceae	NA	NA
ASV_320	Bacteria	Proteobacteria	Gammaproteobacteria	Xanthomonadales	Rhodanobacteraceae	Dokdonella	NA
ASV_321	Bacteria	Planctomycetota	Planctomycetes	Isosphaerales	Isosphaeraceae	NA	NA
ASV_322	Bacteria	Actinobacteriota	Actinobacteria	Micrococcales	Dermacoccaceae	Dermacoccus	NA
ASV_323	Bacteria	Planctomycetota	Planctomycetes	Isosphaerales	Isosphaeraceae	Candidatus Nostocoida	NA
ASV_324	Bacteria	Proteobacteria	Gammaproteobacteria	Gammaproteobacteria Incertae Sedis	Unknown Family	Acidibacter	NA
ASV_325	Bacteria	Actinobacteriota	Actinobacteria	Frankiales	Frankiaceae	Jatrophihabitans	NA
ASV_326	Bacteria	Verrucomicrobiota	Chlamydiae	Chlamydiales	Parachlamydiaceae	NA	NA
ASV_327	Bacteria	Verrucomicrobiota	Chlamydiae	Chlamydiales	Parachlamydiaceae	Candidatus Protochlamydia	NA
ASV_328	Bacteria	Proteobacteria	Alphaproteobacteria	Rhizobiales	Xanthobacteraceae	NA	NA
ASV_329	Bacteria	Chloroflexi	Ktedonobacteria	Ktedonobacterales	Ktedonobacteraceae	NA	NA
ASV_330	Bacteria	Actinobacteriota	Acidimicrobiia	IMCC26256	NA	NA	NA
ASV_331	Bacteria	Proteobacteria	Gammaproteobacteria	Burkholderiales	Comamonadaceae	Methylibium	NA
ASV_332	Bacteria	Bacteroidota	Bacteroidia	Sphingobacteriales	env.OPS 17	NA	NA
ASV_333	Bacteria	Chloroflexi	Ktedonobacteria	Ktedonobacterales	Ktedonobacteraceae	NA	NA
ASV_334	Bacteria	Proteobacteria	Gammaproteobacteria	Diplorickettsiales	Diplorickettsiaceae	Aquicella	NA
ASV_335	Bacteria	Acidobacteriota	Acidobacteriae	Subgroup 2	NA	NA	NA
ASV_336	Bacteria	Actinobacteriota	Actinobacteria	Micrococcales	Microbacteriaceae	Parafrigoribacterium	NA
ASV_337	Bacteria	Bacteroidota	Bacteroidia	Chitinophagales	Chitinophagaceae	Puia	NA
ASV_338	Bacteria	Planctomycetota	Planctomycetes	Isosphaerales	Isosphaeraceae	Candidatus Nostocoida	NA
ASV_339	Bacteria	Planctomycetota	Planctomycetes	Gemmatales	Gemmataceae	NA	NA
ASV_340	Bacteria	Planctomycetota	Planctomycetes	Pirellulales	Pirellulaceae	NA	NA
ASV_341	Bacteria	Actinobacteriota	Actinobacteria	Frankiales	Frankiaceae	Jatrophihabitans	NA
ASV_342	Bacteria	Planctomycetota	Planctomycetes	Isosphaerales	Isosphaeraceae	Tundrisphaera	NA
ASV_343	Bacteria	Chloroflexi	Ktedonobacteria	Ktedonobacterales	Ktedonobacteraceae	JG30a-KF-32	NA
ASV_344	Bacteria	Actinobacteriota	Actinobacteria	Frankiales	Frankiaceae	Jatrophihabitans	NA
ASV_345	Bacteria	Acidobacteriota	Acidobacteriae	Subgroup 2	NA	NA	NA
ASV_346	Bacteria	Planctomycetota	Planctomycetes	Isosphaerales	Isosphaeraceae	NA	NA
ASV_347	Bacteria	Bacteroidota	Bacteroidia	Chitinophagales	NA	NA	NA
ASV_348	Bacteria	Planctomycetota	Planctomycetes	Isosphaerales	Isosphaeraceae	Singulisphaera	NA
ASV_349	Bacteria	Proteobacteria	Alphaproteobacteria	Rhizobiales	Rhizobiales Incertae Sedis	Bauldia	NA
ASV_350	Bacteria	Actinobacteriota	Actinobacteria	Frankiales	Acidothermaceae	Acidothermus	NA
ASV_351	Bacteria	Armatimonadota	Armatimonadia	Armatimonadales	NA	NA	NA
ASV_352	Bacteria	Chloroflexi	Ktedonobacteria	Ktedonobacterales	Ktedonobacteraceae	JG30a-KF-32	NA
ASV_353	Bacteria	Planctomycetota	Planctomycetes	Isosphaerales	Isosphaeraceae	Singulisphaera	NA
ASV_354	Bacteria	Actinobacteriota	Acidimicrobiia	IMCC26256	NA	NA	NA
ASV_355	Bacteria	Verrucomicrobiota	Chlamydiae	Chlamydiales	Parachlamydiaceae	Neochlamydia	NA
ASV_356	Bacteria	Actinobacteriota	Acidimicrobiia	Microtrichales	Iamiaceae	Iamia	NA
ASV_357	Bacteria	Proteobacteria	Gammaproteobacteria	Legionellales	Legionellaceae	Legionella	NA
ASV_358	Bacteria	Planctomycetota	Planctomycetes	Isosphaerales	Isosphaeraceae	Singulisphaera	NA
ASV_359	Bacteria	Verrucomicrobiota	Chlamydiae	Chlamydiales	Parachlamydiaceae	Neochlamydia	NA
ASV_360	Bacteria	Verrucomicrobiota	Chlamydiae	Chlamydiales	Parachlamydiaceae	NA	NA
ASV_361	Bacteria	Actinobacteriota	Acidimicrobiia	NA	NA	NA	NA
ASV_362	Bacteria	Firmicutes	Clostridia	Clostridiales	Clostridiaceae	NA	NA
ASV_363	Bacteria	Chloroflexi	Ktedonobacteria	Ktedonobacterales	Ktedonobacteraceae	NA	NA
ASV_364	Bacteria	Proteobacteria	Gammaproteobacteria	Burkholderiales	Methylophilaceae	Methylotenera	NA
ASV_365	Bacteria	Gemmatimonadota	Gemmatimonadetes	Gemmatimonadales	Gemmatimonadaceae	Gemmatimonas	NA
ASV_366	Bacteria	Actinobacteriota	Actinobacteria	Frankiales	Acidothermaceae	Acidothermus	NA
ASV_367	Bacteria	Planctomycetota	Planctomycetes	Isosphaerales	Isosphaeraceae	Tundrisphaera	NA
ASV_368	Bacteria	Proteobacteria	Gammaproteobacteria	Burkholderiales	Oxalobacteraceae	NA	NA
ASV_369	Bacteria	Proteobacteria	Gammaproteobacteria	Xanthomonadales	Rhodanobacteraceae	Rhodanobacter	NA
ASV_370	Bacteria	Actinobacteriota	Acidimicrobiia	NA	NA	NA	NA
ASV_371	Bacteria	Verrucomicrobiota	Chlamydiae	Chlamydiales	Parachlamydiaceae	Candidatus Protochlamydia	NA
ASV_372	Bacteria	Gemmatimonadota	Gemmatimonadetes	Gemmatimonadales	Gemmatimonadaceae	Gemmatimonas	NA
ASV_373	Bacteria	Acidobacteriota	Acidobacteriae	Acidobacteriales	Acidobacteriaceae (Subgroup 1)	Acidipila-Silvibacterium	NA
ASV_374	Bacteria	Actinobacteriota	Acidimicrobiia	Microtrichales	Iamiaceae	Iamia	NA
ASV_375	Bacteria	Actinobacteriota	Actinobacteria	Corynebacteriales	Corynebacteriaceae	Corynebacterium	NA
ASV_376	Bacteria	Verrucomicrobiota	Chlamydiae	Chlamydiales	Parachlamydiaceae	Candidatus Protochlamydia	NA
ASV_377	Bacteria	Planctomycetota	Planctomycetes	Gemmatales	Gemmataceae	NA	NA
ASV_378	Bacteria	Actinobacteriota	Actinobacteria	Corynebacteriales	Nocardiaceae	Nocardia	NA
ASV_379	Bacteria	Proteobacteria	Alphaproteobacteria	Acetobacterales	Acetobacteraceae	NA	NA
ASV_380	Bacteria	Chloroflexi	KD4-96	NA	NA	NA	NA
ASV_381	Bacteria	Verrucomicrobiota	Chlamydiae	Chlamydiales	Parachlamydiaceae	NA	NA
ASV_382	Bacteria	Verrucomicrobiota	Verrucomicrobiae	Pedosphaerales	Pedosphaeraceae	NA	NA
ASV_383	Bacteria	Actinobacteriota	Actinobacteria	Frankiales	Acidothermaceae	Acidothermus	NA
ASV_384	Bacteria	Actinobacteriota	Thermoleophilia	Solirubrobacterales	Solirubrobacteraceae	NA	NA
ASV_385	Bacteria	Actinobacteriota	Thermoleophilia	Gaiellales	NA	NA	NA
ASV_386	Bacteria	Planctomycetota	Planctomycetes	Isosphaerales	Isosphaeraceae	Aquisphaera	NA
ASV_387	Bacteria	Planctomycetota	Planctomycetes	Isosphaerales	Isosphaeraceae	NA	NA
ASV_388	Bacteria	Planctomycetota	Planctomycetes	Pirellulales	Pirellulaceae	NA	NA
ASV_389	Bacteria	Proteobacteria	Gammaproteobacteria	Burkholderiales	Alcaligenaceae	Derxia	NA
ASV_390	Bacteria	Proteobacteria	Gammaproteobacteria	Legionellales	Legionellaceae	Legionella	NA
ASV_391	Bacteria	Planctomycetota	Planctomycetes	Isosphaerales	Isosphaeraceae	Aquisphaera	NA
ASV_392	Bacteria	Proteobacteria	Alphaproteobacteria	NA	NA	NA	NA
ASV_393	Bacteria	Verrucomicrobiota	Chlamydiae	Chlamydiales	Parachlamydiaceae	NA	NA
ASV_394	Bacteria	Actinobacteriota	Acidimicrobiia	Microtrichales	Iamiaceae	Iamia	NA
ASV_395	Bacteria	Proteobacteria	Alphaproteobacteria	Micropepsales	Micropepsaceae	NA	NA
ASV_396	Bacteria	Verrucomicrobiota	Chlamydiae	Chlamydiales	Parachlamydiaceae	NA	NA
ASV_397	Bacteria	Proteobacteria	Alphaproteobacteria	Rhizobiales	Xanthobacteraceae	NA	NA
ASV_398	Bacteria	Planctomycetota	Planctomycetes	Isosphaerales	Isosphaeraceae	NA	NA
ASV_399	Bacteria	Planctomycetota	Planctomycetes	Pirellulales	Pirellulaceae	NA	NA
ASV_400	Bacteria	Proteobacteria	Alphaproteobacteria	Rhizobiales	Beijerinckiaceae	Methylobacterium-Methylorubrum	NA
ASV_401	Bacteria	Proteobacteria	Alphaproteobacteria	Caulobacterales	Caulobacteraceae	NA	NA
ASV_402	Bacteria	Planctomycetota	Planctomycetes	Isosphaerales	Isosphaeraceae	NA	NA
ASV_403	Bacteria	Acidobacteriota	Acidobacteriae	Acidobacteriales	NA	NA	NA
ASV_404	Bacteria	Planctomycetota	Planctomycetes	Isosphaerales	Isosphaeraceae	NA	NA
ASV_405	Bacteria	Proteobacteria	Alphaproteobacteria	Caulobacterales	Caulobacteraceae	Brevundimonas	NA
ASV_406	Bacteria	Proteobacteria	Gammaproteobacteria	Xanthomonadales	Xanthomonadaceae	Stenotrophomonas	NA
ASV_407	Bacteria	Acidobacteriota	Acidobacteriae	Bryobacterales	Bryobacteraceae	Bryobacter	NA
ASV_408	Bacteria	Verrucomicrobiota	Chlamydiae	Chlamydiales	Parachlamydiaceae	Candidatus Protochlamydia	NA
ASV_409	Bacteria	Bacteroidota	Bacteroidia	Sphingobacteriales	Sphingobacteriaceae	Mucilaginibacter	NA
ASV_410	Bacteria	Proteobacteria	Gammaproteobacteria	Gammaproteobacteria Incertae Sedis	Unknown Family	Acidibacter	NA
ASV_411	Bacteria	Acidobacteriota	Holophagae	Subgroup 7	NA	NA	NA
ASV_412	Bacteria	Verrucomicrobiota	Chlamydiae	Chlamydiales	Parachlamydiaceae	NA	NA
ASV_413	Bacteria	Planctomycetota	Planctomycetes	Gemmatales	Gemmataceae	NA	NA
ASV_414	Bacteria	Proteobacteria	Alphaproteobacteria	Rhizobiales	Xanthobacteraceae	NA	NA
ASV_415	Bacteria	Planctomycetota	Planctomycetes	Gemmatales	Gemmataceae	NA	NA
ASV_416	Bacteria	Planctomycetota	Planctomycetes	Planctomycetales	Schlesneriaceae	Schlesneria	NA
ASV_417	Bacteria	Proteobacteria	Gammaproteobacteria	Legionellales	Legionellaceae	Legionella	NA
ASV_418	Bacteria	Verrucomicrobiota	Verrucomicrobiae	Pedosphaerales	Pedosphaeraceae	NA	NA
ASV_419	Bacteria	Actinobacteriota	Actinobacteria	Corynebacteriales	Corynebacteriaceae	Corynebacterium	NA
ASV_420	Bacteria	Planctomycetota	Planctomycetes	Isosphaerales	Isosphaeraceae	NA	NA
ASV_421	Bacteria	Proteobacteria	Gammaproteobacteria	Burkholderiales	A21b	NA	NA
ASV_422	Bacteria	Verrucomicrobiota	Chlamydiae	Chlamydiales	Parachlamydiaceae	Neochlamydia	NA
ASV_423	Bacteria	Planctomycetota	Planctomycetes	Gemmatales	Gemmataceae	NA	NA
ASV_424	Bacteria	Actinobacteriota	Actinobacteria	Micromonosporales	Micromonosporaceae	Phytohabitans	NA
ASV_425	Bacteria	Chloroflexi	Ktedonobacteria	Ktedonobacterales	Ktedonobacteraceae	JG30a-KF-32	NA
ASV_426	Bacteria	Planctomycetota	Planctomycetes	Isosphaerales	Isosphaeraceae	Tundrisphaera	NA
ASV_427	Bacteria	Chloroflexi	Ktedonobacteria	B12-WMSP1	NA	NA	NA
ASV_428	Bacteria	Planctomycetota	Planctomycetes	Isosphaerales	Isosphaeraceae	NA	NA
ASV_429	Bacteria	Proteobacteria	Alphaproteobacteria	Reyranellales	Reyranellaceae	Reyranella	NA
ASV_430	Bacteria	Planctomycetota	Planctomycetes	Gemmatales	Gemmataceae	NA	NA
ASV_431	Bacteria	Actinobacteriota	Acidimicrobiia	Microtrichales	Ilumatobacteraceae	CL500-29 marine group	NA
ASV_432	Bacteria	Verrucomicrobiota	Chlamydiae	Chlamydiales	Parachlamydiaceae	Candidatus Protochlamydia	NA
ASV_433	Bacteria	Planctomycetota	Planctomycetes	Isosphaerales	Isosphaeraceae	NA	NA
ASV_434	Bacteria	Armatimonadota	Armatimonadia	Armatimonadales	NA	NA	NA
ASV_435	Bacteria	Actinobacteriota	Thermoleophilia	Solirubrobacterales	67-14	NA	NA
ASV_436	Bacteria	Planctomycetota	Planctomycetes	Gemmatales	Gemmataceae	NA	NA
ASV_437	Bacteria	Actinobacteriota	Acidimicrobiia	IMCC26256	NA	NA	NA
ASV_438	Bacteria	Chloroflexi	Chloroflexia	Elev-1554	NA	NA	NA
ASV_439	Bacteria	Gemmatimonadota	Gemmatimonadetes	Gemmatimonadales	Gemmatimonadaceae	NA	NA
ASV_440	Bacteria	Proteobacteria	Alphaproteobacteria	Rhizobiales	NA	NA	NA
ASV_441	Bacteria	Chloroflexi	AD3	NA	NA	NA	NA
ASV_442	Bacteria	Verrucomicrobiota	Verrucomicrobiae	Pedosphaerales	Pedosphaeraceae	NA	NA
ASV_443	Bacteria	Proteobacteria	Gammaproteobacteria	Xanthomonadales	Xanthomonadaceae	NA	NA
ASV_444	Bacteria	Proteobacteria	Gammaproteobacteria	NA	NA	NA	NA
ASV_445	Bacteria	Verrucomicrobiota	Chlamydiae	Chlamydiales	Parachlamydiaceae	NA	NA
ASV_446	Bacteria	Actinobacteriota	Thermoleophilia	Solirubrobacterales	67-14	NA	NA
ASV_447	Bacteria	Chloroflexi	Ktedonobacteria	B12-WMSP1	NA	NA	NA
ASV_448	Bacteria	Verrucomicrobiota	Chlamydiae	Chlamydiales	Simkaniaceae	NA	NA
ASV_449	Bacteria	Proteobacteria	Alphaproteobacteria	Micavibrionales	Micavibrionaceae	NA	NA
ASV_450	Bacteria	Proteobacteria	Alphaproteobacteria	Rhizobiales	Xanthobacteraceae	NA	NA
ASV_451	Bacteria	Actinobacteriota	Thermoleophilia	Gaiellales	NA	NA	NA
ASV_452	Bacteria	Planctomycetota	Planctomycetes	Isosphaerales	Isosphaeraceae	Candidatus Nostocoida	NA
ASV_453	Bacteria	Proteobacteria	Alphaproteobacteria	Acetobacterales	Acetobacteraceae	NA	NA
ASV_454	Bacteria	Chloroflexi	KD4-96	NA	NA	NA	NA
ASV_455	Bacteria	Acidobacteriota	Acidobacteriae	Solibacterales	Solibacteraceae	Candidatus Solibacter	NA
ASV_456	Bacteria	Actinobacteriota	Thermoleophilia	Solirubrobacterales	Solirubrobacteraceae	Conexibacter	NA
ASV_457	Bacteria	Bacteroidota	Bacteroidia	Chitinophagales	Chitinophagaceae	NA	NA
ASV_458	Bacteria	Chloroflexi	Ktedonobacteria	Ktedonobacterales	Ktedonobacteraceae	NA	NA
ASV_459	Bacteria	Planctomycetota	Planctomycetes	Isosphaerales	Isosphaeraceae	Tundrisphaera	NA
ASV_460	Bacteria	Proteobacteria	Alphaproteobacteria	Rhizobiales	Beijerinckiaceae	Methylocella	palustris
ASV_461	Bacteria	Actinobacteriota	Actinobacteria	Micrococcales	Micrococcaceae	Micrococcus	NA
ASV_462	Bacteria	Actinobacteriota	Actinobacteria	Frankiales	Sporichthyaceae	NA	NA
ASV_463	Bacteria	Proteobacteria	Alphaproteobacteria	Rhizobiales	Xanthobacteraceae	NA	NA
ASV_464	Bacteria	Verrucomicrobiota	Verrucomicrobiae	Pedosphaerales	Pedosphaeraceae	NA	NA
ASV_465	Bacteria	Gemmatimonadota	Gemmatimonadetes	Gemmatimonadales	Gemmatimonadaceae	NA	NA
ASV_466	Bacteria	Chloroflexi	Ktedonobacteria	Ktedonobacterales	Ktedonobacteraceae	JG30a-KF-32	NA
ASV_467	Bacteria	Actinobacteriota	Thermoleophilia	Solirubrobacterales	Solirubrobacteraceae	Conexibacter	NA
ASV_468	Bacteria	Actinobacteriota	Actinobacteria	Micrococcales	Micrococcaceae	NA	NA
ASV_469	Bacteria	Proteobacteria	Gammaproteobacteria	Enterobacterales	Enterobacteriaceae	Klebsiella	NA
ASV_470	Bacteria	Actinobacteriota	Thermoleophilia	Solirubrobacterales	Solirubrobacteraceae	Conexibacter	NA
ASV_471	Bacteria	Actinobacteriota	Actinobacteria	NA	NA	NA	NA
ASV_472	Bacteria	Proteobacteria	Gammaproteobacteria	Legionellales	Legionellaceae	Legionella	NA
ASV_473	Bacteria	Bacteroidota	Bacteroidia	Chitinophagales	Chitinophagaceae	Ferruginibacter	NA
ASV_474	Bacteria	Acidobacteriota	Acidobacteriae	Acidobacteriales	NA	NA	NA
ASV_475	Bacteria	Proteobacteria	Gammaproteobacteria	Xanthomonadales	Rhodanobacteraceae	Rhodanobacter	NA
ASV_476	Bacteria	Actinobacteriota	Acidimicrobiia	Microtrichales	NA	NA	NA
ASV_477	Bacteria	Proteobacteria	Gammaproteobacteria	NA	NA	NA	NA
ASV_478	Bacteria	Firmicutes	Bacilli	Paenibacillales	Paenibacillaceae	Paenibacillus	NA
ASV_479	Bacteria	Proteobacteria	Alphaproteobacteria	Acetobacterales	Acetobacteraceae	NA	NA
ASV_480	Bacteria	Actinobacteriota	Actinobacteria	Frankiales	Acidothermaceae	Acidothermus	NA
ASV_481	Bacteria	Verrucomicrobiota	Chlamydiae	Chlamydiales	Parachlamydiaceae	Neochlamydia	NA
ASV_482	Bacteria	Actinobacteriota	Acidimicrobiia	NA	NA	NA	NA
ASV_483	Bacteria	Chloroflexi	Ktedonobacteria	Ktedonobacterales	Ktedonobacteraceae	NA	NA
ASV_484	Bacteria	Planctomycetota	Planctomycetes	Isosphaerales	Isosphaeraceae	NA	NA
ASV_485	Bacteria	Actinobacteriota	Thermoleophilia	Solirubrobacterales	Solirubrobacteraceae	Conexibacter	NA
ASV_486	Bacteria	Verrucomicrobiota	Chlamydiae	Chlamydiales	Parachlamydiaceae	NA	NA
ASV_487	Bacteria	Actinobacteriota	Actinobacteria	Corynebacteriales	Mycobacteriaceae	Mycobacterium	NA
ASV_488	Bacteria	Proteobacteria	Alphaproteobacteria	Rhizobiales	Beijerinckiaceae	Methylocapsa	NA
ASV_489	Bacteria	Actinobacteriota	Acidimicrobiia	IMCC26256	NA	NA	NA
ASV_490	Bacteria	Patescibacteria	Saccharimonadia	Saccharimonadales	NA	NA	NA
ASV_491	Bacteria	Actinobacteriota	Thermoleophilia	Gaiellales	NA	NA	NA
ASV_492	Bacteria	Verrucomicrobiota	Verrucomicrobiae	Opitutales	Opitutaceae	NA	NA
ASV_493	Bacteria	Myxococcota	Polyangia	Polyangiales	Polyangiaceae	Pajaroellobacter	NA
ASV_494	Bacteria	Proteobacteria	Alphaproteobacteria	Acetobacterales	Acetobacteraceae	NA	NA
ASV_495	Bacteria	Verrucomicrobiota	Chlamydiae	Chlamydiales	Parachlamydiaceae	Neochlamydia	NA
ASV_496	Bacteria	Gemmatimonadota	Gemmatimonadetes	Gemmatimonadales	Gemmatimonadaceae	NA	NA
ASV_497	Bacteria	Actinobacteriota	Actinobacteria	Micrococcales	Micrococcaceae	Rothia	NA
ASV_498	Bacteria	Planctomycetota	Planctomycetes	Isosphaerales	Isosphaeraceae	NA	NA
ASV_499	Bacteria	Actinobacteriota	Thermoleophilia	Solirubrobacterales	Solirubrobacteraceae	Conexibacter	NA
ASV_500	Bacteria	Proteobacteria	Alphaproteobacteria	Rhizobiales	Beijerinckiaceae	Roseiarcus	NA
ASV_501	Bacteria	Verrucomicrobiota	Chlamydiae	Chlamydiales	Parachlamydiaceae	NA	NA
ASV_502	Bacteria	Bacteroidota	Bacteroidia	Sphingobacteriales	Sphingobacteriaceae	Mucilaginibacter	NA
ASV_503	Bacteria	Actinobacteriota	Thermoleophilia	Solirubrobacterales	Solirubrobacteraceae	Conexibacter	NA
ASV_504	Bacteria	Proteobacteria	Alphaproteobacteria	Elsterales	URHD0088	NA	NA
ASV_505	Bacteria	Chloroflexi	Ktedonobacteria	Ktedonobacterales	Ktedonobacteraceae	NA	NA
ASV_506	Bacteria	Bacteroidota	Bacteroidia	Chitinophagales	Chitinophagaceae	NA	NA
ASV_507	Bacteria	Chloroflexi	KD4-96	NA	NA	NA	NA
ASV_508	Bacteria	Verrucomicrobiota	Chlamydiae	Chlamydiales	Parachlamydiaceae	NA	NA
ASV_509	Bacteria	Actinobacteriota	Thermoleophilia	Gaiellales	NA	NA	NA
ASV_510	Bacteria	Actinobacteriota	Actinobacteria	Corynebacteriales	Mycobacteriaceae	Mycobacterium	NA
ASV_511	Bacteria	Verrucomicrobiota	Chlamydiae	Chlamydiales	Parachlamydiaceae	Neochlamydia	NA
ASV_512	Bacteria	Acidobacteriota	Acidobacteriae	Acidobacteriales	NA	NA	NA
ASV_513	Bacteria	Patescibacteria	Saccharimonadia	Saccharimonadales	NA	NA	NA
ASV_514	Bacteria	Proteobacteria	Alphaproteobacteria	Rhizobiales	Xanthobacteraceae	Pseudolabrys	NA
ASV_515	Bacteria	Actinobacteriota	Actinobacteria	Frankiales	Frankiaceae	Jatrophihabitans	NA
ASV_516	Bacteria	Verrucomicrobiota	Chlamydiae	Chlamydiales	Parachlamydiaceae	NA	NA
ASV_517	Bacteria	Verrucomicrobiota	Chlamydiae	Chlamydiales	Parachlamydiaceae	Candidatus Protochlamydia	NA
ASV_518	Bacteria	Chloroflexi	Chloroflexia	NA	NA	NA	NA
ASV_519	Bacteria	Verrucomicrobiota	Verrucomicrobiae	Opitutales	Opitutaceae	Opitutus	NA
ASV_520	Bacteria	Planctomycetota	Planctomycetes	Gemmatales	Gemmataceae	NA	NA
ASV_521	Bacteria	Actinobacteriota	Actinobacteria	Pseudonocardiales	Pseudonocardiaceae	Crossiella	NA
ASV_522	Bacteria	Chloroflexi	Ktedonobacteria	Ktedonobacterales	Ktedonobacteraceae	NA	NA
ASV_523	Bacteria	Bacteroidota	Bacteroidia	Sphingobacteriales	Sphingobacteriaceae	Mucilaginibacter	NA
ASV_524	Bacteria	Proteobacteria	Gammaproteobacteria	Burkholderiales	Oxalobacteraceae	Undibacterium	NA
ASV_525	Bacteria	Planctomycetota	Planctomycetes	Isosphaerales	Isosphaeraceae	Candidatus Nostocoida	NA
ASV_526	Bacteria	Chloroflexi	Ktedonobacteria	C0119	NA	NA	NA
ASV_527	Bacteria	Actinobacteriota	Acidimicrobiia	Microtrichales	Ilumatobacteraceae	CL500-29 marine group	NA
ASV_528	Bacteria	Planctomycetota	Planctomycetes	Gemmatales	Gemmataceae	NA	NA
ASV_529	Bacteria	Chloroflexi	Dehalococcoidia	S085	NA	NA	NA
ASV_530	Bacteria	Planctomycetota	Planctomycetes	Isosphaerales	Isosphaeraceae	NA	NA
ASV_531	Bacteria	Verrucomicrobiota	Chlamydiae	Chlamydiales	Parachlamydiaceae	Neochlamydia	NA
ASV_532	Bacteria	Verrucomicrobiota	Verrucomicrobiae	Opitutales	Opitutaceae	Lacunisphaera	NA
ASV_533	Bacteria	Proteobacteria	Alphaproteobacteria	Rhizobiales	Xanthobacteraceae	Bradyrhizobium	NA
ASV_534	Bacteria	Planctomycetota	Planctomycetes	Isosphaerales	Isosphaeraceae	Aquisphaera	NA
ASV_535	Bacteria	Acidobacteriota	Acidobacteriae	Bryobacterales	Bryobacteraceae	Bryobacter	NA
ASV_536	Bacteria	Actinobacteriota	Thermoleophilia	Gaiellales	Gaiellaceae	Gaiella	NA
ASV_537	Bacteria	Actinobacteriota	Actinobacteria	Propionibacteriales	NA	NA	NA
ASV_538	Bacteria	Chloroflexi	KD4-96	NA	NA	NA	NA
ASV_539	Bacteria	Chloroflexi	TK10	NA	NA	NA	NA
ASV_540	Bacteria	Gemmatimonadota	Gemmatimonadetes	Gemmatimonadales	Gemmatimonadaceae	Gemmatimonas	NA
ASV_541	Bacteria	Bacteroidota	Bacteroidia	Chitinophagales	Chitinophagaceae	Puia	NA
ASV_542	Bacteria	Proteobacteria	Alphaproteobacteria	Caulobacterales	Caulobacteraceae	NA	NA
ASV_543	Bacteria	Proteobacteria	Alphaproteobacteria	Caulobacterales	Caulobacteraceae	NA	NA
ASV_544	Bacteria	Armatimonadota	Armatimonadia	Armatimonadales	NA	NA	NA
ASV_545	Bacteria	Bacteroidota	Bacteroidia	Chitinophagales	Chitinophagaceae	NA	NA
ASV_546	Bacteria	Chloroflexi	Ktedonobacteria	Ktedonobacterales	Ktedonobacteraceae	NA	NA
ASV_547	Bacteria	Gemmatimonadota	Gemmatimonadetes	Gemmatimonadales	Gemmatimonadaceae	NA	NA
ASV_548	Bacteria	Firmicutes	Clostridia	Clostridiales	Clostridiaceae	NA	NA
ASV_549	Bacteria	Planctomycetota	Planctomycetes	Isosphaerales	Isosphaeraceae	NA	NA
ASV_550	Bacteria	Proteobacteria	Gammaproteobacteria	Burkholderiales	Comamonadaceae	Rhizobacter	NA
ASV_551	Bacteria	Chloroflexi	TK10	NA	NA	NA	NA
ASV_552	Bacteria	Proteobacteria	Alphaproteobacteria	Rhizobiales	Xanthobacteraceae	Afipia	NA
ASV_553	Bacteria	Actinobacteriota	Acidimicrobiia	NA	NA	NA	NA
ASV_554	Bacteria	Bacteroidota	Bacteroidia	Chitinophagales	Chitinophagaceae	Puia	NA
ASV_555	Bacteria	Proteobacteria	Alphaproteobacteria	Acetobacterales	Acetobacteraceae	NA	NA
ASV_556	Bacteria	Dependentiae	Babeliae	Babeliales	Babeliaceae	NA	NA
ASV_557	Bacteria	Myxococcota	Polyangia	Haliangiales	Haliangiaceae	Haliangium	NA
ASV_558	Bacteria	Planctomycetota	Planctomycetes	Isosphaerales	Isosphaeraceae	Tundrisphaera	NA
ASV_559	Bacteria	Planctomycetota	Planctomycetes	Gemmatales	Gemmataceae	NA	NA
ASV_560	Bacteria	Chloroflexi	AD3	NA	NA	NA	NA
ASV_561	Bacteria	Actinobacteriota	Actinobacteria	Frankiales	Nakamurellaceae	Nakamurella	panacisegetis
ASV_562	Bacteria	Gemmatimonadota	Gemmatimonadetes	Gemmatimonadales	Gemmatimonadaceae	NA	NA
ASV_563	Bacteria	Proteobacteria	Gammaproteobacteria	WD260	NA	NA	NA
ASV_564	Bacteria	Proteobacteria	Alphaproteobacteria	Acetobacterales	Acetobacteraceae	Acidicaldus	NA
ASV_565	Bacteria	Acidobacteriota	Acidobacteriae	Acidobacteriales	Acidobacteriaceae (Subgroup 1)	Granulicella	NA
ASV_566	Bacteria	Acidobacteriota	Acidobacteriae	Acidobacteriales	NA	NA	NA
ASV_567	Bacteria	Proteobacteria	Alphaproteobacteria	Rhizobiales	KF-JG30-B3	NA	NA
ASV_568	Bacteria	Acidobacteriota	Acidobacteriae	Acidobacteriales	NA	NA	NA
ASV_569	Bacteria	Verrucomicrobiota	Chlamydiae	Chlamydiales	Parachlamydiaceae	Neochlamydia	NA
ASV_570	Bacteria	Acidobacteriota	Acidobacteriae	Solibacterales	Solibacteraceae	Candidatus Solibacter	NA
ASV_571	Bacteria	Chloroflexi	TK10	NA	NA	NA	NA
ASV_572	Bacteria	Gemmatimonadota	Gemmatimonadetes	Gemmatimonadales	Gemmatimonadaceae	Gemmatimonas	NA
ASV_573	Bacteria	Planctomycetota	Planctomycetes	Isosphaerales	Isosphaeraceae	Aquisphaera	NA
ASV_574	Bacteria	Bacteroidota	Bacteroidia	Chitinophagales	Chitinophagaceae	Puia	NA
ASV_575	Bacteria	Proteobacteria	Alphaproteobacteria	Caulobacterales	Caulobacteraceae	Phenylobacterium	NA
ASV_576	Bacteria	Planctomycetota	Planctomycetes	Isosphaerales	Isosphaeraceae	NA	NA
ASV_577	Bacteria	Actinobacteriota	Thermoleophilia	Solirubrobacterales	Solirubrobacteraceae	Conexibacter	NA
ASV_578	Bacteria	Actinobacteriota	Actinobacteria	Frankiales	Acidothermaceae	Acidothermus	NA
ASV_579	Bacteria	Verrucomicrobiota	Chlamydiae	Chlamydiales	Parachlamydiaceae	Neochlamydia	NA
ASV_580	Bacteria	Chloroflexi	KD4-96	NA	NA	NA	NA
ASV_581	Bacteria	Verrucomicrobiota	Chlamydiae	Chlamydiales	Parachlamydiaceae	Candidatus Protochlamydia	NA
ASV_582	Bacteria	Chloroflexi	Ktedonobacteria	C0119	NA	NA	NA
ASV_583	Bacteria	Acidobacteriota	Acidobacteriae	Acidobacteriales	Acidobacteriaceae (Subgroup 1)	Granulicella	NA
ASV_584	Bacteria	Proteobacteria	Alphaproteobacteria	Rickettsiales	Rickettsiaceae		NA
ASV_585	Bacteria	Proteobacteria	Alphaproteobacteria	Acetobacterales	Acetobacteraceae	NA	NA
ASV_586	Bacteria	Proteobacteria	Gammaproteobacteria	Burkholderiales	A21b	NA	NA
ASV_587	Bacteria	Acidobacteriota	Acidobacteriae	Acidobacteriales	NA	NA	NA
ASV_588	Bacteria	Chloroflexi	AD3	NA	NA	NA	NA
ASV_589	Bacteria	Planctomycetota	Planctomycetes	Pirellulales	Pirellulaceae	NA	NA
ASV_590	Bacteria	Planctomycetota	Planctomycetes	Isosphaerales	Isosphaeraceae	Candidatus Nostocoida	NA
ASV_591	Bacteria	Chloroflexi	KD4-96	NA	NA	NA	NA
ASV_592	Bacteria	Actinobacteriota	Thermoleophilia	Solirubrobacterales	Solirubrobacteraceae	NA	NA
ASV_593	Bacteria	RCP2-54	NA	NA	NA	NA	NA
ASV_594	Bacteria	Proteobacteria	Alphaproteobacteria	Micropepsales	Micropepsaceae	NA	NA
ASV_595	Bacteria	Myxococcota	Polyangia	Polyangiales	Polyangiaceae	Pajaroellobacter	NA
ASV_596	Bacteria	Verrucomicrobiota	Chlamydiae	Chlamydiales	Parachlamydiaceae	NA	NA
ASV_597	Bacteria	Bacteroidota	Bacteroidia	Chitinophagales	Chitinophagaceae	NA	NA
ASV_598	Bacteria	Verrucomicrobiota	Chlamydiae	Chlamydiales	Parachlamydiaceae	Candidatus Protochlamydia	NA
ASV_599	Bacteria	Proteobacteria	Alphaproteobacteria	Acetobacterales	Acetobacteraceae	NA	NA
ASV_600	Bacteria	Planctomycetota	Planctomycetes	Isosphaerales	Isosphaeraceae	Tundrisphaera	NA
ASV_601	Bacteria	Proteobacteria	Alphaproteobacteria	Rhizobiales	Rhizobiales Incertae Sedis	Bauldia	NA
ASV_602	Bacteria	Acidobacteriota	Acidobacteriae	Bryobacterales	Bryobacteraceae	Bryobacter	NA
ASV_603	Bacteria	Actinobacteriota	Actinobacteria	Frankiales	Frankiaceae	Jatrophihabitans	NA
ASV_604	Bacteria	Actinobacteriota	Acidimicrobiia	NA	NA	NA	NA
ASV_605	Bacteria	Verrucomicrobiota	Verrucomicrobiae	Verrucomicrobiales	Verrucomicrobiaceae	Roseimicrobium	NA
ASV_606	Bacteria	Proteobacteria	Alphaproteobacteria	Micropepsales	Micropepsaceae	NA	NA
ASV_607	Bacteria	Proteobacteria	Gammaproteobacteria	Burkholderiales	Nitrosomonadaceae	mle1-7	NA
ASV_608	Bacteria	Proteobacteria	Alphaproteobacteria	Rhizobiales	Beijerinckiaceae	Roseiarcus	NA
ASV_609	Bacteria	Chloroflexi	Ktedonobacteria	Ktedonobacterales	Ktedonobacteraceae	1921-2	NA
ASV_610	Bacteria	Verrucomicrobiota	Chlamydiae	Chlamydiales	Parachlamydiaceae	NA	NA
ASV_611	Bacteria	Chloroflexi	Ktedonobacteria	Ktedonobacterales	Ktedonobacteraceae	NA	NA
ASV_612	Bacteria	Proteobacteria	Alphaproteobacteria	Rhizobiales	Xanthobacteraceae	Bradyrhizobium	NA
ASV_613	Bacteria	Myxococcota	Polyangia	Polyangiales	Phaselicystidaceae	Phaselicystis	NA
ASV_614	Bacteria	Myxococcota	Polyangia	Polyangiales	Polyangiaceae	Pajaroellobacter	NA
ASV_615	Bacteria	Chloroflexi	SHA-26	NA	NA	NA	NA
ASV_616	Bacteria	Planctomycetota	Planctomycetes	Isosphaerales	Isosphaeraceae	NA	NA
ASV_617	Bacteria	Verrucomicrobiota	Chlamydiae	Chlamydiales	Parachlamydiaceae	NA	NA
ASV_618	Bacteria	Chloroflexi	Chloroflexia	Elev-1554	NA	NA	NA
ASV_619	Bacteria	Bacteroidota	Bacteroidia	Chitinophagales	Chitinophagaceae	Puia	NA
ASV_620	Bacteria	Chloroflexi	Ktedonobacteria	Ktedonobacterales	Ktedonobacteraceae	NA	NA
ASV_621	Bacteria	Actinobacteriota	Actinobacteria	Micrococcales	Dermacoccaceae	Allobranchiibius	NA
ASV_622	Bacteria	Chloroflexi	AD3	NA	NA	NA	NA
ASV_623	Bacteria	Actinobacteriota	Thermoleophilia	Gaiellales	NA	NA	NA
ASV_624	Bacteria	Planctomycetota	Planctomycetes	Isosphaerales	Isosphaeraceae	Aquisphaera	NA
ASV_625	Bacteria	Actinobacteriota	Thermoleophilia	Solirubrobacterales	Solirubrobacteraceae	Conexibacter	NA
ASV_626	Bacteria	Bacteroidota	Bacteroidia	Chitinophagales	Chitinophagaceae	NA	NA
ASV_627	Bacteria	Proteobacteria	Alphaproteobacteria	Caulobacterales	Caulobacteraceae	NA	NA
ASV_628	Bacteria	Proteobacteria	Gammaproteobacteria	Legionellales	Legionellaceae	Legionella	NA
ASV_629	Bacteria	Planctomycetota	Planctomycetes	Gemmatales	Gemmataceae	NA	NA
ASV_630	Bacteria	Planctomycetota	Planctomycetes	Isosphaerales	Isosphaeraceae	Candidatus Nostocoida	NA
ASV_631	Bacteria	Verrucomicrobiota	Chlamydiae	Chlamydiales	NA	NA	NA
ASV_632	Bacteria	Chloroflexi	Ktedonobacteria	Ktedonobacterales	Ktedonobacteraceae	JG30a-KF-32	NA
ASV_633	Bacteria	Proteobacteria	Gammaproteobacteria	Legionellales	Legionellaceae	Legionella	NA
ASV_634	Bacteria	Myxococcota	Myxococcia	Myxococcales	Myxococcaceae	NA	NA
ASV_635	Bacteria	Proteobacteria	Alphaproteobacteria	Rhizobiales	Hyphomicrobiaceae	NA	NA
ASV_636	Bacteria	Actinobacteriota	Acidimicrobiia	Microtrichales	Ilumatobacteraceae	CL500-29 marine group	NA
ASV_637	Bacteria	Proteobacteria	Alphaproteobacteria	Rhizobiales	NA	NA	NA
ASV_638	Bacteria	Proteobacteria	Alphaproteobacteria	Caulobacterales	Caulobacteraceae	Phenylobacterium	NA
ASV_639	Bacteria	Verrucomicrobiota	Chlamydiae	Chlamydiales	Parachlamydiaceae	Neochlamydia	NA
ASV_640	Bacteria	Verrucomicrobiota	Chlamydiae	Chlamydiales	Parachlamydiaceae	NA	NA
ASV_641	Bacteria	Proteobacteria	Gammaproteobacteria	Gammaproteobacteria Incertae Sedis	Unknown Family	Acidibacter	NA
ASV_642	Bacteria	Planctomycetota	Planctomycetes	Isosphaerales	Isosphaeraceae	Aquisphaera	NA
ASV_643	Bacteria	Verrucomicrobiota	Chlamydiae	Chlamydiales	Parachlamydiaceae	NA	NA
ASV_644	Bacteria	Chloroflexi	Chloroflexia	Thermomicrobiales	JG30-KF-CM45	NA	NA
ASV_645	Bacteria	Acidobacteriota	Acidobacteriae	Solibacterales	Solibacteraceae	Candidatus Solibacter	NA
ASV_646	Bacteria	Firmicutes	Bacilli	Bacillales	Planococcaceae	Paenisporosarcina	NA
ASV_647	Bacteria	Planctomycetota	Planctomycetes	Gemmatales	Gemmataceae	NA	NA
ASV_648	Bacteria	Acidobacteriota	Acidobacteriae	Subgroup 2	NA	NA	NA
ASV_649	Bacteria	Verrucomicrobiota	Chlamydiae	Chlamydiales	Parachlamydiaceae	NA	NA
ASV_650	Bacteria	Proteobacteria	Gammaproteobacteria	Xanthomonadales	Rhodanobacteraceae	Rhodanobacter	NA
ASV_651	Bacteria	Verrucomicrobiota	Verrucomicrobiae	Opitutales	Opitutaceae	Lacunisphaera	NA
ASV_652	Bacteria	Proteobacteria	Gammaproteobacteria	NA	NA	NA	NA
ASV_653	Bacteria	Bacteroidota	Bacteroidia	Sphingobacteriales	Sphingobacteriaceae	Mucilaginibacter	NA
ASV_654	Bacteria	Chloroflexi	Ktedonobacteria	Ktedonobacterales	Ktedonobacteraceae	NA	NA
ASV_655	Bacteria	Verrucomicrobiota	Chlamydiae	Chlamydiales	Parachlamydiaceae	Neochlamydia	NA
ASV_656	Bacteria	Chloroflexi	KD4-96	NA	NA	NA	NA
ASV_657	Bacteria	Proteobacteria	Alphaproteobacteria	NA	NA	NA	NA
ASV_658	Bacteria	Actinobacteriota	Actinobacteria	Frankiales	Frankiaceae	Jatrophihabitans	NA
ASV_659	Bacteria	Proteobacteria	Gammaproteobacteria	Legionellales	Legionellaceae	Legionella	NA
ASV_660	Bacteria	Actinobacteriota	Acidimicrobiia	Microtrichales	Ilumatobacteraceae	CL500-29 marine group	NA
ASV_661	Bacteria	Actinobacteriota	Thermoleophilia	Solirubrobacterales	Solirubrobacteraceae	Conexibacter	NA
ASV_662	Bacteria	Actinobacteriota	Actinobacteria	Micrococcales	Intrasporangiaceae	Pedococcus-Phycicoccus	NA
ASV_663	Bacteria	Proteobacteria	Gammaproteobacteria	Coxiellales	Coxiellaceae	Coxiella	NA
ASV_664	Bacteria	Planctomycetota	Planctomycetes	Isosphaerales	Isosphaeraceae	Aquisphaera	NA
ASV_665	Bacteria	Proteobacteria	Gammaproteobacteria	Xanthomonadales	Xanthomonadaceae	Stenotrophomonas	NA
ASV_666	Bacteria	Proteobacteria	Alphaproteobacteria	Elsterales	NA	NA	NA
ASV_667	Bacteria	Proteobacteria	Gammaproteobacteria	Legionellales	Legionellaceae	Legionella	NA
ASV_668	Bacteria	Chloroflexi	Ktedonobacteria	Ktedonobacterales	Ktedonobacteraceae	JG30a-KF-32	NA
ASV_669	Bacteria	Myxococcota	Polyangia	Polyangiales	Polyangiaceae	Pajaroellobacter	NA
ASV_670	Bacteria	Actinobacteriota	Thermoleophilia	Solirubrobacterales	Solirubrobacteraceae	Conexibacter	NA
ASV_671	Bacteria	Proteobacteria	Alphaproteobacteria	Rhizobiales	Rhizobiales Incertae Sedis	Bauldia	NA
ASV_672	Bacteria	Verrucomicrobiota	Chlamydiae	Chlamydiales	Chlamydiaceae	NA	NA
ASV_673	Bacteria	Proteobacteria	Alphaproteobacteria	Rhizobiales	Xanthobacteraceae	NA	NA
ASV_674	Bacteria	Actinobacteriota	Actinobacteria	NA	NA	NA	NA
ASV_675	Bacteria	Planctomycetota	Planctomycetes	Isosphaerales	Isosphaeraceae	Candidatus Nostocoida	NA
ASV_676	Bacteria	Myxococcota	Polyangia	Polyangiales	Polyangiaceae	Pajaroellobacter	NA
ASV_677	Bacteria	Verrucomicrobiota	Chlamydiae	Chlamydiales	Parachlamydiaceae	Neochlamydia	NA
ASV_678	Bacteria	Planctomycetota	Planctomycetes	Isosphaerales	Isosphaeraceae	NA	NA
ASV_679	Bacteria	Planctomycetota	Planctomycetes	Gemmatales	Gemmataceae	Gemmata	NA
ASV_680	Bacteria	Bacteroidota	Bacteroidia	Sphingobacteriales	S15-21	NA	NA
ASV_681	Bacteria	Firmicutes	Bacilli	Lactobacillales	Streptococcaceae	Streptococcus	NA
ASV_682	Bacteria	Proteobacteria	Gammaproteobacteria	Coxiellales	Coxiellaceae	Coxiella	NA
ASV_683	Bacteria	Verrucomicrobiota	Chlamydiae	Chlamydiales	Parachlamydiaceae	Candidatus Protochlamydia	NA
ASV_684	Bacteria	Proteobacteria	Gammaproteobacteria	Legionellales	Legionellaceae	Legionella	NA
ASV_685	Bacteria	Planctomycetota	Planctomycetes	Gemmatales	Gemmataceae	NA	NA
ASV_686	Bacteria	Proteobacteria	Gammaproteobacteria	Coxiellales	Coxiellaceae	Coxiella	NA
ASV_687	Bacteria	Actinobacteriota	Actinobacteria	Frankiales	NA	NA	NA
ASV_688	Bacteria	Actinobacteriota	Actinobacteria	Frankiales	Frankiaceae	Jatrophihabitans	NA
ASV_689	Bacteria	Verrucomicrobiota	Chlamydiae	Chlamydiales	Parachlamydiaceae	NA	NA
ASV_690	Bacteria	Planctomycetota	Planctomycetes	Gemmatales	Gemmataceae	NA	NA
ASV_691	Bacteria	Acidobacteriota	Acidobacteriae	Solibacterales	Solibacteraceae	Candidatus Solibacter	NA
ASV_692	Bacteria	Chloroflexi	AD3	NA	NA	NA	NA
ASV_693	Bacteria	Verrucomicrobiota	Verrucomicrobiae	Opitutales	Opitutaceae	Opitutus	NA
ASV_694	Bacteria	Planctomycetota	Planctomycetes	Gemmatales	Gemmataceae	Gemmata	NA
ASV_695	Bacteria	Actinobacteriota	Actinobacteria	Corynebacteriales	Nocardiaceae	Rhodococcus	NA
ASV_696	Bacteria	Planctomycetota	Planctomycetes	Isosphaerales	Isosphaeraceae	Aquisphaera	NA
ASV_697	Bacteria	Verrucomicrobiota	Chlamydiae	Chlamydiales	Parachlamydiaceae	NA	NA
ASV_698	Bacteria	Planctomycetota	Planctomycetes	Gemmatales	Gemmataceae	NA	NA
ASV_699	Bacteria	Planctomycetota	Planctomycetes	Gemmatales	Gemmataceae	NA	NA
ASV_700	Bacteria	Proteobacteria	Gammaproteobacteria	Xanthomonadales	Rhodanobacteraceae	Rudaea	NA
ASV_701	Bacteria	Verrucomicrobiota	Verrucomicrobiae	Opitutales	Opitutaceae	NA	NA
ASV_702	Bacteria	Chloroflexi	AD3	NA	NA	NA	NA
ASV_703	Bacteria	Proteobacteria	Alphaproteobacteria	Rhizobiales	Xanthobacteraceae	Pseudolabrys	NA
ASV_704	Bacteria	Actinobacteriota	Thermoleophilia	Solirubrobacterales	Solirubrobacteraceae	Conexibacter	NA
ASV_705	Bacteria	Planctomycetota	Planctomycetes	Isosphaerales	Isosphaeraceae	NA	NA
ASV_706	Bacteria	Verrucomicrobiota	Chlamydiae	Chlamydiales	Parachlamydiaceae	Candidatus Protochlamydia	NA
ASV_707	Bacteria	Acidobacteriota	Acidobacteriae	Solibacterales	Solibacteraceae	Candidatus Solibacter	NA
ASV_708	Bacteria	Acidobacteriota	Thermoanaerobaculia	Thermoanaerobaculales	Thermoanaerobaculaceae	Subgroup 10	NA
ASV_709	Bacteria	Planctomycetota	Planctomycetes	Isosphaerales	Isosphaeraceae	NA	NA
ASV_710	Bacteria	Acidobacteriota	Acidobacteriae	NA	NA	NA	NA
ASV_711	Bacteria	Planctomycetota	Planctomycetes	Isosphaerales	Isosphaeraceae	NA	NA
ASV_712	Bacteria	Actinobacteriota	Thermoleophilia	Solirubrobacterales	Solirubrobacteraceae	NA	NA
ASV_713	Bacteria	Verrucomicrobiota	Chlamydiae	Chlamydiales	Parachlamydiaceae	Candidatus Protochlamydia	NA
ASV_714	Bacteria	Verrucomicrobiota	Verrucomicrobiae	Chthoniobacterales	Chthoniobacteraceae	Candidatus Udaeobacter	NA
ASV_715	Bacteria	Proteobacteria	Gammaproteobacteria	Gammaproteobacteria Incertae Sedis	Unknown Family	Candidatus Ovatusbacter	NA
ASV_716	Bacteria	Actinobacteriota	Actinobacteria	Streptomycetales	Streptomycetaceae	Streptacidiphilus	NA
ASV_717	Bacteria	Dependentiae	Babeliae	Babeliales	Babeliaceae	NA	NA
ASV_718	Bacteria	Chloroflexi	KD4-96	NA	NA	NA	NA
ASV_719	Bacteria	Planctomycetota	Planctomycetes	Isosphaerales	Isosphaeraceae	Singulisphaera	NA
ASV_720	Bacteria	MBNT15	NA	NA	NA	NA	NA
ASV_721	Bacteria	Actinobacteriota	Actinobacteria	Corynebacteriales	Nocardiaceae	Rhodococcus	NA
ASV_722	Bacteria	Proteobacteria	Alphaproteobacteria	Rhizobiales	NA	NA	NA
ASV_723	Bacteria	Verrucomicrobiota	Chlamydiae	Chlamydiales	Parachlamydiaceae	Candidatus Protochlamydia	NA
ASV_724	Bacteria	Bacteroidota	Bacteroidia	Chitinophagales	Chitinophagaceae	NA	NA
ASV_725	Bacteria	Actinobacteriota	Actinobacteria	Corynebacteriales	Mycobacteriaceae	Mycobacterium	NA
ASV_726	Bacteria	Planctomycetota	Planctomycetes	Isosphaerales	Isosphaeraceae	Paludisphaera	NA
ASV_727	Bacteria	Actinobacteriota	Actinobacteria	Kineosporiales	Kineosporiaceae	Angustibacter	NA
ASV_728	Bacteria	Verrucomicrobiota	Chlamydiae	Chlamydiales	Parachlamydiaceae	Neochlamydia	NA
ASV_729	Bacteria	Myxococcota	Polyangia	Haliangiales	Haliangiaceae	Haliangium	NA
ASV_730	Bacteria	Proteobacteria	Alphaproteobacteria	Rhizobiales	Beijerinckiaceae	NA	NA
ASV_731	Bacteria	Proteobacteria	Alphaproteobacteria	NA	NA	NA	NA
ASV_732	Bacteria	Actinobacteriota	NA	NA	NA	NA	NA
ASV_733	Bacteria	Planctomycetota	Planctomycetes	Gemmatales	Gemmataceae	NA	NA
ASV_734	Bacteria	Chloroflexi	Ktedonobacteria	Ktedonobacterales	Ktedonobacteraceae	G12-WMSP1	NA
ASV_735	Bacteria	Actinobacteriota	Actinobacteria	Frankiales	Acidothermaceae	Acidothermus	NA
ASV_736	Bacteria	Armatimonadota	Armatimonadia	Armatimonadales	NA	NA	NA
ASV_737	Bacteria	Chloroflexi	Chloroflexia	Thermomicrobiales	JG30-KF-CM45	NA	NA
ASV_738	Bacteria	Bacteroidota	Bacteroidia	Sphingobacteriales	Sphingobacteriaceae	Mucilaginibacter	NA
ASV_739	Bacteria	Planctomycetota	Planctomycetes	Gemmatales	Gemmataceae	NA	NA
ASV_740	Bacteria	Planctomycetota	Planctomycetes	Isosphaerales	Isosphaeraceae	Candidatus Nostocoida	NA
ASV_741	Bacteria	Planctomycetota	Planctomycetes	Isosphaerales	Isosphaeraceae	Candidatus Nostocoida	NA
ASV_742	Bacteria	Myxococcota	Polyangia	Polyangiales	Phaselicystidaceae	Phaselicystis	NA
ASV_743	Bacteria	Proteobacteria	Gammaproteobacteria	Burkholderiales	A21b	NA	NA
ASV_744	Bacteria	Proteobacteria	Gammaproteobacteria	Pseudomonadales	Moraxellaceae	Acinetobacter	NA
ASV_745	Bacteria	Bacteroidota	Bacteroidia	Chitinophagales	Chitinophagaceae	Puia	NA
ASV_746	Bacteria	Proteobacteria	Alphaproteobacteria	Rhizobiales	Xanthobacteraceae	Pseudorhodoplanes	NA
ASV_747	Bacteria	Patescibacteria	Parcubacteria	NA	NA	NA	NA
ASV_748	Bacteria	Actinobacteriota	Acidimicrobiia	Microtrichales	NA	NA	NA
ASV_749	Bacteria	Planctomycetota	Planctomycetes	Isosphaerales	Isosphaeraceae	NA	NA
ASV_750	Bacteria	Actinobacteriota	Acidimicrobiia	IMCC26256	NA	NA	NA
ASV_751	Bacteria	Actinobacteriota	Thermoleophilia	Gaiellales	NA	NA	NA
ASV_752	Bacteria	Chloroflexi	Ktedonobacteria	Ktedonobacterales	Ktedonobacteraceae	JG30a-KF-32	NA
ASV_753	Bacteria	Planctomycetota	Planctomycetes	Gemmatales	Gemmataceae	NA	NA
ASV_754	Bacteria	Actinobacteriota	Actinobacteria	Frankiales	NA	NA	NA
ASV_755	Bacteria	Actinobacteriota	Acidimicrobiia	Microtrichales	Ilumatobacteraceae	CL500-29 marine group	NA
ASV_756	Bacteria	Proteobacteria	Alphaproteobacteria	Acetobacterales	Acetobacteraceae	NA	NA
ASV_757	Bacteria	Actinobacteriota	Actinobacteria	Propionibacteriales	Nocardioidaceae	Nocardioides	NA
ASV_758	Bacteria	Actinobacteriota	Thermoleophilia	Solirubrobacterales	Solirubrobacteraceae	NA	NA
ASV_759	Bacteria	Proteobacteria	Gammaproteobacteria	Legionellales	Legionellaceae	Legionella	NA
ASV_760	Bacteria	Verrucomicrobiota	Chlamydiae	Chlamydiales	Parachlamydiaceae	Candidatus Protochlamydia	NA
ASV_761	Bacteria	Acidobacteriota	Acidobacteriae	Acidobacteriales	NA	NA	NA
ASV_762	Bacteria	Verrucomicrobiota	Chlamydiae	Chlamydiales	Parachlamydiaceae	Candidatus Protochlamydia	NA
ASV_763	Bacteria	Firmicutes	Bacilli	Staphylococcales	Staphylococcaceae	Staphylococcus	NA
ASV_764	Bacteria	Bacteroidota	Bacteroidia	Sphingobacteriales	Sphingobacteriaceae	Mucilaginibacter	NA
ASV_765	Bacteria	Actinobacteriota	Acidimicrobiia	IMCC26256	NA	NA	NA
ASV_766	Bacteria	Proteobacteria	Alphaproteobacteria	Caulobacterales	Caulobacteraceae	Caulobacter	NA
ASV_767	Bacteria	Verrucomicrobiota	Chlamydiae	Chlamydiales	Parachlamydiaceae	Candidatus Protochlamydia	NA
ASV_768	Bacteria	Proteobacteria	Gammaproteobacteria	Diplorickettsiales	Diplorickettsiaceae	NA	NA
ASV_769	Bacteria	Chloroflexi	Chloroflexia	Elev-1554	NA	NA	NA
ASV_770	Bacteria	Verrucomicrobiota	Chlamydiae	Chlamydiales	Parachlamydiaceae	NA	NA
ASV_771	Bacteria	Chloroflexi	JG30-KF-CM66	NA	NA	NA	NA
ASV_772	Bacteria	Proteobacteria	Alphaproteobacteria	Caulobacterales	Caulobacteraceae	Phenylobacterium	NA
ASV_773	Bacteria	Planctomycetota	Planctomycetes	Gemmatales	Gemmataceae	NA	NA
ASV_774	Bacteria	Actinobacteriota	Acidimicrobiia	Microtrichales	Microtrichaceae	NA	NA
ASV_775	Bacteria	Actinobacteriota	Actinobacteria	Propionibacteriales	Nocardioidaceae	Nocardioides	NA
ASV_776	Bacteria	Verrucomicrobiota	Chlamydiae	Chlamydiales	Parachlamydiaceae	Candidatus Protochlamydia	NA
ASV_777	Bacteria	Acidobacteriota	Acidobacteriae	Solibacterales	Solibacteraceae	Candidatus Solibacter	NA
ASV_778	Bacteria	Verrucomicrobiota	Verrucomicrobiae	Chthoniobacterales	Chthoniobacteraceae	Candidatus Udaeobacter	NA
ASV_779	Bacteria	Verrucomicrobiota	Chlamydiae	Chlamydiales	Parachlamydiaceae	NA	NA
ASV_780	Bacteria	Bacteroidota	Bacteroidia	Chitinophagales	Chitinophagaceae	NA	NA
ASV_781	Bacteria	Verrucomicrobiota	Chlamydiae	Chlamydiales	Parachlamydiaceae	Neochlamydia	NA
ASV_782	Bacteria	Verrucomicrobiota	Chlamydiae	Chlamydiales	Parachlamydiaceae	Candidatus Protochlamydia	NA
ASV_783	Bacteria	Verrucomicrobiota	Chlamydiae	Chlamydiales	Parachlamydiaceae	Neochlamydia	NA
ASV_784	Bacteria	Proteobacteria	Alphaproteobacteria	Rhizobiales	KF-JG30-B3	NA	NA
ASV_785	Bacteria	Verrucomicrobiota	Verrucomicrobiae	Opitutales	Opitutaceae	Lacunisphaera	NA
ASV_786	Bacteria	Planctomycetota	Planctomycetes	Isosphaerales	Isosphaeraceae	Aquisphaera	NA
ASV_787	Bacteria	Actinobacteriota	Thermoleophilia	Solirubrobacterales	67-14	NA	NA
ASV_788	Bacteria	Planctomycetota	Planctomycetes	Gemmatales	Gemmataceae	NA	NA
ASV_789	Bacteria	Firmicutes	Clostridia	Clostridiales	Clostridiaceae	NA	NA
ASV_790	Bacteria	Actinobacteriota	Acidimicrobiia	IMCC26256	NA	NA	NA
ASV_791	Bacteria	Acidobacteriota	Acidobacteriae	Subgroup 2	NA	NA	NA
ASV_792	Bacteria	Proteobacteria	Alphaproteobacteria	Acetobacterales	Acetobacteraceae	NA	NA
ASV_793	Bacteria	Planctomycetota	Planctomycetes	Planctomycetales	NA	NA	NA
ASV_794	Bacteria	Acidobacteriota	Acidobacteriae	Subgroup 2	NA	NA	NA
ASV_795	Bacteria	Chloroflexi	Ktedonobacteria	C0119	NA	NA	NA
ASV_796	Bacteria	Acidobacteriota	Acidobacteriae	Bryobacterales	Bryobacteraceae	Bryobacter	NA
ASV_797	Bacteria	Verrucomicrobiota	Chlamydiae	Chlamydiales	Parachlamydiaceae	NA	NA
ASV_798	Bacteria	Proteobacteria	Gammaproteobacteria	Legionellales	Legionellaceae	Legionella	NA
ASV_799	Bacteria	Chloroflexi	Chloroflexia	Elev-1554	NA	NA	NA
ASV_800	Bacteria	Proteobacteria	Alphaproteobacteria	Rhizobiales	Methyloligellaceae	NA	NA
ASV_801	Bacteria	Planctomycetota	Planctomycetes	Isosphaerales	Isosphaeraceae	NA	NA
ASV_802	Bacteria	Planctomycetota	Planctomycetes	Isosphaerales	Isosphaeraceae	NA	NA
ASV_803	Bacteria	Actinobacteriota	Actinobacteria	Frankiales	NA	NA	NA
ASV_804	Bacteria	Verrucomicrobiota	Chlamydiae	Chlamydiales	Parachlamydiaceae	Candidatus Protochlamydia	NA
ASV_805	Bacteria	Verrucomicrobiota	Chlamydiae	Chlamydiales	Parachlamydiaceae	Neochlamydia	NA
ASV_806	Bacteria	Actinobacteriota	Acidimicrobiia	Microtrichales	Ilumatobacteraceae	CL500-29 marine group	NA
ASV_807	Bacteria	Planctomycetota	Planctomycetes	Pirellulales	Pirellulaceae	NA	NA
ASV_808	Bacteria	Actinobacteriota	Thermoleophilia	Gaiellales	NA	NA	NA
ASV_809	Bacteria	Actinobacteriota	Actinobacteria	Frankiales	NA	NA	NA
ASV_810	Bacteria	Bacteroidota	Bacteroidia	Chitinophagales	Chitinophagaceae	NA	NA
ASV_811	Bacteria	Proteobacteria	Alphaproteobacteria	Caulobacterales	Caulobacteraceae	NA	NA
ASV_812	Bacteria	Patescibacteria	Saccharimonadia	Saccharimonadales	LWQ8	NA	NA
ASV_813	Bacteria	Verrucomicrobiota	Verrucomicrobiae	Chthoniobacterales	Chthoniobacteraceae	Candidatus Udaeobacter	NA
ASV_814	Bacteria	Proteobacteria	Alphaproteobacteria	Rhizobiales	Rhizobiaceae	Aminobacter	NA
ASV_815	Bacteria	Actinobacteriota	Actinobacteria	Frankiales	Frankiaceae	Jatrophihabitans	NA
ASV_816	Bacteria	Proteobacteria	Gammaproteobacteria	Burkholderiales	A21b	NA	NA
ASV_817	Bacteria	Planctomycetota	Planctomycetes	Isosphaerales	Isosphaeraceae	Tundrisphaera	NA
ASV_818	Bacteria	Chloroflexi	Ktedonobacteria	Ktedonobacterales	Ktedonobacteraceae	JG30a-KF-32	NA
ASV_819	Bacteria	Actinobacteriota	Acidimicrobiia	Microtrichales	Iamiaceae	Iamia	NA
ASV_820	Bacteria	Chloroflexi	KD4-96	NA	NA	NA	NA
ASV_821	Bacteria	Verrucomicrobiota	Chlamydiae	Chlamydiales	Parachlamydiaceae	Candidatus Protochlamydia	NA
ASV_822	Bacteria	Actinobacteriota	Actinobacteria	Frankiales	Sporichthyaceae	NA	NA
ASV_823	Bacteria	Proteobacteria	Gammaproteobacteria	Legionellales	Legionellaceae	Legionella	NA
ASV_824	Bacteria	Verrucomicrobiota	Chlamydiae	Chlamydiales	Parachlamydiaceae	NA	NA
ASV_825	Bacteria	Acidobacteriota	Acidobacteriae	Bryobacterales	Bryobacteraceae	Bryobacter	NA
ASV_826	Bacteria	Proteobacteria	Gammaproteobacteria	Legionellales	Legionellaceae	Legionella	NA
ASV_827	Bacteria	Actinobacteriota	Acidimicrobiia	Microtrichales	Ilumatobacteraceae	CL500-29 marine group	NA
ASV_828	Bacteria	Verrucomicrobiota	Chlamydiae	Chlamydiales	Parachlamydiaceae	NA	NA
ASV_829	Bacteria	Myxococcota	Polyangia	Haliangiales	Haliangiaceae	Haliangium	NA
ASV_830	Bacteria	Planctomycetota	Planctomycetes	Isosphaerales	Isosphaeraceae	Aquisphaera	NA
ASV_831	Bacteria	Planctomycetota	Planctomycetes	Isosphaerales	Isosphaeraceae	Singulisphaera	NA
ASV_832	Bacteria	Verrucomicrobiota	Chlamydiae	Chlamydiales	Parachlamydiaceae	Neochlamydia	NA
ASV_833	Bacteria	NA	NA	NA	NA	NA	NA
ASV_834	Bacteria	Firmicutes	Bacilli	Bacillales	Bacillaceae	Bacillus	NA
ASV_835	Bacteria	Bacteroidota	Bacteroidia	Chitinophagales	Chitinophagaceae	Ferruginibacter	NA
ASV_836	Bacteria	Actinobacteriota	Thermoleophilia	Solirubrobacterales	67-14	NA	NA
ASV_837	Bacteria	Proteobacteria	Gammaproteobacteria	Diplorickettsiales	Diplorickettsiaceae	NA	NA
ASV_838	Bacteria	Proteobacteria	Alphaproteobacteria	NA	NA	NA	NA
ASV_839	Bacteria	Chloroflexi	Ktedonobacteria	B12-WMSP1	NA	NA	NA
ASV_840	Bacteria	Proteobacteria	Alphaproteobacteria	Sphingomonadales	Sphingomonadaceae	Sandaracinobacter	NA
ASV_841	Bacteria	Proteobacteria	Gammaproteobacteria	Coxiellales	Coxiellaceae	Coxiella	NA
ASV_842	Bacteria	Acidobacteriota	Acidobacteriae	Acidobacteriales	NA	NA	NA
ASV_843	Bacteria	Bacteroidota	Bacteroidia	Sphingobacteriales	Sphingobacteriaceae	Mucilaginibacter	NA
ASV_844	Bacteria	Planctomycetota	Planctomycetes	Gemmatales	Gemmataceae	NA	NA
ASV_845	Bacteria	Proteobacteria	Alphaproteobacteria	Rhizobiales	Xanthobacteraceae	NA	NA
ASV_846	Bacteria	Patescibacteria	Saccharimonadia	Saccharimonadales	WWH38	NA	NA
ASV_847	Bacteria	Actinobacteriota	Actinobacteria	Micromonosporales	Micromonosporaceae	NA	NA
ASV_848	Bacteria	Planctomycetota	Planctomycetes	Isosphaerales	Isosphaeraceae	NA	NA
ASV_849	Bacteria	Verrucomicrobiota	Chlamydiae	Chlamydiales	Parachlamydiaceae	Candidatus Protochlamydia	NA
ASV_850	Bacteria	Chloroflexi	Chloroflexia	Elev-1554	NA	NA	NA
ASV_851	Bacteria	Actinobacteriota	Thermoleophilia	Solirubrobacterales	Solirubrobacteraceae	NA	NA
ASV_852	Bacteria	Planctomycetota	Planctomycetes	Isosphaerales	Isosphaeraceae	NA	NA
ASV_853	Bacteria	Proteobacteria	Alphaproteobacteria	Reyranellales	Reyranellaceae	Reyranella	NA
ASV_854	Bacteria	Proteobacteria	Alphaproteobacteria	Micropepsales	Micropepsaceae	NA	NA
ASV_855	Bacteria	Planctomycetota	Planctomycetes	Isosphaerales	Isosphaeraceae	Tundrisphaera	NA
ASV_856	Bacteria	Actinobacteriota	Thermoleophilia	Gaiellales	NA	NA	NA
ASV_857	Bacteria	Verrucomicrobiota	Chlamydiae	Chlamydiales	Parachlamydiaceae	Candidatus Protochlamydia	NA
ASV_858	Bacteria	Actinobacteriota	Thermoleophilia	Gaiellales	NA	NA	NA
ASV_859	Bacteria	Myxococcota	Polyangia	Polyangiales	Polyangiaceae	Minicystis	NA
ASV_860	Bacteria	Acidobacteriota	Acidobacteriae	Subgroup 2	NA	NA	NA
ASV_861	Bacteria	Proteobacteria	Gammaproteobacteria	Burkholderiales	Comamonadaceae	Polaromonas	NA
ASV_862	Bacteria	Chloroflexi	Ktedonobacteria	Ktedonobacterales	Ktedonobacteraceae	NA	NA
ASV_863	Bacteria	Proteobacteria	Alphaproteobacteria	Acetobacterales	Acetobacteraceae	Rhodovastum	NA
ASV_864	Bacteria	Bacteroidota	Bacteroidia	Chitinophagales	Chitinophagaceae	Edaphobaculum	NA
ASV_865	Bacteria	Patescibacteria	Saccharimonadia	Saccharimonadales	LWQ8	NA	NA
ASV_866	Bacteria	Proteobacteria	Alphaproteobacteria	Acetobacterales	Acetobacteraceae	Rhodovastum	NA
ASV_867	Bacteria	NA	NA	NA	NA	NA	NA
ASV_868	Bacteria	Abditibacteriota	Abditibacteria	Abditibacteriales	Abditibacteriaceae	Abditibacterium	NA
ASV_869	Bacteria	Planctomycetota	Planctomycetes	Gemmatales	Gemmataceae	NA	NA
ASV_870	Bacteria	Proteobacteria	Alphaproteobacteria	Rhizobiales	Rhizobiaceae	Mesorhizobium	NA
ASV_871	Bacteria	Planctomycetota	Planctomycetes	Isosphaerales	Isosphaeraceae	Singulisphaera	NA
ASV_872	Bacteria	Planctomycetota	Planctomycetes	Isosphaerales	Isosphaeraceae	Aquisphaera	NA
ASV_873	Bacteria	Planctomycetota	Planctomycetes	Isosphaerales	Isosphaeraceae	NA	NA
ASV_874	Bacteria	Planctomycetota	Planctomycetes	Isosphaerales	Isosphaeraceae	Singulisphaera	NA
ASV_875	Bacteria	Planctomycetota	Planctomycetes	Isosphaerales	Isosphaeraceae	NA	NA
ASV_876	Bacteria	Proteobacteria	Gammaproteobacteria	Gammaproteobacteria Incertae Sedis	Unknown Family	Acidibacter	NA
ASV_877	Bacteria	Chloroflexi	AD3	NA	NA	NA	NA
ASV_878	Bacteria	Proteobacteria	Alphaproteobacteria	Acetobacterales	Acetobacteraceae	NA	NA
ASV_879	Bacteria	Planctomycetota	Planctomycetes	Isosphaerales	Isosphaeraceae	NA	NA
ASV_880	Bacteria	Chloroflexi	JG30-KF-CM66	NA	NA	NA	NA
ASV_881	Bacteria	Actinobacteriota	Thermoleophilia	Solirubrobacterales	67-14	NA	NA
ASV_882	Bacteria	Planctomycetota	Planctomycetes	Gemmatales	Gemmataceae	NA	NA
ASV_883	Bacteria	Acidobacteriota	Acidobacteriae	Subgroup 2	NA	NA	NA
ASV_884	Bacteria	Planctomycetota	Planctomycetes	Gemmatales	Gemmataceae	NA	NA
ASV_885	Bacteria	Planctomycetota	Planctomycetes	Isosphaerales	Isosphaeraceae	Paludisphaera	NA
ASV_886	Bacteria	Planctomycetota	Planctomycetes	Isosphaerales	Isosphaeraceae	Candidatus Nostocoida	NA
ASV_887	Bacteria	Planctomycetota	Planctomycetes	Gemmatales	Gemmataceae	NA	NA
ASV_888	Bacteria	Verrucomicrobiota	Chlamydiae	Chlamydiales	Parachlamydiaceae	NA	NA
ASV_889	Bacteria	Acidobacteriota	Acidobacteriae	Subgroup 2	NA	NA	NA
ASV_890	Bacteria	Actinobacteriota	Acidimicrobiia	Microtrichales	Ilumatobacteraceae	CL500-29 marine group	NA
ASV_891	Bacteria	Actinobacteriota	Actinobacteria	Frankiales	Nakamurellaceae	Nakamurella	NA
ASV_892	Bacteria	Bacteroidota	Bacteroidia	Sphingobacteriales	Sphingobacteriaceae	Pedobacter	NA
ASV_893	Bacteria	Planctomycetota	Planctomycetes	Isosphaerales	Isosphaeraceae	Aquisphaera	NA
ASV_894	Bacteria	Planctomycetota	Planctomycetes	Isosphaerales	Isosphaeraceae	NA	NA
ASV_895	Bacteria	Proteobacteria	Alphaproteobacteria	Reyranellales	Reyranellaceae	Reyranella	NA
ASV_896	Bacteria	Myxococcota	Polyangia	Polyangiales	Polyangiaceae	Pajaroellobacter	NA
ASV_897	Bacteria	Proteobacteria	Gammaproteobacteria	Burkholderiales	TRA3-20	NA	NA
ASV_898	Bacteria	Proteobacteria	Gammaproteobacteria	NA	NA	NA	NA
ASV_899	Bacteria	Proteobacteria	Alphaproteobacteria	Rhizobiales	Xanthobacteraceae	Pseudolabrys	NA
ASV_900	Bacteria	Proteobacteria	Alphaproteobacteria	Rhizobiales	Devosiaceae	NA	NA
ASV_901	Bacteria	Verrucomicrobiota	Chlamydiae	Chlamydiales	Parachlamydiaceae	Neochlamydia	NA
ASV_902	Bacteria	Planctomycetota	Planctomycetes	Isosphaerales	Isosphaeraceae	Candidatus Nostocoida	NA
ASV_903	Bacteria	Planctomycetota	Planctomycetes	Planctomycetales	NA	NA	NA
ASV_904	Bacteria	Verrucomicrobiota	Chlamydiae	Chlamydiales	cvE6	NA	NA
ASV_905	Bacteria	Abditibacteriota	Abditibacteria	Abditibacteriales	Abditibacteriaceae	Abditibacterium	NA
ASV_906	Bacteria	Proteobacteria	Gammaproteobacteria	Legionellales	Legionellaceae	Legionella	NA
ASV_907	Bacteria	Verrucomicrobiota	Chlamydiae	Chlamydiales	Parachlamydiaceae	Candidatus Protochlamydia	NA
ASV_908	Bacteria	Verrucomicrobiota	Chlamydiae	Chlamydiales	Parachlamydiaceae	Neochlamydia	NA
ASV_909	Bacteria	Actinobacteriota	Thermoleophilia	Solirubrobacterales	67-14	NA	NA
ASV_910	Bacteria	Chloroflexi	TK10	NA	NA	NA	NA
ASV_911	Bacteria	Acidobacteriota	Acidobacteriae	Acidobacteriales	Acidobacteriaceae (Subgroup 1)	Granulicella	NA
ASV_912	Bacteria	Proteobacteria	Gammaproteobacteria	CCM19a	NA	NA	NA
ASV_913	Bacteria	Proteobacteria	Gammaproteobacteria	Gammaproteobacteria Incertae Sedis	Unknown Family	Candidatus Ovatusbacter	NA
ASV_914	Bacteria	Verrucomicrobiota	Chlamydiae	Chlamydiales	Parachlamydiaceae	NA	NA
ASV_915	Bacteria	Chloroflexi	KD4-96	NA	NA	NA	NA
ASV_916	Bacteria	Planctomycetota	Planctomycetes	Isosphaerales	Isosphaeraceae	Tundrisphaera	NA
ASV_917	Bacteria	Proteobacteria	Alphaproteobacteria	Rhizobiales	Rhizobiaceae	Phyllobacterium	NA
ASV_918	Bacteria	Proteobacteria	Gammaproteobacteria	Burkholderiales	NA	NA	NA
ASV_919	Bacteria	Acidobacteriota	Acidobacteriae	Bryobacterales	Bryobacteraceae	Bryobacter	NA
ASV_920	Bacteria	Bacteroidota	Bacteroidia	Chitinophagales	Chitinophagaceae	NA	NA
ASV_921	Bacteria	Proteobacteria	Alphaproteobacteria	Azospirillales	Inquilinaceae	Inquilinus	NA
ASV_922	Bacteria	Bacteroidota	Bacteroidia	Sphingobacteriales	Sphingobacteriaceae	Mucilaginibacter	NA
ASV_923	Bacteria	Planctomycetota	Planctomycetes	Isosphaerales	Isosphaeraceae	NA	NA
ASV_924	Bacteria	Proteobacteria	Gammaproteobacteria	Burkholderiales	Nitrosomonadaceae	Ellin6067	NA
ASV_925	Bacteria	Verrucomicrobiota	Chlamydiae	Chlamydiales	Parachlamydiaceae	NA	NA
ASV_926	Bacteria	Chloroflexi	Ktedonobacteria	C0119	NA	NA	NA
ASV_927	Bacteria	Actinobacteriota	Acidimicrobiia	Microtrichales	Microtrichaceae	NA	NA
ASV_928	Bacteria	Planctomycetota	Planctomycetes	Planctomycetales	Schlesneriaceae	Schlesneria	NA
ASV_929	Bacteria	Verrucomicrobiota	Chlamydiae	Chlamydiales	Parachlamydiaceae	Candidatus Protochlamydia	NA
ASV_930	Bacteria	Actinobacteriota	Actinobacteria	Propionibacteriales	NA	NA	NA
ASV_931	Bacteria	Proteobacteria	Gammaproteobacteria	Burkholderiales	NA	NA	NA
ASV_932	Bacteria	Proteobacteria	Gammaproteobacteria	Burkholderiales	Oxalobacteraceae	Rugamonas	NA
ASV_933	Bacteria	Actinobacteriota	Thermoleophilia	Gaiellales	NA	NA	NA
ASV_934	Bacteria	Gemmatimonadota	Gemmatimonadetes	Gemmatimonadales	Gemmatimonadaceae	NA	NA
ASV_935	Bacteria	Myxococcota	Polyangia	Polyangiales	Polyangiaceae	Pajaroellobacter	NA
ASV_936	Bacteria	Proteobacteria	Alphaproteobacteria	Acetobacterales	Acetobacteraceae	NA	NA
ASV_937	Bacteria	Planctomycetota	Planctomycetes	Isosphaerales	Isosphaeraceae	NA	NA
ASV_938	Bacteria	Dependentiae	Babeliae	Babeliales	Vermiphilaceae	NA	NA
ASV_939	Bacteria	Verrucomicrobiota	Verrucomicrobiae	Chthoniobacterales	Chthoniobacteraceae	Chthoniobacter	NA
ASV_940	Bacteria	Dependentiae	Babeliae	Babeliales	Babeliaceae	NA	NA
ASV_941	Bacteria	Patescibacteria	Saccharimonadia	Saccharimonadales	WWH38	NA	NA
ASV_942	Bacteria	Patescibacteria	Saccharimonadia	Saccharimonadales	LWQ8	NA	NA
ASV_943	Bacteria	Actinobacteriota	Thermoleophilia	Solirubrobacterales	Solirubrobacteraceae	Conexibacter	NA
ASV_944	Bacteria	Proteobacteria	Alphaproteobacteria	Elsterales	NA	NA	NA
ASV_945	Bacteria	Proteobacteria	Gammaproteobacteria	Legionellales	Legionellaceae	Legionella	NA
ASV_946	Bacteria	Verrucomicrobiota	Verrucomicrobiae	Chthoniobacterales	Chthoniobacteraceae	Chthoniobacter	NA
ASV_947	Bacteria	Acidobacteriota	Acidobacteriae	Solibacterales	Solibacteraceae	Candidatus Solibacter	NA
ASV_948	Bacteria	Planctomycetota	Planctomycetes	Pirellulales	Pirellulaceae	NA	NA
ASV_949	Bacteria	Actinobacteriota	Acidimicrobiia	NA	NA	NA	NA
ASV_950	Bacteria	Acidobacteriota	Acidobacteriae	Solibacterales	Solibacteraceae	Candidatus Solibacter	NA
ASV_951	Bacteria	Proteobacteria	Alphaproteobacteria	Rhizobiales	Rhizobiaceae	NA	NA
ASV_952	Bacteria	Proteobacteria	Alphaproteobacteria	Acetobacterales	Acetobacteraceae	NA	NA
ASV_953	Bacteria	Acidobacteriota	Acidobacteriae	Subgroup 13	NA	NA	NA
ASV_954	Bacteria	Chloroflexi	SHA-26	NA	NA	NA	NA
ASV_955	Bacteria	Planctomycetota	Planctomycetes	Gemmatales	Gemmataceae	NA	NA
ASV_956	Bacteria	Proteobacteria	Gammaproteobacteria	Legionellales	Legionellaceae	Legionella	NA
ASV_957	Bacteria	Proteobacteria	Alphaproteobacteria	Rhizobiales	Xanthobacteraceae	Pseudolabrys	NA
ASV_958	Bacteria	Proteobacteria	Gammaproteobacteria	Legionellales	Legionellaceae	Legionella	NA
ASV_959	Bacteria	Verrucomicrobiota	Chlamydiae	Chlamydiales	Parachlamydiaceae	NA	NA
ASV_960	Bacteria	Proteobacteria	Alphaproteobacteria	Micropepsales	Micropepsaceae	NA	NA
ASV_961	Bacteria	Actinobacteriota	Thermoleophilia	Solirubrobacterales	Solirubrobacteraceae	NA	NA
ASV_962	Bacteria	Chloroflexi	Ktedonobacteria	B12-WMSP1	NA	NA	NA
ASV_963	Bacteria	Acidobacteriota	Acidobacteriae	Acidobacteriales	NA	NA	NA
ASV_964	Bacteria	Chloroflexi	Ktedonobacteria	B12-WMSP1	NA	NA	NA
ASV_965	Bacteria	Planctomycetota	Planctomycetes	Gemmatales	Gemmataceae	NA	NA
ASV_966	Bacteria	Chloroflexi	AD3	NA	NA	NA	NA
ASV_967	Bacteria	Verrucomicrobiota	Chlamydiae	Chlamydiales	Parachlamydiaceae	Neochlamydia	NA
ASV_968	Bacteria	Chloroflexi	NA	NA	NA	NA	NA
ASV_969	Bacteria	Actinobacteriota	Actinobacteria	Frankiales	Frankiaceae	Jatrophihabitans	NA
ASV_970	Bacteria	Proteobacteria	Gammaproteobacteria	Burkholderiales	A21b	NA	NA
ASV_971	Bacteria	Proteobacteria	Gammaproteobacteria	NA	NA	NA	NA
ASV_972	Bacteria	Proteobacteria	Alphaproteobacteria	Caulobacterales	Caulobacteraceae	NA	NA
ASV_973	Bacteria	Myxococcota	Polyangia	Haliangiales	Haliangiaceae	Haliangium	NA
ASV_974	Bacteria	Proteobacteria	Alphaproteobacteria	Micropepsales	Micropepsaceae	NA	NA
ASV_975	Bacteria	Verrucomicrobiota	Verrucomicrobiae	Chthoniobacterales	Chthoniobacteraceae	Chthoniobacter	NA
ASV_976	Bacteria	Proteobacteria	Alphaproteobacteria	NA	NA	NA	NA
ASV_977	Bacteria	Chloroflexi	Ktedonobacteria	Ktedonobacterales	Ktedonobacteraceae	NA	NA
ASV_978	Bacteria	Actinobacteriota	Actinobacteria	Propionibacteriales	Nocardioidaceae	Aeromicrobium	NA
ASV_979	Bacteria	Bacteroidota	Bacteroidia	Chitinophagales	Chitinophagaceae	Puia	NA
ASV_980	Bacteria	Myxococcota	Polyangia	Haliangiales	Haliangiaceae	Haliangium	NA
ASV_981	Bacteria	Myxococcota	Polyangia	Haliangiales	Haliangiaceae	Haliangium	NA
ASV_982	Bacteria	Patescibacteria	Saccharimonadia	Saccharimonadales	LWQ8	NA	NA
ASV_983	Bacteria	Firmicutes	Bacilli	Paenibacillales	Paenibacillaceae	Paenibacillus	NA
ASV_984	Bacteria	Myxococcota	Polyangia	Haliangiales	Haliangiaceae	Haliangium	NA
ASV_985	Bacteria	Proteobacteria	Alphaproteobacteria	Rhizobiales	Beijerinckiaceae	Roseiarcus	NA
ASV_986	Bacteria	Proteobacteria	Alphaproteobacteria	Acetobacterales	Acetobacteraceae	Rhodovastum	NA
ASV_987	Bacteria	Chloroflexi	Ktedonobacteria	Ktedonobacterales	JG30-KF-AS9	NA	NA
ASV_988	Bacteria	Actinobacteriota	Actinobacteria	Pseudonocardiales	Pseudonocardiaceae	Pseudonocardia	NA
ASV_989	Bacteria	Planctomycetota	Planctomycetes	Isosphaerales	Isosphaeraceae	Tundrisphaera	NA
ASV_990	Bacteria	Actinobacteriota	Thermoleophilia	Solirubrobacterales	Solirubrobacteraceae	Conexibacter	NA
ASV_991	Bacteria	Chloroflexi	Ktedonobacteria	Ktedonobacterales	Ktedonobacteraceae	NA	NA
ASV_992	Bacteria	Actinobacteriota	Thermoleophilia	Solirubrobacterales	Solirubrobacteraceae	Solirubrobacter	NA
ASV_993	Bacteria	Actinobacteriota	Acidimicrobiia	Microtrichales	Ilumatobacteraceae	CL500-29 marine group	NA
ASV_994	Bacteria	Planctomycetota	Planctomycetes	Gemmatales	Gemmataceae	NA	NA
ASV_995	Bacteria	Actinobacteriota	Actinobacteria	Frankiales	Nakamurellaceae	Nakamurella	NA
ASV_996	Bacteria	Verrucomicrobiota	Chlamydiae	Chlamydiales	Parachlamydiaceae	Neochlamydia	NA
ASV_997	Bacteria	Firmicutes	Bacilli	Bacillales	Planococcaceae	Sporosarcina	NA
ASV_998	Bacteria	Proteobacteria	Alphaproteobacteria	Rhizobiales	Xanthobacteraceae	NA	NA
ASV_999	Bacteria	Bacteroidota	Bacteroidia	Chitinophagales	Chitinophagaceae	Puia	NA
ASV_1000	Bacteria	Chloroflexi	Ktedonobacteria	C0119	NA	NA	NA
ASV_1001	Bacteria	Acidobacteriota	Acidobacteriae	Acidobacteriales	Acidobacteriaceae (Subgroup 1)	Occallatibacter	NA
ASV_1002	Bacteria	Chloroflexi	AD3	NA	NA	NA	NA
ASV_1003	Bacteria	Proteobacteria	Gammaproteobacteria	Burkholderiales	Comamonadaceae	NA	NA
ASV_1004	Bacteria	Armatimonadota	Armatimonadia	Armatimonadales	NA	NA	NA
ASV_1005	Bacteria	Myxococcota	Polyangia	Polyangiales	BIrii41	NA	NA
ASV_1006	Bacteria	Acidobacteriota	Acidobacteriae	Solibacterales	Solibacteraceae	Candidatus Solibacter	NA
ASV_1007	Bacteria	Bacteroidota	Bacteroidia	Chitinophagales	Chitinophagaceae	Edaphobaculum	NA
ASV_1008	Bacteria	Verrucomicrobiota	Chlamydiae	Chlamydiales	Parachlamydiaceae	NA	NA
ASV_1009	Bacteria	Gemmatimonadota	Gemmatimonadetes	Gemmatimonadales	Gemmatimonadaceae	NA	NA
ASV_1010	Bacteria	Chloroflexi	Chloroflexia	Elev-1554	NA	NA	NA
ASV_1011	Bacteria	Actinobacteriota	Actinobacteria	Frankiales	Sporichthyaceae	Longivirga	NA
ASV_1012	Bacteria	Actinobacteriota	Thermoleophilia	Gaiellales	NA	NA	NA
ASV_1013	Bacteria	Firmicutes	Clostridia	Clostridiales	Clostridiaceae	Clostridium sensu stricto 9	NA
ASV_1014	Bacteria	Acidobacteriota	Acidobacteriae	Subgroup 2	NA	NA	NA
ASV_1015	Bacteria	Verrucomicrobiota	Chlamydiae	Chlamydiales	Parachlamydiaceae	Neochlamydia	NA
ASV_1016	Bacteria	Verrucomicrobiota	Chlamydiae	Chlamydiales	Parachlamydiaceae	Candidatus Protochlamydia	NA
ASV_1017	Bacteria	Myxococcota	Polyangia	Haliangiales	Haliangiaceae	Haliangium	NA
ASV_1018	Bacteria	Verrucomicrobiota	Verrucomicrobiae	Pedosphaerales	Pedosphaeraceae	Pedosphaera	NA
ASV_1019	Bacteria	Acidobacteriota	Acidobacteriae	Paludibaculum	NA	NA	NA
ASV_1020	Bacteria	Proteobacteria	Gammaproteobacteria	Burkholderiales	Rhodocyclaceae	Uliginosibacterium	NA
ASV_1021	Bacteria	Verrucomicrobiota	Verrucomicrobiae	Chthoniobacterales	Chthoniobacteraceae	Chthoniobacter	NA
ASV_1022	Bacteria	Myxococcota	Polyangia	Polyangiales	Polyangiaceae	Pajaroellobacter	NA
ASV_1023	Bacteria	Proteobacteria	Alphaproteobacteria	Rhizobiales	Xanthobacteraceae	Afipia	NA
ASV_1024	Bacteria	Actinobacteriota	Thermoleophilia	Solirubrobacterales	Solirubrobacteraceae	NA	NA
ASV_1025	Bacteria	Acidobacteriota	Acidobacteriae	Bryobacterales	Bryobacteraceae	Bryobacter	NA
ASV_1026	Bacteria	WPS-2	NA	NA	NA	NA	NA
ASV_1027	Bacteria	Bacteroidota	Bacteroidia	Chitinophagales	Chitinophagaceae	Edaphobaculum	NA
ASV_1028	Bacteria	Acidobacteriota	Acidobacteriae	Solibacterales	Solibacteraceae	Candidatus Solibacter	NA
ASV_1029	Bacteria	Actinobacteriota	Thermoleophilia	Solirubrobacterales	Solirubrobacteraceae	Conexibacter	NA
ASV_1030	Bacteria	Acidobacteriota	Holophagae	Subgroup 7	NA	NA	NA
ASV_1031	Bacteria	Proteobacteria	Alphaproteobacteria	Rhizobiales	Xanthobacteraceae	Pseudolabrys	NA
ASV_1032	Bacteria	Proteobacteria	Alphaproteobacteria	Sphingomonadales	Sphingomonadaceae	Sphingomonas	NA
ASV_1033	Bacteria	WPS-2	NA	NA	NA	NA	NA
ASV_1034	Bacteria	Proteobacteria	Gammaproteobacteria	Legionellales	Legionellaceae	Legionella	NA
ASV_1035	Bacteria	Proteobacteria	Alphaproteobacteria	Holosporales	Holosporaceae	NA	NA
ASV_1036	Bacteria	Planctomycetota	Planctomycetes	Gemmatales	Gemmataceae	NA	NA
ASV_1037	Bacteria	Acidobacteriota	Acidobacteriae	Acidobacteriales	Acidobacteriaceae (Subgroup 1)	Granulicella	NA
ASV_1038	Bacteria	Proteobacteria	Gammaproteobacteria	Burkholderiales	Comamonadaceae	Delftia	NA
ASV_1039	Bacteria	Verrucomicrobiota	Chlamydiae	Chlamydiales	Parachlamydiaceae	NA	NA
ASV_1040	Bacteria	Planctomycetota	Planctomycetes	Gemmatales	Gemmataceae	NA	NA
ASV_1041	Bacteria	Actinobacteriota	Actinobacteria	Propionibacteriales	Nocardioidaceae	Nocardioides	NA
ASV_1042	Bacteria	Proteobacteria	Alphaproteobacteria	Rhizobiales	Xanthobacteraceae	Rhodopseudomonas	NA
ASV_1043	Bacteria	Actinobacteriota	Thermoleophilia	Solirubrobacterales	Solirubrobacteraceae	Conexibacter	NA
ASV_1044	Bacteria	Verrucomicrobiota	Chlamydiae	Chlamydiales	Parachlamydiaceae	NA	NA
ASV_1045	Bacteria	Actinobacteriota	Actinobacteria	Micrococcales	Microbacteriaceae	Cryobacterium	NA
ASV_1046	Bacteria	Actinobacteriota	Acidimicrobiia	IMCC26256	NA	NA	NA
ASV_1047	Bacteria	Chloroflexi	Ktedonobacteria	Ktedonobacterales	Ktedonobacteraceae	NA	NA
ASV_1048	Bacteria	Myxococcota	Polyangia	Polyangiales	Phaselicystidaceae	Phaselicystis	NA
ASV_1049	Bacteria	Acidobacteriota	Vicinamibacteria	Vicinamibacterales	NA	NA	NA
ASV_1050	Bacteria	Firmicutes	Bacilli	Bacillales	Planococcaceae	Sporosarcina	NA
ASV_1051	Bacteria	Chloroflexi	Chloroflexia	Thermomicrobiales	JG30-KF-CM45	NA	NA
ASV_1052	Bacteria	Acidobacteriota	Acidobacteriae	Bryobacterales	Bryobacteraceae	Bryobacter	NA
ASV_1053	Bacteria	Firmicutes	Bacilli	Bacillales	Bacillaceae	NA	NA
ASV_1054	Bacteria	Actinobacteriota	Actinobacteria	Micrococcales	Micrococcaceae	Pseudarthrobacter	NA
ASV_1055	Bacteria	Verrucomicrobiota	Chlamydiae	Chlamydiales	Parachlamydiaceae	Neochlamydia	NA
ASV_1056	Bacteria	Chloroflexi	Ktedonobacteria	Ktedonobacterales	Ktedonobacteraceae	JG30a-KF-32	NA
ASV_1057	Bacteria	Planctomycetota	Planctomycetes	Gemmatales	Gemmataceae	NA	NA
ASV_1058	Bacteria	Acidobacteriota	Holophagae	Subgroup 7	NA	NA	NA
ASV_1059	Bacteria	Patescibacteria	Saccharimonadia	Saccharimonadales	LWQ8	NA	NA
ASV_1060	Bacteria	WPS-2	NA	NA	NA	NA	NA
ASV_1061	Bacteria	Verrucomicrobiota	Verrucomicrobiae	Chthoniobacterales	Chthoniobacteraceae	Chthoniobacter	NA
ASV_1062	Bacteria	Planctomycetota	Planctomycetes	Isosphaerales	Isosphaeraceae	Singulisphaera	NA
ASV_1063	Bacteria	Planctomycetota	Planctomycetes	Gemmatales	Gemmataceae	NA	NA
ASV_1064	Bacteria	Acidobacteriota	Acidobacteriae	Bryobacterales	Bryobacteraceae	Bryobacter	NA
ASV_1065	Bacteria	Bacteroidota	Bacteroidia	Sphingobacteriales	Sphingobacteriaceae	Mucilaginibacter	NA
ASV_1066	Bacteria	Acidobacteriota	Acidobacteriae	Bryobacterales	Bryobacteraceae	Bryobacter	NA
ASV_1067	Bacteria	Chloroflexi	Ktedonobacteria	Ktedonobacterales	Ktedonobacteraceae	JG30a-KF-32	NA
ASV_1068	Bacteria	Planctomycetota	Planctomycetes	Planctomycetales	Schlesneriaceae	Schlesneria	NA
ASV_1069	Bacteria	Actinobacteriota	Acidimicrobiia	IMCC26256	NA	NA	NA
ASV_1070	Bacteria	Actinobacteriota	Acidimicrobiia	IMCC26256	NA	NA	NA
ASV_1071	Bacteria	Verrucomicrobiota	Chlamydiae	Chlamydiales	cvE6	NA	NA
ASV_1072	Bacteria	Proteobacteria	Gammaproteobacteria	NA	NA	NA	NA
ASV_1073	Bacteria	Proteobacteria	Gammaproteobacteria	Burkholderiales	Comamonadaceae	Rhodoferax	NA
ASV_1074	Bacteria	Bacteroidota	Bacteroidia	Chitinophagales	Chitinophagaceae	Edaphobaculum	NA
ASV_1075	Bacteria	Chloroflexi	Chloroflexia	Thermomicrobiales	JG30-KF-CM45	NA	NA
ASV_1076	Bacteria	Proteobacteria	Alphaproteobacteria	Micropepsales	Micropepsaceae	NA	NA
ASV_1077	Bacteria	Proteobacteria	Gammaproteobacteria	Diplorickettsiales	Diplorickettsiaceae	Aquicella	NA
ASV_1078	Bacteria	Chloroflexi	JG30-KF-CM66	NA	NA	NA	NA
ASV_1079	Bacteria	Patescibacteria	Parcubacteria	Candidatus Zambryskibacteria	NA	NA	NA
ASV_1080	Bacteria	Verrucomicrobiota	Verrucomicrobiae	Pedosphaerales	Pedosphaeraceae	NA	NA
ASV_1081	Bacteria	Proteobacteria	Alphaproteobacteria	Rhizobiales	Hyphomicrobiaceae	Hyphomicrobium	NA
ASV_1082	Bacteria	Proteobacteria	Alphaproteobacteria	Caulobacterales	Caulobacteraceae	Asticcacaulis	NA
ASV_1083	Bacteria	RCP2-54	NA	NA	NA	NA	NA
ASV_1084	Bacteria	Proteobacteria	Gammaproteobacteria	Pseudomonadales	Moraxellaceae	Acinetobacter	NA
ASV_1085	Bacteria	Acidobacteriota	Acidobacteriae	Bryobacterales	Bryobacteraceae	Bryobacter	NA
ASV_1086	Bacteria	Verrucomicrobiota	Chlamydiae	Chlamydiales	Parachlamydiaceae	NA	NA
ASV_1087	Bacteria	Proteobacteria	Alphaproteobacteria	Acetobacterales	Acetobacteraceae	Acidiphilium	NA
ASV_1088	Bacteria	Bacteroidota	Bacteroidia	Chitinophagales	Chitinophagaceae	Parafilimonas	NA
ASV_1089	Bacteria	Acidobacteriota	Acidobacteriae	Bryobacterales	Bryobacteraceae	Bryobacter	NA
ASV_1090	Bacteria	Acidobacteriota	Acidobacteriae	Subgroup 2	NA	NA	NA
ASV_1091	Bacteria	Chloroflexi	Ktedonobacteria	Ktedonobacterales	Ktedonobacteraceae	NA	NA
ASV_1092	Bacteria	Proteobacteria	Alphaproteobacteria	Micropepsales	Micropepsaceae	NA	NA
ASV_1093	Bacteria	Verrucomicrobiota	Chlamydiae	Chlamydiales	Parachlamydiaceae	Candidatus Protochlamydia	NA
ASV_1094	Bacteria	Planctomycetota	Planctomycetes	Planctomycetales	NA	NA	NA
ASV_1095	Bacteria	Acidobacteriota	Acidobacteriae	Bryobacterales	Bryobacteraceae	Bryobacter	NA
ASV_1096	Bacteria	Verrucomicrobiota	Chlamydiae	Chlamydiales	Parachlamydiaceae	Neochlamydia	NA
ASV_1097	Bacteria	Actinobacteriota	Thermoleophilia	Gaiellales	NA	NA	NA
ASV_1098	Bacteria	Planctomycetota	Planctomycetes	Gemmatales	Gemmataceae	NA	NA
ASV_1099	Bacteria	Proteobacteria	Alphaproteobacteria	Acetobacterales	Acetobacteraceae	NA	NA
ASV_1100	Bacteria	Myxococcota	Polyangia	Haliangiales	Haliangiaceae	Haliangium	NA
ASV_1101	Bacteria	Planctomycetota	Planctomycetes	Isosphaerales	Isosphaeraceae	Tundrisphaera	NA
ASV_1102	Bacteria	Bacteroidota	Bacteroidia	Chitinophagales	Chitinophagaceae	Edaphobaculum	NA
ASV_1103	Bacteria	Verrucomicrobiota	Chlamydiae	Chlamydiales	Parachlamydiaceae	Neochlamydia	NA
ASV_1104	Bacteria	Planctomycetota	Planctomycetes	Planctomycetales	Schlesneriaceae	Schlesneria	NA
ASV_1105	Bacteria	Planctomycetota	Planctomycetes	Gemmatales	Gemmataceae	NA	NA
ASV_1106	Bacteria	Planctomycetota	Planctomycetes	Gemmatales	Gemmataceae	NA	NA
ASV_1107	Bacteria	Actinobacteriota	Actinobacteria	Micrococcales	Microbacteriaceae	Rathayibacter	NA
ASV_1108	Bacteria	Bacteroidota	Bacteroidia	Sphingobacteriales	Sphingobacteriaceae	NA	NA
ASV_1109	Bacteria	Proteobacteria	Gammaproteobacteria	Legionellales	Legionellaceae	Legionella	NA
ASV_1110	Bacteria	Chloroflexi	JG30-KF-CM66	NA	NA	NA	NA
ASV_1111	Bacteria	Actinobacteriota	Actinobacteria	NA	NA	NA	NA
ASV_1112	Bacteria	Planctomycetota	Planctomycetes	Gemmatales	Gemmataceae	NA	NA
ASV_1113	Bacteria	Proteobacteria	Gammaproteobacteria	Diplorickettsiales	Diplorickettsiaceae	NA	NA
ASV_1114	Bacteria	Actinobacteriota	Thermoleophilia	Gaiellales	NA	NA	NA
ASV_1115	Bacteria	Planctomycetota	Planctomycetes	Isosphaerales	Isosphaeraceae	NA	NA
ASV_1116	Bacteria	NA	NA	NA	NA	NA	NA
ASV_1117	Bacteria	Bacteroidota	Bacteroidia	Sphingobacteriales	S15-21	NA	NA
ASV_1118	Bacteria	Patescibacteria	Saccharimonadia	Saccharimonadales	NA	NA	NA
ASV_1119	Bacteria	Planctomycetota	Planctomycetes	Isosphaerales	Isosphaeraceae	NA	NA
ASV_1120	Bacteria	Planctomycetota	Planctomycetes	Isosphaerales	Isosphaeraceae	NA	NA
ASV_1121	Bacteria	Verrucomicrobiota	Chlamydiae	Chlamydiales	NA	NA	NA
ASV_1122	Bacteria	Planctomycetota	Planctomycetes	Gemmatales	Gemmataceae	NA	NA
ASV_1123	Bacteria	Acidobacteriota	Acidobacteriae	Acidobacteriales	NA	NA	NA
ASV_1124	Bacteria	Verrucomicrobiota	Verrucomicrobiae	Opitutales	Opitutaceae	Opitutus	NA
ASV_1125	Bacteria	Proteobacteria	Gammaproteobacteria	Legionellales	Legionellaceae	Legionella	NA
ASV_1126	Bacteria	Verrucomicrobiota	Chlamydiae	Chlamydiales	Parachlamydiaceae	Candidatus Protochlamydia	NA
ASV_1127	Bacteria	Proteobacteria	Gammaproteobacteria	Diplorickettsiales	Diplorickettsiaceae	NA	NA
ASV_1128	Bacteria	Firmicutes	Bacilli	Bacillales	Planococcaceae	Sporosarcina	NA
ASV_1129	Bacteria	Acidobacteriota	Thermoanaerobaculia	Thermoanaerobaculales	Thermoanaerobaculaceae	Subgroup 10	NA
ASV_1130	Bacteria	Actinobacteriota	Acidimicrobiia	IMCC26256	NA	NA	NA
ASV_1131	Bacteria	Planctomycetota	Planctomycetes	Pirellulales	Pirellulaceae	NA	NA
ASV_1132	Bacteria	Proteobacteria	Alphaproteobacteria	Rhizobiales	Hyphomicrobiaceae	NA	NA
ASV_1133	Bacteria	Firmicutes	Clostridia	Oscillospirales	Ruminococcaceae	Faecalibacterium	prausnitzii
ASV_1134	Bacteria	Actinobacteriota	Actinobacteria	Corynebacteriales	Corynebacteriaceae	Corynebacterium	NA
ASV_1135	Bacteria	Planctomycetota	Planctomycetes	Gemmatales	Gemmataceae	NA	NA
ASV_1136	Bacteria	Planctomycetota	Planctomycetes	Planctomycetales	Schlesneriaceae	Schlesneria	NA
ASV_1137	Bacteria	Proteobacteria	Gammaproteobacteria	Coxiellales	Coxiellaceae	Coxiella	NA
ASV_1138	Bacteria	Proteobacteria	Gammaproteobacteria	Diplorickettsiales	Diplorickettsiaceae	Aquicella	NA
ASV_1139	Bacteria	Acidobacteriota	Vicinamibacteria	Vicinamibacterales	NA	NA	NA
ASV_1140	Bacteria	Firmicutes	Bacilli	Lactobacillales	Aerococcaceae	Abiotrophia	NA
ASV_1141	Bacteria	Verrucomicrobiota	Chlamydiae	Chlamydiales	Parachlamydiaceae	Candidatus Protochlamydia	NA
ASV_1142	Bacteria	Chloroflexi	Ktedonobacteria	Ktedonobacterales	Ktedonobacteraceae	NA	NA
ASV_1143	Bacteria	Proteobacteria	Alphaproteobacteria	Rickettsiales	Rickettsiaceae	Rickettsia	NA
ASV_1144	Bacteria	Patescibacteria	Saccharimonadia	Saccharimonadales	LWQ8	NA	NA
ASV_1145	Bacteria	Actinobacteriota	Thermoleophilia	Gaiellales	NA	NA	NA
ASV_1146	Bacteria	Proteobacteria	Alphaproteobacteria	Caulobacterales	Caulobacteraceae	Caulobacter	NA
ASV_1147	Bacteria	Actinobacteriota	Acidimicrobiia	Microtrichales	Microtrichaceae	NA	NA
ASV_1148	Bacteria	Armatimonadota	Fimbriimonadia	Fimbriimonadales	Fimbriimonadaceae	NA	NA
ASV_1149	Bacteria	Proteobacteria	Gammaproteobacteria	Enterobacterales	Enterobacteriaceae	Escherichia-Shigella	NA
ASV_1150	Bacteria	Acidobacteriota	Acidobacteriae	Acidobacteriales	Acidobacteriaceae (Subgroup 1)	Telmatobacter	NA
ASV_1151	Bacteria	Chloroflexi	AD3	NA	NA	NA	NA
ASV_1152	Bacteria	Proteobacteria	Gammaproteobacteria	Xanthomonadales	Xanthomonadaceae	NA	NA
ASV_1153	Bacteria	Actinobacteriota	Actinobacteria	Frankiales	Sporichthyaceae	Sporichthya	NA
ASV_1154	Bacteria	Proteobacteria	Alphaproteobacteria	NA	NA	NA	NA
ASV_1155	Bacteria	Bacteroidota	Bacteroidia	Sphingobacteriales	env.OPS 17	NA	NA
ASV_1156	Bacteria	Verrucomicrobiota	Verrucomicrobiae	Methylacidiphilales	Methylacidiphilaceae	NA	NA
ASV_1157	Bacteria	Patescibacteria	Saccharimonadia	Saccharimonadales	NA	NA	NA
ASV_1158	Bacteria	Abditibacteriota	Abditibacteria	Abditibacteriales	Abditibacteriaceae	Abditibacterium	NA
ASV_1159	Bacteria	Proteobacteria	Alphaproteobacteria	Micropepsales	Micropepsaceae	NA	NA
ASV_1160	Bacteria	Proteobacteria	Alphaproteobacteria	Rhizobiales	Rhizobiales Incertae Sedis	Bauldia	NA
ASV_1161	Bacteria	Verrucomicrobiota	Chlamydiae	Chlamydiales	Chlamydiaceae	NA	NA
ASV_1162	Bacteria	Chloroflexi	JG30-KF-CM66	NA	NA	NA	NA
ASV_1163	Bacteria	Proteobacteria	Alphaproteobacteria	Caulobacterales	Caulobacteraceae	Phenylobacterium	NA
ASV_1164	Bacteria	Proteobacteria	Gammaproteobacteria	Coxiellales	Coxiellaceae	Coxiella	NA
ASV_1165	Bacteria	Proteobacteria	Alphaproteobacteria	Acetobacterales	Acetobacteraceae	Acidiphilium	NA
ASV_1166	Bacteria	Myxococcota	Polyangia	Haliangiales	Haliangiaceae	Haliangium	NA
ASV_1167	Bacteria	Acidobacteriota	Holophagae	Subgroup 7	NA	NA	NA
ASV_1168	Bacteria	Proteobacteria	Gammaproteobacteria	Coxiellales	Coxiellaceae	Coxiella	NA
ASV_1169	Bacteria	Actinobacteriota	Acidimicrobiia	Microtrichales	Iamiaceae	Iamia	NA
ASV_1170	Bacteria	WPS-2	NA	NA	NA	NA	NA
ASV_1171	Bacteria	Latescibacterota	NA	NA	NA	NA	NA
ASV_1172	Bacteria	Proteobacteria	Alphaproteobacteria	Rhizobiales	Xanthobacteraceae	NA	NA
ASV_1173	Bacteria	Planctomycetota	Phycisphaerae	Tepidisphaerales	WD2101 soil group	NA	NA
ASV_1174	Bacteria	Actinobacteriota	Actinobacteria	Micrococcales	Cellulomonadaceae	Cellulomonas	NA
ASV_1175	Bacteria	Bacteroidota	Bacteroidia	Sphingobacteriales	Sphingobacteriaceae	Mucilaginibacter	NA
ASV_1176	Bacteria	Proteobacteria	Gammaproteobacteria	Burkholderiales	Burkholderiaceae	Limnobacter	NA
ASV_1177	Bacteria	Myxococcota	Myxococcia	Myxococcales	Myxococcaceae	NA	NA
ASV_1178	Bacteria	Firmicutes	Clostridia	Clostridiales	Clostridiaceae	Clostridium sensu stricto 9	NA
ASV_1179	Bacteria	Acidobacteriota	Acidobacteriae	Solibacterales	Solibacteraceae	Candidatus Solibacter	NA
ASV_1180	Bacteria	Gemmatimonadota	Gemmatimonadetes	Gemmatimonadales	Gemmatimonadaceae	NA	NA
ASV_1181	Bacteria	Proteobacteria	Alphaproteobacteria	Micavibrionales	Micavibrionaceae	NA	NA
ASV_1182	Bacteria	Verrucomicrobiota	Verrucomicrobiae	Pedosphaerales	Pedosphaeraceae	NA	NA
ASV_1183	Bacteria	Proteobacteria	Gammaproteobacteria	NA	NA	NA	NA
ASV_1184	Bacteria	Planctomycetota	Planctomycetes	Pirellulales	Pirellulaceae	NA	NA
ASV_1185	Bacteria	Bacteroidota	Bacteroidia	Sphingobacteriales	Sphingobacteriaceae	Mucilaginibacter	NA
ASV_1186	Bacteria	Bdellovibrionota	Oligoflexia	Oligoflexales	Oligoflexaceae	NA	NA
ASV_1187	Bacteria	Planctomycetota	Planctomycetes	Isosphaerales	Isosphaeraceae	NA	NA
ASV_1188	Bacteria	Firmicutes	Bacilli	Bacillales	Bacillaceae	NA	NA
ASV_1189	Bacteria	Planctomycetota	Planctomycetes	Gemmatales	Gemmataceae	Fimbriiglobus	NA
ASV_1190	Bacteria	Armatimonadota	Fimbriimonadia	Fimbriimonadales	Fimbriimonadaceae	NA	NA
ASV_1191	Bacteria	Chloroflexi	KD4-96	NA	NA	NA	NA
ASV_1192	Bacteria	Verrucomicrobiota	Chlamydiae	Chlamydiales	Parachlamydiaceae	Neochlamydia	NA
ASV_1193	Bacteria	Proteobacteria	Alphaproteobacteria	Elsterales	NA	NA	NA
ASV_1194	Bacteria	Verrucomicrobiota	Chlamydiae	Chlamydiales	Parachlamydiaceae	Neochlamydia	NA
ASV_1195	Bacteria	Verrucomicrobiota	Chlamydiae	Chlamydiales	Parachlamydiaceae	Neochlamydia	NA
ASV_1196	Bacteria	Proteobacteria	Gammaproteobacteria	Gammaproteobacteria Incertae Sedis	Unknown Family	Acidibacter	NA
ASV_1197	Bacteria	Actinobacteriota	Thermoleophilia	Solirubrobacterales	67-14	NA	NA
ASV_1198	Bacteria	Verrucomicrobiota	Verrucomicrobiae	Chthoniobacterales	Chthoniobacteraceae	Candidatus Udaeobacter	NA
ASV_1199	Bacteria	Verrucomicrobiota	Chlamydiae	Chlamydiales	Parachlamydiaceae	NA	NA
ASV_1200	Bacteria	Acidobacteriota	Acidobacteriae	Acidobacteriales	Acidobacteriaceae (Subgroup 1)	Granulicella	NA
ASV_1201	Bacteria	Bdellovibrionota	Oligoflexia	0319-6G20	NA	NA	NA
ASV_1202	Bacteria	Chloroflexi	Chloroflexia	Elev-1554	NA	NA	NA
ASV_1203	Bacteria	Proteobacteria	Gammaproteobacteria	Burkholderiales	Oxalobacteraceae	Massilia	NA
ASV_1204	Bacteria	Chloroflexi	JG30-KF-CM66	NA	NA	NA	NA
ASV_1205	Bacteria	Myxococcota	Polyangia	Polyangiales	Polyangiaceae	Pajaroellobacter	NA
ASV_1206	Bacteria	Verrucomicrobiota	Chlamydiae	Chlamydiales	Parachlamydiaceae	NA	NA
ASV_1207	Bacteria	Acidobacteriota	Acidobacteriae	Subgroup 13	NA	NA	NA
ASV_1208	Bacteria	Actinobacteriota	Actinobacteria	Micrococcales	NA	NA	NA
ASV_1209	Bacteria	Verrucomicrobiota	Chlamydiae	Chlamydiales	Parachlamydiaceae	NA	NA
ASV_1210	Bacteria	Proteobacteria	Gammaproteobacteria	JG36-TzT-191	NA	NA	NA
ASV_1211	Bacteria	Chloroflexi	JG30-KF-CM66	NA	NA	NA	NA
ASV_1212	Bacteria	Acidobacteriota	Acidobacteriae	Subgroup 2	NA	NA	NA
ASV_1213	Bacteria	Bacteroidota	Bacteroidia	Chitinophagales	Chitinophagaceae	NA	NA
ASV_1214	Bacteria	Actinobacteriota	Actinobacteria	Frankiales	NA	NA	NA
ASV_1215	Bacteria	Bacteroidota	Bacteroidia	Sphingobacteriales	Sphingobacteriaceae	Mucilaginibacter	NA
ASV_1216	Bacteria	Planctomycetota	Planctomycetes	Gemmatales	Gemmataceae	NA	NA
ASV_1217	Bacteria	Actinobacteriota	Acidimicrobiia	Microtrichales	Iamiaceae	Iamia	NA
ASV_1218	Bacteria	Dependentiae	Babeliae	Babeliales	Vermiphilaceae	NA	NA
ASV_1219	Bacteria	Bacteroidota	Bacteroidia	Chitinophagales	Chitinophagaceae	Puia	NA
ASV_1220	Bacteria	Verrucomicrobiota	Chlamydiae	Chlamydiales	Parachlamydiaceae	NA	NA
ASV_1221	Bacteria	Actinobacteriota	Thermoleophilia	Solirubrobacterales	Solirubrobacteraceae	Conexibacter	NA
ASV_1222	Bacteria	Verrucomicrobiota	Chlamydiae	Chlamydiales	Parachlamydiaceae	Candidatus Protochlamydia	NA
ASV_1223	Bacteria	Planctomycetota	Planctomycetes	Gemmatales	Gemmataceae	NA	NA
ASV_1224	Bacteria	Proteobacteria	Alphaproteobacteria	Reyranellales	Reyranellaceae	NA	NA
ASV_1225	Bacteria	Verrucomicrobiota	Chlamydiae	Chlamydiales	Parachlamydiaceae	Neochlamydia	NA
ASV_1226	Bacteria	Actinobacteriota	Thermoleophilia	Solirubrobacterales	Solirubrobacteraceae	NA	NA
ASV_1227	Bacteria	Patescibacteria	Saccharimonadia	Saccharimonadales	NA	NA	NA
ASV_1228	Bacteria	Armatimonadota	Armatimonadia	Armatimonadales	NA	NA	NA
ASV_1229	Bacteria	Proteobacteria	Gammaproteobacteria	Legionellales	Legionellaceae	Legionella	NA
ASV_1230	Bacteria	Proteobacteria	Gammaproteobacteria	Gammaproteobacteria Incertae Sedis	Unknown Family	Acidibacter	NA
ASV_1231	Bacteria	Actinobacteriota	Acidimicrobiia	IMCC26256	NA	NA	NA
ASV_1232	Bacteria	Proteobacteria	Alphaproteobacteria	Caulobacterales	Caulobacteraceae	Phenylobacterium	NA
ASV_1233	Bacteria	Verrucomicrobiota	Chlamydiae	Chlamydiales	Parachlamydiaceae	NA	NA
ASV_1234	Bacteria	Gemmatimonadota	Gemmatimonadetes	Gemmatimonadales	Gemmatimonadaceae	Gemmatimonas	NA
ASV_1235	Bacteria	Proteobacteria	Alphaproteobacteria	Azospirillales	Inquilinaceae	Inquilinus	NA
ASV_1236	Bacteria	Actinobacteriota	Thermoleophilia	Solirubrobacterales	Solirubrobacteraceae	NA	NA
ASV_1237	Bacteria	Bacteroidota	Bacteroidia	Sphingobacteriales	env.OPS 17	NA	NA
ASV_1238	Bacteria	Bacteroidota	Bacteroidia	Chitinophagales	Chitinophagaceae	Edaphobaculum	NA
ASV_1239	Bacteria	Chloroflexi	AD3	NA	NA	NA	NA
ASV_1240	Bacteria	Proteobacteria	Gammaproteobacteria	Burkholderiales	Sutterellaceae	AAP99	NA
ASV_1241	Bacteria	Chloroflexi	TK10	NA	NA	NA	NA
ASV_1242	Bacteria	Bacteroidota	Bacteroidia	Cytophagales	Microscillaceae	Hassallia	NA
ASV_1243	Bacteria	Myxococcota	Polyangia	Haliangiales	Haliangiaceae	Haliangium	NA
ASV_1244	Bacteria	Acidobacteriota	Holophagae	Subgroup 7	NA	NA	NA
ASV_1245	Bacteria	Planctomycetota	Planctomycetes	Isosphaerales	Isosphaeraceae	Aquisphaera	NA
ASV_1246	Bacteria	Planctomycetota	Phycisphaerae	Tepidisphaerales	WD2101 soil group	NA	NA
ASV_1247	Bacteria	Patescibacteria	Saccharimonadia	Saccharimonadales	NA	NA	NA
ASV_1248	Bacteria	Patescibacteria	Saccharimonadia	Saccharimonadales	NA	NA	NA
ASV_1249	Bacteria	Actinobacteriota	Actinobacteria	Actinomycetales	Actinomycetaceae	Actinomyces	NA
ASV_1250	Bacteria	Verrucomicrobiota	Chlamydiae	Chlamydiales	Parachlamydiaceae	NA	NA
ASV_1251	Bacteria	Proteobacteria	Alphaproteobacteria	Acetobacterales	Acetobacteraceae	NA	NA
ASV_1252	Bacteria	Actinobacteriota	Thermoleophilia	Gaiellales	NA	NA	NA
ASV_1253	Bacteria	Firmicutes	Bacilli	Bacillales	Bacillaceae	Pseudogracilibacillus	NA
ASV_1254	Bacteria	Verrucomicrobiota	Verrucomicrobiae	Methylacidiphilales	Methylacidiphilaceae	NA	NA
ASV_1255	Bacteria	Patescibacteria	Saccharimonadia	Saccharimonadales	NA	NA	NA
ASV_1256	Bacteria	Verrucomicrobiota	Chlamydiae	Chlamydiales	Parachlamydiaceae	Neochlamydia	NA
ASV_1257	Bacteria	Planctomycetota	Planctomycetes	Isosphaerales	Isosphaeraceae	Aquisphaera	NA
ASV_1258	Bacteria	Planctomycetota	Planctomycetes	Isosphaerales	Isosphaeraceae	NA	NA
ASV_1259	Bacteria	Acidobacteriota	Acidobacteriae	Acidobacteriales	Acidobacteriaceae (Subgroup 1)	Acidipila-Silvibacterium	NA
ASV_1260	Bacteria	Actinobacteriota	Thermoleophilia	Gaiellales	NA	NA	NA
ASV_1261	Bacteria	Acidobacteriota	Acidobacteriae	Subgroup 2	NA	NA	NA
ASV_1262	Bacteria	Patescibacteria	Saccharimonadia	Saccharimonadales	LWQ8	NA	NA
ASV_1263	Bacteria	Firmicutes	Bacilli	Bacillales	Planococcaceae	Paenisporosarcina	NA
ASV_1264	Bacteria	RCP2-54	NA	NA	NA	NA	NA
ASV_1265	Bacteria	Bacteroidota	Bacteroidia	Chitinophagales	Chitinophagaceae	Ferruginibacter	NA
ASV_1266	Bacteria	Chloroflexi	Ktedonobacteria	C0119	NA	NA	NA
ASV_1267	Bacteria	Proteobacteria	Alphaproteobacteria	Elsterales	NA	NA	NA
ASV_1268	Bacteria	Chloroflexi	Ktedonobacteria	Ktedonobacterales	Ktedonobacteraceae	1921-2	NA
ASV_1269	Bacteria	Proteobacteria	Gammaproteobacteria	Diplorickettsiales	Diplorickettsiaceae	NA	NA
ASV_1270	Bacteria	Verrucomicrobiota	Chlamydiae	Chlamydiales	Parachlamydiaceae	Candidatus Protochlamydia	NA
ASV_1271	Bacteria	Planctomycetota	Planctomycetes	Isosphaerales	Isosphaeraceae	NA	NA
ASV_1272	Bacteria	Verrucomicrobiota	Chlamydiae	Chlamydiales	Parachlamydiaceae	Candidatus Protochlamydia	NA
ASV_1273	Bacteria	Planctomycetota	Planctomycetes	Gemmatales	Gemmataceae	NA	NA
ASV_1274	Bacteria	Proteobacteria	Gammaproteobacteria	Burkholderiales	Comamonadaceae	Sphaerotilus	NA
ASV_1275	Bacteria	NA	NA	NA	NA	NA	NA
ASV_1276	Bacteria	Chloroflexi	Ktedonobacteria	C0119	NA	NA	NA
ASV_1277	Bacteria	Proteobacteria	Alphaproteobacteria	Acetobacterales	Acetobacteraceae	NA	NA
ASV_1278	Bacteria	Verrucomicrobiota	Chlamydiae	Chlamydiales	Parachlamydiaceae	Candidatus Protochlamydia	NA
ASV_1279	Bacteria	Bacteroidota	Bacteroidia	Chitinophagales	Chitinophagaceae	Puia	NA
ASV_1280	Bacteria	Chloroflexi	KD4-96	NA	NA	NA	NA
ASV_1281	Bacteria	Acidobacteriota	Holophagae	Subgroup 7	NA	NA	NA
ASV_1282	Bacteria	Chloroflexi	Ktedonobacteria	C0119	NA	NA	NA
ASV_1283	Bacteria	Proteobacteria	Gammaproteobacteria	Legionellales	Legionellaceae	Legionella	NA
ASV_1284	Bacteria	Verrucomicrobiota	Verrucomicrobiae	Opitutales	Opitutaceae	Opitutus	NA
ASV_1285	Bacteria	Gemmatimonadota	Gemmatimonadetes	Gemmatimonadales	Gemmatimonadaceae	NA	NA
ASV_1286	Bacteria	Bacteroidota	Bacteroidia	Chitinophagales	NA	NA	NA
ASV_1287	Bacteria	Proteobacteria	Alphaproteobacteria	Rhodobacterales	Rhodobacteraceae	NA	NA
ASV_1288	Bacteria	Acidobacteriota	Vicinamibacteria	Vicinamibacterales	NA	NA	NA
ASV_1289	Bacteria	Proteobacteria	Alphaproteobacteria	Caulobacterales	Caulobacteraceae	NA	NA
ASV_1290	Bacteria	Verrucomicrobiota	Chlamydiae	Chlamydiales	Parachlamydiaceae	NA	NA
ASV_1291	Bacteria	Chloroflexi	AD3	NA	NA	NA	NA
ASV_1292	Bacteria	Actinobacteriota	Thermoleophilia	Gaiellales	NA	NA	NA
ASV_1293	Bacteria	Verrucomicrobiota	Verrucomicrobiae	Opitutales	Opitutaceae	NA	NA
ASV_1294	Bacteria	Planctomycetota	Planctomycetes	Planctomycetales	Schlesneriaceae	Schlesneria	NA
ASV_1295	Bacteria	Patescibacteria	Saccharimonadia	Saccharimonadales	NA	NA	NA
ASV_1296	Bacteria	Acidobacteriota	Acidobacteriae	Solibacterales	Solibacteraceae	Candidatus Solibacter	NA
ASV_1297	Bacteria	Actinobacteriota	Acidimicrobiia	NA	NA	NA	NA
ASV_1298	Bacteria	Proteobacteria	Gammaproteobacteria	Burkholderiales	SC-I-84	NA	NA
ASV_1299	Bacteria	Chloroflexi	Ktedonobacteria	B12-WMSP1	NA	NA	NA
ASV_1300	Bacteria	Patescibacteria	Parcubacteria	NA	NA	NA	NA
ASV_1301	Bacteria	Proteobacteria	Gammaproteobacteria	Pseudomonadales	Pseudomonadaceae	Pseudomonas	NA
ASV_1302	Bacteria	Actinobacteriota	Thermoleophilia	Solirubrobacterales	Solirubrobacteraceae	Conexibacter	NA
ASV_1303	Bacteria	Patescibacteria	Saccharimonadia	Saccharimonadales	WWH38	NA	NA
ASV_1304	Bacteria	Acidobacteriota	Acidobacteriae	Subgroup 13	NA	NA	NA
ASV_1305	Bacteria	Acidobacteriota	Acidobacteriae	Bryobacterales	Bryobacteraceae	Bryobacter	NA
ASV_1306	Bacteria	Dependentiae	Babeliae	Babeliales	Babeliaceae	NA	NA
ASV_1307	Bacteria	Chloroflexi	KD4-96	NA	NA	NA	NA
ASV_1308	Bacteria	Verrucomicrobiota	Verrucomicrobiae	Chthoniobacterales	Chthoniobacteraceae	Candidatus Udaeobacter	NA
ASV_1309	Bacteria	Proteobacteria	Gammaproteobacteria	Coxiellales	Coxiellaceae	Coxiella	NA
ASV_1310	Bacteria	Acidobacteriota	Acidobacteriae	Bryobacterales	Bryobacteraceae	Bryobacter	NA
ASV_1311	Bacteria	Proteobacteria	Alphaproteobacteria	Rhizobiales	Rhizobiaceae	Ochrobactrum	NA
ASV_1312	Bacteria	Myxococcota	Polyangia	Polyangiales	Polyangiaceae	Pajaroellobacter	NA
ASV_1313	Bacteria	Gemmatimonadota	Gemmatimonadetes	Gemmatimonadales	Gemmatimonadaceae	Gemmatimonas	NA
ASV_1314	Bacteria	Acidobacteriota	Acidobacteriae	Acidobacteriales	Acidobacteriaceae (Subgroup 1)	Telmatobacter	NA
ASV_1315	Bacteria	NA	NA	NA	NA	NA	NA
ASV_1316	Bacteria	Planctomycetota	Phycisphaerae	Tepidisphaerales	WD2101 soil group	NA	NA
ASV_1317	Bacteria	Verrucomicrobiota	Verrucomicrobiae	Pedosphaerales	Pedosphaeraceae	NA	NA
ASV_1318	Bacteria	Planctomycetota	Planctomycetes	Gemmatales	Gemmataceae	NA	NA
ASV_1319	Bacteria	Proteobacteria	Gammaproteobacteria	Coxiellales	Coxiellaceae	Coxiella	NA
ASV_1320	Bacteria	Chloroflexi	Chloroflexia	Thermomicrobiales	JG30-KF-CM45	NA	NA
ASV_1321	Bacteria	Proteobacteria	Alphaproteobacteria	Rickettsiales	Rickettsiaceae	Rickettsia	NA
ASV_1322	Bacteria	Verrucomicrobiota	Chlamydiae	Chlamydiales	Parachlamydiaceae	NA	NA
ASV_1323	Bacteria	Acidobacteriota	Holophagae	Subgroup 7	NA	NA	NA
ASV_1324	Bacteria	Verrucomicrobiota	Chlamydiae	Chlamydiales	Parachlamydiaceae	NA	NA
ASV_1325	Bacteria	Gemmatimonadota	Gemmatimonadetes	Gemmatimonadales	Gemmatimonadaceae	NA	NA
ASV_1326	Bacteria	Proteobacteria	Gammaproteobacteria	Diplorickettsiales	Diplorickettsiaceae	NA	NA
ASV_1327	Bacteria	Proteobacteria	Alphaproteobacteria	Rickettsiales	Rickettsiaceae	NA	NA
ASV_1328	Bacteria	Acidobacteriota	Acidobacteriae	Subgroup 2	NA	NA	NA
ASV_1329	Bacteria	Planctomycetota	Planctomycetes	Isosphaerales	Isosphaeraceae	Aquisphaera	NA
ASV_1330	Bacteria	Actinobacteriota	Thermoleophilia	Gaiellales	NA	NA	NA
ASV_1331	Bacteria	Proteobacteria	Gammaproteobacteria	Diplorickettsiales	Diplorickettsiaceae	NA	NA
ASV_1332	Bacteria	Chloroflexi	Ktedonobacteria	Ktedonobacterales	Ktedonobacteraceae	NA	NA
ASV_1333	Bacteria	Acidobacteriota	Acidobacteriae	Paludibaculum	NA	NA	NA
ASV_1334	Bacteria	Proteobacteria	Alphaproteobacteria	Rhizobiales	Hyphomicrobiaceae	Hyphomicrobium	NA
ASV_1335	Bacteria	Planctomycetota	Planctomycetes	Gemmatales	Gemmataceae	NA	NA
ASV_1336	Bacteria	Proteobacteria	Gammaproteobacteria	WD260	NA	NA	NA
ASV_1337	Bacteria	Proteobacteria	Gammaproteobacteria	Coxiellales	Coxiellaceae	Coxiella	NA
ASV_1338	Bacteria	Verrucomicrobiota	Chlamydiae	Chlamydiales	Parachlamydiaceae	NA	NA
ASV_1339	Bacteria	Verrucomicrobiota	Chlamydiae	Chlamydiales	Parachlamydiaceae	Neochlamydia	NA
ASV_1340	Bacteria	Verrucomicrobiota	Chlamydiae	Chlamydiales	Simkaniaceae	NA	NA
ASV_1341	Bacteria	Actinobacteriota	Actinobacteria	Micrococcales	NA	NA	NA
ASV_1342	Bacteria	Verrucomicrobiota	Chlamydiae	Chlamydiales	Parachlamydiaceae	NA	NA
ASV_1343	Bacteria	Chloroflexi	Ktedonobacteria	C0119	NA	NA	NA
ASV_1344	Bacteria	Verrucomicrobiota	Chlamydiae	Chlamydiales	Parachlamydiaceae	Neochlamydia	NA
ASV_1345	Bacteria	Actinobacteriota	Acidimicrobiia	IMCC26256	NA	NA	NA
ASV_1346	Bacteria	Planctomycetota	Planctomycetes	Gemmatales	Gemmataceae	NA	NA
ASV_1347	Bacteria	Chloroflexi	Ktedonobacteria	B12-WMSP1	NA	NA	NA
ASV_1348	Bacteria	Proteobacteria	Gammaproteobacteria	NA	NA	NA	NA
ASV_1349	Bacteria	Actinobacteriota	Actinobacteria	Micrococcales	NA	NA	NA
ASV_1350	Bacteria	Verrucomicrobiota	Chlamydiae	Chlamydiales	Parachlamydiaceae	Candidatus Protochlamydia	NA
ASV_1351	Bacteria	Chloroflexi	Dehalococcoidia	S085	NA	NA	NA
ASV_1352	Bacteria	Acidobacteriota	Acidobacteriae	Bryobacterales	Bryobacteraceae	Bryobacter	NA
ASV_1353	Bacteria	Planctomycetota	Planctomycetes	Gemmatales	Gemmataceae	NA	NA
ASV_1354	Bacteria	Chloroflexi	Ktedonobacteria	C0119	NA	NA	NA
ASV_1355	Bacteria	Actinobacteriota	Actinobacteria	Micrococcales	Intrasporangiaceae	NA	NA
ASV_1356	Bacteria	Dependentiae	Babeliae	Babeliales	NA	NA	NA
ASV_1357	Bacteria	Proteobacteria	Gammaproteobacteria	Coxiellales	Coxiellaceae	Coxiella	NA
ASV_1358	Bacteria	Proteobacteria	Gammaproteobacteria	Legionellales	Legionellaceae	Legionella	NA
ASV_1359	Bacteria	Planctomycetota	Planctomycetes	Isosphaerales	Isosphaeraceae	Aquisphaera	NA
ASV_1360	Bacteria	Proteobacteria	Gammaproteobacteria	Burkholderiales	Comamonadaceae	Hylemonella	NA
ASV_1361	Bacteria	Proteobacteria	Gammaproteobacteria	Legionellales	Legionellaceae	Legionella	NA
ASV_1362	Bacteria	Verrucomicrobiota	Chlamydiae	Chlamydiales	Parachlamydiaceae	Candidatus Protochlamydia	NA
ASV_1363	Bacteria	Proteobacteria	Gammaproteobacteria	Coxiellales	Coxiellaceae	Coxiella	NA
ASV_1364	Bacteria	Proteobacteria	Alphaproteobacteria	Caulobacterales	Caulobacteraceae	NA	NA
ASV_1365	Bacteria	Patescibacteria	Saccharimonadia	Saccharimonadales	NA	NA	NA
ASV_1366	Bacteria	Myxococcota	Polyangia	Polyangiales	Sandaracinaceae	Sandaracinus	NA
ASV_1367	Bacteria	Verrucomicrobiota	Chlamydiae	Chlamydiales	Simkaniaceae	NA	NA
ASV_1368	Bacteria	Verrucomicrobiota	Chlamydiae	Chlamydiales	Parachlamydiaceae	NA	NA
ASV_1369	Bacteria	Proteobacteria	Gammaproteobacteria	Diplorickettsiales	Diplorickettsiaceae	Aquicella	NA
ASV_1370	Bacteria	Patescibacteria	NA	NA	NA	NA	NA
ASV_1371	Bacteria	Verrucomicrobiota	Verrucomicrobiae	Chthoniobacterales	Chthoniobacteraceae	Chthoniobacter	NA
ASV_1372	Bacteria	Bacteroidota	Bacteroidia	Chitinophagales	Chitinophagaceae	Edaphobaculum	NA
ASV_1373	Bacteria	Proteobacteria	Alphaproteobacteria	Rhizobiales	Xanthobacteraceae	Pseudolabrys	NA
ASV_1374	Bacteria	Verrucomicrobiota	Chlamydiae	Chlamydiales	Parachlamydiaceae	NA	NA
ASV_1375	Bacteria	Myxococcota	Polyangia	Polyangiales	Polyangiaceae	Pajaroellobacter	NA
ASV_1376	Bacteria	Proteobacteria	Gammaproteobacteria	Coxiellales	Coxiellaceae	Coxiella	NA
ASV_1377	Bacteria	Proteobacteria	Gammaproteobacteria	Gammaproteobacteria Incertae Sedis	Unknown Family	Candidatus Berkiella	NA
ASV_1378	Bacteria	Verrucomicrobiota	Chlamydiae	Chlamydiales	Chlamydiaceae	NA	NA
ASV_1379	Bacteria	Myxococcota	Polyangia	Haliangiales	Haliangiaceae	Haliangium	NA
ASV_1380	Bacteria	Gemmatimonadota	Gemmatimonadetes	Gemmatimonadales	Gemmatimonadaceae	NA	NA
ASV_1381	Bacteria	Verrucomicrobiota	Chlamydiae	Chlamydiales	Parachlamydiaceae	Candidatus Protochlamydia	NA
ASV_1382	Bacteria	Planctomycetota	Planctomycetes	Planctomycetales	NA	NA	NA
ASV_1383	Bacteria	Bacteroidota	Bacteroidia	Sphingobacteriales	KD3-93	NA	NA
ASV_1384	Bacteria	Chloroflexi	JG30-KF-CM66	NA	NA	NA	NA
ASV_1385	Bacteria	Dependentiae	Babeliae	Babeliales	Vermiphilaceae	NA	NA
ASV_1386	Bacteria	Chloroflexi	Ktedonobacteria	C0119	NA	NA	NA
ASV_1387	Bacteria	Bacteroidota	Kapabacteria	Kapabacteriales	NA	NA	NA
ASV_1388	Bacteria	Planctomycetota	Planctomycetes	Isosphaerales	Isosphaeraceae	Tundrisphaera	NA
ASV_1389	Bacteria	Planctomycetota	Planctomycetes	Planctomycetales	Schlesneriaceae	Schlesneria	NA
ASV_1390	Bacteria	Proteobacteria	Alphaproteobacteria	Reyranellales	Reyranellaceae	Reyranella	NA
ASV_1391	Bacteria	Myxococcota	Polyangia	Polyangiales	BIrii41	NA	NA
ASV_1392	Bacteria	Planctomycetota	Planctomycetes	Gemmatales	Gemmataceae	NA	NA
ASV_1393	Bacteria	Proteobacteria	Gammaproteobacteria	Xanthomonadales	Xanthomonadaceae	NA	NA
ASV_1394	Bacteria	Actinobacteriota	Acidimicrobiia	Microtrichales	Ilumatobacteraceae	NA	NA
ASV_1395	Bacteria	Verrucomicrobiota	Chlamydiae	Chlamydiales	NA	NA	NA
ASV_1396	Bacteria	Verrucomicrobiota	Verrucomicrobiae	Chthoniobacterales	Chthoniobacteraceae	Candidatus Udaeobacter	NA
ASV_1397	Bacteria	Planctomycetota	Planctomycetes	Isosphaerales	Isosphaeraceae	NA	NA
ASV_1398	Bacteria	Chloroflexi	AD3	NA	NA	NA	NA
ASV_1399	Bacteria	Actinobacteriota	Actinobacteria	Frankiales	NA	NA	NA
ASV_1400	Bacteria	Planctomycetota	Planctomycetes	Isosphaerales	Isosphaeraceae	Tundrisphaera	NA
ASV_1401	Bacteria	Actinobacteriota	Thermoleophilia	Solirubrobacterales	Solirubrobacteraceae	NA	NA
ASV_1402	Bacteria	Proteobacteria	Gammaproteobacteria	Legionellales	Legionellaceae	Legionella	NA
ASV_1403	Bacteria	Acidobacteriota	Acidobacteriae	Bryobacterales	Bryobacteraceae	Bryobacter	NA
ASV_1404	Bacteria	Proteobacteria	Alphaproteobacteria	Acetobacterales	Acetobacteraceae	Acidisoma	NA
ASV_1405	Bacteria	Proteobacteria	Gammaproteobacteria	Burkholderiales	NA	NA	NA
ASV_1406	Bacteria	Proteobacteria	Gammaproteobacteria	Burkholderiales	Sutterellaceae	AAP99	NA
ASV_1407	Bacteria	Proteobacteria	Gammaproteobacteria	Burkholderiales	A21b	NA	NA
ASV_1408	Bacteria	Proteobacteria	Alphaproteobacteria	Acetobacterales	Acetobacteraceae	NA	NA
ASV_1409	Bacteria	Verrucomicrobiota	Chlamydiae	Chlamydiales	Parachlamydiaceae	Neochlamydia	NA
ASV_1410	Bacteria	Chloroflexi	Anaerolineae	Anaerolineales	Anaerolineaceae	NA	NA
ASV_1411	Bacteria	Verrucomicrobiota	Chlamydiae	Chlamydiales	Parachlamydiaceae	Candidatus Protochlamydia	NA
ASV_1412	Bacteria	Proteobacteria	Alphaproteobacteria	Paracaedibacterales	Paracaedibacteraceae	Candidatus Paracaedibacter	NA
ASV_1413	Bacteria	Chloroflexi	Anaerolineae	RBG-13-54-9	NA	NA	NA
ASV_1414	Bacteria	Myxococcota	Myxococcia	Myxococcales	Myxococcaceae	NA	NA
ASV_1415	Bacteria	Proteobacteria	Gammaproteobacteria	Coxiellales	Coxiellaceae	Coxiella	NA
ASV_1416	Bacteria	Proteobacteria	Alphaproteobacteria	Azospirillales	Inquilinaceae	Inquilinus	NA
ASV_1417	Bacteria	Proteobacteria	Gammaproteobacteria	Coxiellales	Coxiellaceae	Coxiella	NA
ASV_1418	Bacteria	Actinobacteriota	Actinobacteria	Frankiales	Geodermatophilaceae	Blastococcus	NA
ASV_1419	Bacteria	Planctomycetota	Planctomycetes	Gemmatales	Gemmataceae	NA	NA
ASV_1420	Bacteria	Verrucomicrobiota	Chlamydiae	Chlamydiales	Parachlamydiaceae	Candidatus Protochlamydia	NA
ASV_1421	Bacteria	Planctomycetota	Planctomycetes	Gemmatales	Gemmataceae	NA	NA
ASV_1422	Bacteria	Chloroflexi	TK10	NA	NA	NA	NA
ASV_1423	Bacteria	Acidobacteriota	Acidobacteriae	Bryobacterales	Bryobacteraceae	Bryobacter	NA
ASV_1424	Bacteria	Acidobacteriota	Thermoanaerobaculia	Thermoanaerobaculales	Thermoanaerobaculaceae	Subgroup 10	NA
ASV_1425	Bacteria	Armatimonadota	Chthonomonadetes	Chthonomonadales	Chthonomonadaceae	Chthonomonas	NA
ASV_1426	Bacteria	Patescibacteria	Saccharimonadia	Saccharimonadales	WWH38	NA	NA
ASV_1427	Bacteria	NA	NA	NA	NA	NA	NA
ASV_1428	Bacteria	Planctomycetota	Planctomycetes	Pirellulales	Pirellulaceae	NA	NA
ASV_1429	Bacteria	Actinobacteriota	Acidimicrobiia	IMCC26256	NA	NA	NA
ASV_1430	Bacteria	Chloroflexi	JG30-KF-CM66	NA	NA	NA	NA
ASV_1431	Bacteria	Actinobacteriota	Thermoleophilia	Solirubrobacterales	Solirubrobacteraceae	Conexibacter	NA
ASV_1432	Bacteria	Actinobacteriota	Thermoleophilia	Gaiellales	NA	NA	NA
ASV_1433	Bacteria	Verrucomicrobiota	Chlamydiae	Chlamydiales	Parachlamydiaceae	Neochlamydia	NA
ASV_1434	Bacteria	Acidobacteriota	Vicinamibacteria	Vicinamibacterales	NA	NA	NA
ASV_1435	Bacteria	Proteobacteria	Alphaproteobacteria	Rhizobiales	Xanthobacteraceae	Pseudolabrys	NA
ASV_1436	Bacteria	Verrucomicrobiota	Chlamydiae	Chlamydiales	Parachlamydiaceae	NA	NA
ASV_1437	Bacteria	Proteobacteria	Alphaproteobacteria	Elsterales	NA	NA	NA
ASV_1438	Bacteria	Proteobacteria	Alphaproteobacteria	Acetobacterales	Acetobacteraceae	Acidisoma	NA
ASV_1439	Bacteria	Myxococcota	Polyangia	Polyangiales	Polyangiaceae	Sorangium	NA
ASV_1440	Bacteria	Proteobacteria	Alphaproteobacteria	Rhizobiales	NA	NA	NA
ASV_1441	Bacteria	Verrucomicrobiota	Chlamydiae	Chlamydiales	Parachlamydiaceae	Neochlamydia	NA
ASV_1442	Bacteria	Chloroflexi	Chloroflexia	Chloroflexales	Roseiflexaceae	NA	NA
ASV_1443	Bacteria	Bacteroidota	Bacteroidia	Chitinophagales	Chitinophagaceae	Edaphobaculum	NA
ASV_1444	Bacteria	Planctomycetota	Planctomycetes	Pirellulales	Pirellulaceae	NA	NA
ASV_1445	Bacteria	Proteobacteria	Gammaproteobacteria	Diplorickettsiales	Diplorickettsiaceae	NA	NA
ASV_1446	Bacteria	Proteobacteria	Alphaproteobacteria	Rhizobiales	NA	NA	NA
ASV_1447	Bacteria	Chloroflexi	Ktedonobacteria	Ktedonobacterales	Ktedonobacteraceae	1959-1	NA
ASV_1448	Bacteria	Proteobacteria	Alphaproteobacteria	Micropepsales	Micropepsaceae	NA	NA
ASV_1449	Bacteria	Proteobacteria	Gammaproteobacteria	Gammaproteobacteria Incertae Sedis	Unknown Family	Candidatus Ovatusbacter	NA
ASV_1450	Bacteria	Myxococcota	Polyangia	mle1-27	NA	NA	NA
ASV_1451	Bacteria	Verrucomicrobiota	Chlamydiae	Chlamydiales	Parachlamydiaceae	Neochlamydia	NA
ASV_1452	Bacteria	Proteobacteria	Gammaproteobacteria	Xanthomonadales	Rhodanobacteraceae	Rhodanobacter	NA
ASV_1453	Bacteria	Acidobacteriota	Acidobacteriae	Acidobacteriales	Acidobacteriaceae (Subgroup 1)	NA	NA
ASV_1454	Bacteria	Verrucomicrobiota	Chlamydiae	Chlamydiales	NA	NA	NA
ASV_1455	Bacteria	Proteobacteria	Gammaproteobacteria	Legionellales	Legionellaceae	Legionella	NA
ASV_1456	Bacteria	Proteobacteria	Alphaproteobacteria	Rhizobiales	Rhodomicrobiaceae	Rhodomicrobium	NA
ASV_1457	Bacteria	Proteobacteria	Gammaproteobacteria	Legionellales	Legionellaceae	Legionella	NA
ASV_1458	Bacteria	Proteobacteria	Gammaproteobacteria	Burkholderiales	Rhodocyclaceae	Uliginosibacterium	NA
ASV_1459	Bacteria	Verrucomicrobiota	Verrucomicrobiae	Chthoniobacterales	Chthoniobacteraceae	Candidatus Udaeobacter	NA
ASV_1460	Bacteria	Bdellovibrionota	Bdellovibrionia	Bdellovibrionales	Bdellovibrionaceae	Bdellovibrio	NA
ASV_1461	Bacteria	Proteobacteria	Alphaproteobacteria	Rickettsiales	SM2D12	NA	NA
ASV_1462	Bacteria	Proteobacteria	NA	NA	NA	NA	NA
ASV_1463	Bacteria	Patescibacteria	Saccharimonadia	Saccharimonadales	LWQ8	NA	NA
ASV_1464	Bacteria	Gemmatimonadota	Gemmatimonadetes	Gemmatimonadales	Gemmatimonadaceae	NA	NA
ASV_1465	Bacteria	Acidobacteriota	Acidobacteriae	Subgroup 2	NA	NA	NA
ASV_1466	Bacteria	Chloroflexi	TK10	NA	NA	NA	NA
ASV_1467	Bacteria	Acidobacteriota	Acidobacteriae	Bryobacterales	Bryobacteraceae	Bryobacter	NA
ASV_1468	Bacteria	Patescibacteria	Saccharimonadia	Saccharimonadales	NA	NA	NA
ASV_1469	Bacteria	Firmicutes	NA	NA	NA	NA	NA
ASV_1470	Bacteria	Verrucomicrobiota	Chlamydiae	Chlamydiales	Parachlamydiaceae	Candidatus Protochlamydia	NA
ASV_1471	Bacteria	Chloroflexi	Ktedonobacteria	Ktedonobacterales	Ktedonobacteraceae	1921-2	NA
ASV_1472	Bacteria	Proteobacteria	Gammaproteobacteria	EC3	NA	NA	NA
ASV_1473	Bacteria	Patescibacteria	Saccharimonadia	Saccharimonadales	NA	NA	NA
ASV_1474	Bacteria	Proteobacteria	Gammaproteobacteria	Legionellales	Legionellaceae	Legionella	NA
ASV_1475	Bacteria	Verrucomicrobiota	Chlamydiae	Chlamydiales	Parachlamydiaceae	NA	NA
ASV_1476	Bacteria	Verrucomicrobiota	Chlamydiae	Chlamydiales	NA	NA	NA
ASV_1477	Bacteria	Planctomycetota	Planctomycetes	Gemmatales	Gemmataceae	NA	NA
ASV_1478	Bacteria	Verrucomicrobiota	Verrucomicrobiae	Verrucomicrobiales	Verrucomicrobiaceae	Roseimicrobium	NA
ASV_1479	Bacteria	Acidobacteriota	Acidobacteriae	Acidobacteriales	NA	NA	NA
ASV_1480	Bacteria	Firmicutes	Bacilli	Paenibacillales	Paenibacillaceae	Paenibacillus	NA
ASV_1481	Bacteria	Planctomycetota	Planctomycetes	Isosphaerales	Isosphaeraceae	NA	NA
ASV_1482	Bacteria	Verrucomicrobiota	Chlamydiae	Chlamydiales	Parachlamydiaceae	Neochlamydia	NA
ASV_1483	Bacteria	Firmicutes	Clostridia	Clostridiales	Clostridiaceae	NA	NA
ASV_1484	Bacteria	Chloroflexi	Ktedonobacteria	Ktedonobacterales	Ktedonobacteraceae	JG30a-KF-32	NA
ASV_1485	Bacteria	Planctomycetota	Planctomycetes	Gemmatales	Gemmataceae	NA	NA
ASV_1486	Bacteria	NA	NA	NA	NA	NA	NA
ASV_1487	Bacteria	Chloroflexi	Chloroflexia	Elev-1554	NA	NA	NA
ASV_1488	Bacteria	Proteobacteria	Gammaproteobacteria	Diplorickettsiales	Diplorickettsiaceae	Aquicella	NA
ASV_1489	Bacteria	Acidobacteriota	Acidobacteriae	Acidobacteriales	NA	NA	NA
ASV_1490	Bacteria	Actinobacteriota	Acidimicrobiia	IMCC26256	NA	NA	NA
ASV_1491	Bacteria	Proteobacteria	Gammaproteobacteria	Burkholderiales	Oxalobacteraceae	Oxalobacter	NA
ASV_1492	Bacteria	Planctomycetota	Planctomycetes	Gemmatales	Gemmataceae	NA	NA
ASV_1493	Bacteria	Proteobacteria	Gammaproteobacteria	Burkholderiales	SC-I-84	NA	NA
ASV_1494	Bacteria	Chloroflexi	Anaerolineae	Anaerolineales	Anaerolineaceae	NA	NA
ASV_1495	Bacteria	Proteobacteria	Gammaproteobacteria	Coxiellales	Coxiellaceae	Coxiella	NA
ASV_1496	Bacteria	Actinobacteriota	Thermoleophilia	Solirubrobacterales	Solirubrobacteraceae	Conexibacter	NA
ASV_1497	Bacteria	Planctomycetota	Planctomycetes	Isosphaerales	Isosphaeraceae	Singulisphaera	NA
ASV_1498	Bacteria	Dependentiae	Babeliae	Babeliales	Babeliaceae	NA	NA
ASV_1499	Bacteria	Actinobacteriota	Acidimicrobiia	Microtrichales	Ilumatobacteraceae	CL500-29 marine group	NA
ASV_1500	Bacteria	Myxococcota	Myxococcia	Myxococcales	Anaeromyxobacteraceae	Anaeromyxobacter	NA
ASV_1501	Bacteria	Verrucomicrobiota	Verrucomicrobiae	Chthoniobacterales	Xiphinematobacteraceae	Candidatus Xiphinematobacter	NA
ASV_1502	Bacteria	Acidobacteriota	Acidobacteriae	Acidobacteriales	Acidobacteriaceae (Subgroup 1)	Granulicella	NA
ASV_1503	Bacteria	Proteobacteria	Gammaproteobacteria	Burkholderiales	Rhodocyclaceae	Uliginosibacterium	NA
ASV_1504	Bacteria	Actinobacteriota	Acidimicrobiia	IMCC26256	NA	NA	NA
ASV_1505	Bacteria	Acidobacteriota	Acidobacteriae	Acidobacteriales	NA	NA	NA
ASV_1506	Bacteria	Acidobacteriota	Thermoanaerobaculia	Thermoanaerobaculales	Thermoanaerobaculaceae	Subgroup 10	NA
ASV_1507	Bacteria	Chloroflexi	NA	NA	NA	NA	NA
ASV_1508	Bacteria	Actinobacteriota	Actinobacteria	NA	NA	NA	NA
ASV_1509	Bacteria	Chloroflexi	SHA-26	NA	NA	NA	NA
ASV_1510	Bacteria	Chloroflexi	Ktedonobacteria	C0119	NA	NA	NA
ASV_1511	Bacteria	Proteobacteria	Alphaproteobacteria	Acetobacterales	Acetobacteraceae	Acidiphilium	NA
ASV_1512	Bacteria	Firmicutes	Bacilli	Bacillales	Bacillaceae	NA	NA
ASV_1513	Bacteria	Firmicutes	NA	NA	NA	NA	NA
ASV_1514	Bacteria	Verrucomicrobiota	Chlamydiae	Chlamydiales	Parachlamydiaceae	Neochlamydia	NA
ASV_1515	Bacteria	Proteobacteria	Gammaproteobacteria	NA	NA	NA	NA
ASV_1516	Bacteria	Actinobacteriota	Actinobacteria	NA	NA	NA	NA
ASV_1517	Bacteria	Chloroflexi	Ktedonobacteria	Ktedonobacterales	Ktedonobacteraceae	Ktedonobacter	NA
ASV_1518	Bacteria	Chloroflexi	AD3	NA	NA	NA	NA
ASV_1519	Bacteria	Actinobacteriota	Actinobacteria	Micrococcales	NA	NA	NA
ASV_1520	Bacteria	Planctomycetota	Planctomycetes	Gemmatales	Gemmataceae	NA	NA
ASV_1521	Bacteria	Verrucomicrobiota	Chlamydiae	Chlamydiales	Parachlamydiaceae	Neochlamydia	NA
ASV_1522	Bacteria	Planctomycetota	Phycisphaerae	Tepidisphaerales	CPla-3 termite group	NA	NA
ASV_1523	Bacteria	Patescibacteria	Parcubacteria	Candidatus Nomurabacteria	NA	NA	NA
ASV_1524	Bacteria	Verrucomicrobiota	Chlamydiae	Chlamydiales	Parachlamydiaceae	Neochlamydia	NA
ASV_1525	Bacteria	Acidobacteriota	Acidobacteriae	Solibacterales	Solibacteraceae	Candidatus Solibacter	NA
ASV_1526	Bacteria	Proteobacteria	Gammaproteobacteria	Diplorickettsiales	Diplorickettsiaceae	NA	NA
ASV_1527	Bacteria	Firmicutes	Bacilli	Thermoactinomycetales	Thermoactinomycetaceae	Pasteuria	NA
ASV_1528	Bacteria	Proteobacteria	Gammaproteobacteria	Burkholderiales	Neisseriaceae	NA	NA
ASV_1529	Bacteria	Verrucomicrobiota	Verrucomicrobiae	Opitutales	Opitutaceae	Lacunisphaera	NA
ASV_1530	Bacteria	Verrucomicrobiota	Chlamydiae	Chlamydiales	Parachlamydiaceae	NA	NA
ASV_1531	Bacteria	Chloroflexi	NA	NA	NA	NA	NA
ASV_1532	Bacteria	Proteobacteria	Alphaproteobacteria	NA	NA	NA	NA
ASV_1533	Bacteria	Myxococcota	Polyangia	Haliangiales	Haliangiaceae	Haliangium	NA
ASV_1534	Bacteria	Chloroflexi	Chloroflexia	Elev-1554	NA	NA	NA
ASV_1535	Bacteria	Verrucomicrobiota	Verrucomicrobiae	Pedosphaerales	Pedosphaeraceae	NA	NA
ASV_1536	Bacteria	Patescibacteria	Saccharimonadia	Saccharimonadales	LWQ8	NA	NA
ASV_1537	Bacteria	Proteobacteria	Alphaproteobacteria	Acetobacterales	Acetobacteraceae	NA	NA
ASV_1538	Bacteria	Patescibacteria	Parcubacteria	Candidatus Azambacteria	NA	NA	NA
ASV_1539	Bacteria	Acidobacteriota	Acidobacteriae	Acidobacteriales	Acidobacteriaceae (Subgroup 1)	NA	NA
ASV_1540	Bacteria	Proteobacteria	Alphaproteobacteria	Rhizobiales	Beijerinckiaceae	NA	NA
ASV_1541	Bacteria	Bacteroidota	Bacteroidia	Chitinophagales	37-13	NA	NA
ASV_1542	Bacteria	Planctomycetota	Planctomycetes	Isosphaerales	Isosphaeraceae	NA	NA
ASV_1543	Bacteria	Verrucomicrobiota	Verrucomicrobiae	Chthoniobacterales	Chthoniobacteraceae	Candidatus Udaeobacter	NA
ASV_1544	Bacteria	Gemmatimonadota	Gemmatimonadetes	Gemmatimonadales	Gemmatimonadaceae	NA	NA
ASV_1545	Bacteria	Proteobacteria	Gammaproteobacteria	Burkholderiales	SC-I-84	NA	NA
ASV_1546	Bacteria	Acidobacteriota	Acidobacteriae	Subgroup 2	NA	NA	NA
ASV_1547	Bacteria	Bdellovibrionota	Oligoflexia	Silvanigrellales	Silvanigrellaceae	NA	NA
ASV_1548	Bacteria	Bdellovibrionota	Bdellovibrionia	Bdellovibrionales	Bdellovibrionaceae	Bdellovibrio	NA
ASV_1549	Bacteria	Planctomycetota	Planctomycetes	Isosphaerales	Isosphaeraceae	NA	NA
ASV_1550	Bacteria	Acidobacteriota	Acidobacteriae	Bryobacterales	Bryobacteraceae	Bryobacter	NA
ASV_1551	Bacteria	Proteobacteria	Gammaproteobacteria	Legionellales	Legionellaceae	Legionella	NA
ASV_1552	Bacteria	Armatimonadota	NA	NA	NA	NA	NA
ASV_1553	Bacteria	Patescibacteria	Microgenomatia	Candidatus Roizmanbacteria	NA	NA	NA
ASV_1554	Bacteria	Planctomycetota	Phycisphaerae	Tepidisphaerales	CPla-3 termite group	NA	NA
ASV_1555	Bacteria	Myxococcota	Myxococcia	Myxococcales	NA	NA	NA
ASV_1556	Bacteria	Actinobacteriota	Actinobacteria	Corynebacteriales	Corynebacteriales Incertae Sedis	Tomitella	biformata
ASV_1557	Bacteria	Chloroflexi	JG30-KF-CM66	NA	NA	NA	NA
ASV_1558	Bacteria	Proteobacteria	Gammaproteobacteria	Legionellales	Legionellaceae	Legionella	NA
ASV_1559	Bacteria	Actinobacteriota	Acidimicrobiia	IMCC26256	NA	NA	NA
ASV_1560	Bacteria	Proteobacteria	Alphaproteobacteria	Sphingomonadales	Sphingomonadaceae	Sphingomonas	NA
ASV_1561	Bacteria	Chloroflexi	Ktedonobacteria	Ktedonobacterales	Ktedonobacteraceae	NA	NA
ASV_1562	Bacteria	Planctomycetota	Planctomycetes	Gemmatales	Gemmataceae	Gemmata	NA
ASV_1563	Bacteria	Verrucomicrobiota	Chlamydiae	Chlamydiales	Parachlamydiaceae	NA	NA
ASV_1564	Bacteria	Actinobacteriota	Thermoleophilia	Solirubrobacterales	Solirubrobacteraceae	Conexibacter	NA
ASV_1565	Bacteria	Proteobacteria	Gammaproteobacteria	Coxiellales	Coxiellaceae	Coxiella	NA
ASV_1566	Bacteria	Actinobacteriota	Actinobacteria	NA	NA	NA	NA
ASV_1567	Bacteria	Verrucomicrobiota	Verrucomicrobiae	Verrucomicrobiales	Verrucomicrobiaceae	NA	NA
ASV_1568	Bacteria	Verrucomicrobiota	Chlamydiae	Chlamydiales	Parachlamydiaceae	NA	NA
ASV_1569	Bacteria	Proteobacteria	Gammaproteobacteria	Diplorickettsiales	Diplorickettsiaceae	NA	NA
ASV_1570	Bacteria	Proteobacteria	Gammaproteobacteria	Diplorickettsiales	Diplorickettsiaceae	NA	NA
ASV_1571	Bacteria	Proteobacteria	Alphaproteobacteria	Rhizobiales	Rhizobiales Incertae Sedis	Bauldia	NA
ASV_1572	Bacteria	Planctomycetota	Planctomycetes	Isosphaerales	Isosphaeraceae	Tundrisphaera	NA
ASV_1573	Bacteria	Myxococcota	Polyangia	Polyangiales	Sandaracinaceae	NA	NA
ASV_1574	Bacteria	Verrucomicrobiota	Chlamydiae	Chlamydiales	NA	NA	NA
ASV_1575	Bacteria	Verrucomicrobiota	Chlamydiae	Chlamydiales	Parachlamydiaceae	Neochlamydia	NA
ASV_1576	Bacteria	Actinobacteriota	Actinobacteria	Elev-16S-976	NA	NA	NA
ASV_1577	Bacteria	Acidobacteriota	Acidobacteriae	Subgroup 2	NA	NA	NA
ASV_1578	Bacteria	Bacteroidota	Bacteroidia	Sphingobacteriales	KD3-93	NA	NA
ASV_1579	Bacteria	Acidobacteriota	Acidobacteriae	Bryobacterales	Bryobacteraceae	Bryobacter	NA
ASV_1580	Bacteria	Proteobacteria	Gammaproteobacteria	Pseudomonadales	Moraxellaceae	Cavicella	NA
ASV_1581	Bacteria	Acidobacteriota	Acidobacteriae	Bryobacterales	Bryobacteraceae	Bryobacter	NA
ASV_1582	Bacteria	Chloroflexi	JG30-KF-CM66	NA	NA	NA	NA
ASV_1583	Bacteria	Chloroflexi	Ktedonobacteria	B12-WMSP1	NA	NA	NA
ASV_1584	Bacteria	Actinobacteriota	Actinobacteria	Micrococcales	Intrasporangiaceae	NA	NA
ASV_1585	Bacteria	Proteobacteria	Alphaproteobacteria	Rhizobiales	Xanthobacteraceae	Pseudorhodoplanes	NA
ASV_1586	Bacteria	Chloroflexi	Ktedonobacteria	Ktedonobacterales	Ktedonobacteraceae	NA	NA
ASV_1587	Bacteria	Verrucomicrobiota	Chlamydiae	Chlamydiales	Parachlamydiaceae	Candidatus Protochlamydia	NA
ASV_1588	Bacteria	Dependentiae	Babeliae	Babeliales	Vermiphilaceae	NA	NA
ASV_1589	Bacteria	Actinobacteriota	Actinobacteria	Frankiales	Acidothermaceae	Acidothermus	NA
ASV_1590	Bacteria	NA	NA	NA	NA	NA	NA
ASV_1591	Bacteria	Proteobacteria	Gammaproteobacteria	Gammaproteobacteria Incertae Sedis	Unknown Family	Candidatus Ovatusbacter	NA
ASV_1592	Bacteria	NA	NA	NA	NA	NA	NA
ASV_1593	Bacteria	Verrucomicrobiota	Chlamydiae	Chlamydiales	Parachlamydiaceae	NA	NA
ASV_1594	Bacteria	Proteobacteria	Alphaproteobacteria	Reyranellales	Reyranellaceae	Reyranella	NA
ASV_1595	Bacteria	Chloroflexi	Chloroflexia	Thermomicrobiales	JG30-KF-CM45	NA	NA
ASV_1596	Bacteria	Actinobacteriota	Acidimicrobiia	NA	NA	NA	NA
ASV_1597	Bacteria	Proteobacteria	Gammaproteobacteria	Diplorickettsiales	Diplorickettsiaceae	Aquicella	NA
ASV_1598	Bacteria	Actinobacteriota	NA	NA	NA	NA	NA
ASV_1599	Bacteria	Proteobacteria	Alphaproteobacteria	Elsterales	URHD0088	NA	NA
ASV_1600	Bacteria	Verrucomicrobiota	Chlamydiae	Chlamydiales	Chlamydiaceae	NA	NA
ASV_1601	Bacteria	Proteobacteria	Alphaproteobacteria	Rhizobiales	Xanthobacteraceae	Pseudolabrys	NA
ASV_1602	Bacteria	Planctomycetota	Phycisphaerae	Tepidisphaerales	CPla-3 termite group	NA	NA
ASV_1603	Bacteria	Actinobacteriota	Thermoleophilia	Solirubrobacterales	Solirubrobacteraceae	NA	NA
ASV_1604	Bacteria	NA	NA	NA	NA	NA	NA
ASV_1605	Bacteria	Actinobacteriota	Actinobacteria	Elev-16S-976	NA	NA	NA
ASV_1606	Bacteria	Planctomycetota	Planctomycetes	Gemmatales	Gemmataceae	NA	NA
ASV_1607	Bacteria	Bdellovibrionota	Oligoflexia	0319-6G20	NA	NA	NA
ASV_1608	Bacteria	Planctomycetota	Planctomycetes	Isosphaerales	Isosphaeraceae	Singulisphaera	NA
ASV_1609	Bacteria	Elusimicrobiota	Lineage IIa	NA	NA	NA	NA
ASV_1610	Bacteria	Actinobacteriota	Actinobacteria	Pseudonocardiales	Pseudonocardiaceae	Pseudonocardia	NA
ASV_1611	Bacteria	Proteobacteria	Alphaproteobacteria	Sphingomonadales	Sphingomonadaceae	Sphingomonas	NA
ASV_1612	Bacteria	Acidobacteriota	Acidobacteriae	Bryobacterales	Bryobacteraceae	Bryobacter	NA
ASV_1613	Bacteria	Myxococcota	Polyangia	Polyangiales	BIrii41	NA	NA
ASV_1614	Bacteria	Proteobacteria	Alphaproteobacteria	Caulobacterales	Caulobacteraceae	NA	NA
ASV_1615	Bacteria	Armatimonadota	Armatimonadia	Armatimonadales	NA	NA	NA
ASV_1616	Bacteria	NA	NA	NA	NA	NA	NA
ASV_1617	Bacteria	Proteobacteria	Alphaproteobacteria	Acetobacterales	Acetobacteraceae	NA	NA
ASV_1618	Bacteria	Verrucomicrobiota	Chlamydiae	Chlamydiales	Parachlamydiaceae	Neochlamydia	NA
ASV_1619	Bacteria	Bacteroidota	Bacteroidia	Chitinophagales	Chitinophagaceae	Edaphobaculum	NA
ASV_1620	Bacteria	Patescibacteria	Parcubacteria	Candidatus Kaiserbacteria	NA	NA	NA
ASV_1621	Bacteria	Chloroflexi	Anaerolineae	SBR1031	A4b	NA	NA
ASV_1622	Bacteria	Acidobacteriota	Acidobacteriae	Acidobacteriales	NA	NA	NA
ASV_1623	Bacteria	Proteobacteria	Gammaproteobacteria	Nitrosococcales	Methylophagaceae	Methylophaga	NA
ASV_1624	Bacteria	Chloroflexi	NA	NA	NA	NA	NA
ASV_1625	Bacteria	Verrucomicrobiota	Verrucomicrobiae	Chthoniobacterales	Chthoniobacteraceae	NA	NA
ASV_1626	Bacteria	Proteobacteria	Alphaproteobacteria	Micropepsales	Micropepsaceae	NA	NA
ASV_1627	Bacteria	Acidobacteriota	Acidobacteriae	Subgroup 2	NA	NA	NA
ASV_1628	Bacteria	Planctomycetota	Planctomycetes	Isosphaerales	Isosphaeraceae	NA	NA
ASV_1629	Bacteria	Bdellovibrionota	Bdellovibrionia	Bdellovibrionales	Bdellovibrionaceae	Bdellovibrio	NA
ASV_1630	Bacteria	Bacteroidota	Bacteroidia	Cytophagales	Cytophagaceae	Cytophaga	NA
ASV_1631	Bacteria	Firmicutes	Bacilli	Lactobacillales	Enterococcaceae	Enterococcus	NA
ASV_1632	Bacteria	Proteobacteria	Gammaproteobacteria	Diplorickettsiales	Diplorickettsiaceae	NA	NA
ASV_1633	Bacteria	Chloroflexi	Anaerolineae	SBR1031	NA	NA	NA
ASV_1634	Bacteria	Chloroflexi	Anaerolineae	Anaerolineales	Anaerolineaceae	NA	NA
ASV_1635	Bacteria	Proteobacteria	Gammaproteobacteria	Gammaproteobacteria Incertae Sedis	Unknown Family	Candidatus Berkiella	NA
ASV_1636	Bacteria	Planctomycetota	Planctomycetes	Pirellulales	Pirellulaceae	NA	NA
ASV_1637	Bacteria	Firmicutes	Bacilli	Paenibacillales	Paenibacillaceae	Paenibacillus	NA
ASV_1638	Bacteria	Abditibacteriota	Abditibacteria	Abditibacteriales	Abditibacteriaceae	Abditibacterium	NA
ASV_1639	Bacteria	Proteobacteria	Gammaproteobacteria	Burkholderiales	A21b	NA	NA
ASV_1640	Bacteria	Dependentiae	Babeliae	Babeliales	NA	NA	NA
ASV_1641	Bacteria	Verrucomicrobiota	Chlamydiae	Chlamydiales	Parachlamydiaceae	NA	NA
ASV_1642	Bacteria	Acidobacteriota	Acidobacteriae	Acidobacteriales	Acidobacteriaceae (Subgroup 1)	NA	NA
ASV_1643	Bacteria	Chloroflexi	NA	NA	NA	NA	NA
ASV_1644	Bacteria	Proteobacteria	Gammaproteobacteria	Gammaproteobacteria Incertae Sedis	Unknown Family	Candidatus Berkiella	NA
ASV_1645	Bacteria	Chloroflexi	Ktedonobacteria	C0119	NA	NA	NA
ASV_1646	Bacteria	Proteobacteria	Gammaproteobacteria	Xanthomonadales	Xanthomonadaceae	NA	NA
ASV_1647	Bacteria	Planctomycetota	Planctomycetes	Isosphaerales	Isosphaeraceae	Singulisphaera	NA
ASV_1648	Bacteria	Actinobacteriota	Actinobacteria	Corynebacteriales	Corynebacteriaceae	Corynebacterium	NA
ASV_1649	Bacteria	Firmicutes	Bacilli	Bacillales	Bacillaceae	Bacillus	NA
ASV_1650	Bacteria	Patescibacteria	Saccharimonadia	Saccharimonadales	NA	NA	NA
ASV_1651	Bacteria	Proteobacteria	Gammaproteobacteria	NA	NA	NA	NA
ASV_1652	Bacteria	Actinobacteriota	Actinobacteria	NA	NA	NA	NA
ASV_1653	Bacteria	Verrucomicrobiota	Verrucomicrobiae	Verrucomicrobiales	Verrucomicrobiaceae	NA	NA
ASV_1654	Bacteria	NA	NA	NA	NA	NA	NA
ASV_1655	Bacteria	Proteobacteria	Gammaproteobacteria	NA	NA	NA	NA
ASV_1656	Bacteria	Chloroflexi	NA	NA	NA	NA	NA
ASV_1657	Bacteria	Verrucomicrobiota	Chlamydiae	Chlamydiales	Parachlamydiaceae	NA	NA
ASV_1658	Bacteria	Dependentiae	Babeliae	Babeliales	Babeliaceae	NA	NA
ASV_1659	Bacteria	Proteobacteria	Alphaproteobacteria	NA	NA	NA	NA
ASV_1660	Bacteria	Actinobacteriota	Actinobacteria	Micrococcales	Micrococcaceae	Kocuria	NA
ASV_1661	Bacteria	Myxococcota	Polyangia	Polyangiales	Polyangiaceae	Pajaroellobacter	NA
ASV_1662	Bacteria	Proteobacteria	Gammaproteobacteria	Burkholderiales	Alcaligenaceae	Derxia	NA
ASV_1663	Bacteria	Verrucomicrobiota	Chlamydiae	Chlamydiales	Parachlamydiaceae	NA	NA
ASV_1664	Bacteria	Firmicutes	Bacilli	Bacillales	Planococcaceae	Filibacter	NA
ASV_1665	Bacteria	Acidobacteriota	Acidobacteriae	Bryobacterales	Bryobacteraceae	Bryobacter	NA
ASV_1666	Bacteria	Bacteroidota	Bacteroidia	Chitinophagales	Chitinophagaceae	Ferruginibacter	NA
ASV_1667	Bacteria	Planctomycetota	Planctomycetes	Gemmatales	Gemmataceae	Gemmata	NA
ASV_1668	Bacteria	Planctomycetota	Planctomycetes	Isosphaerales	Isosphaeraceae	NA	NA
ASV_1669	Bacteria	WPS-2	NA	NA	NA	NA	NA
ASV_1670	Bacteria	Verrucomicrobiota	Chlamydiae	Chlamydiales	Parachlamydiaceae	NA	NA
ASV_1671	Bacteria	Verrucomicrobiota	Chlamydiae	Chlamydiales	Parachlamydiaceae	NA	NA
ASV_1672	Bacteria	Proteobacteria	Gammaproteobacteria	Burkholderiales	Oxalobacteraceae	NA	NA
ASV_1673	Bacteria	Planctomycetota	Planctomycetes	Pirellulales	Pirellulaceae	Pir4 lineage	NA
ASV_1674	Bacteria	Proteobacteria	Gammaproteobacteria	Burkholderiales	SC-I-84	NA	NA
ASV_1675	Bacteria	Firmicutes	Clostridia	Peptostreptococcales-Tissierellales	Gottschalkia	NA	NA
ASV_1676	Bacteria	Chloroflexi	Ktedonobacteria	C0119	NA	NA	NA
ASV_1677	Bacteria	Proteobacteria	Alphaproteobacteria	NA	NA	NA	NA
ASV_1678	Bacteria	Proteobacteria	Gammaproteobacteria	Xanthomonadales	Xanthomonadaceae	NA	NA
ASV_1679	Bacteria	Actinobacteriota	Actinobacteria	Micrococcales	Intrasporangiaceae	NA	NA
ASV_1680	Bacteria	Chloroflexi	Ktedonobacteria	Ktedonobacterales	Ktedonobacteraceae	JG30a-KF-32	NA
ASV_1681	Bacteria	NA	NA	NA	NA	NA	NA
ASV_1682	Bacteria	Actinobacteriota	Actinobacteria	NA	NA	NA	NA
ASV_1683	Bacteria	Patescibacteria	Saccharimonadia	Saccharimonadales	LWQ8	NA	NA
ASV_1684	Bacteria	Myxococcota	Myxococcia	Myxococcales	Anaeromyxobacteraceae	Anaeromyxobacter	NA
ASV_1685	Bacteria	Armatimonadota	Chthonomonadetes	Chthonomonadales	Chthonomonadaceae	Chthonomonas	NA
ASV_1686	Bacteria	Planctomycetota	Planctomycetes	Pirellulales	Pirellulaceae	NA	NA
ASV_1687	Bacteria	Chloroflexi	AD3	NA	NA	NA	NA
ASV_1688	Bacteria	Chloroflexi	JG30-KF-CM66	NA	NA	NA	NA
ASV_1689	Bacteria	Actinobacteriota	Thermoleophilia	Solirubrobacterales	Solirubrobacteraceae	JCM 18997	NA
ASV_1690	Bacteria	Planctomycetota	Planctomycetes	Isosphaerales	Isosphaeraceae	NA	NA
ASV_1691	Bacteria	NA	NA	NA	NA	NA	NA
ASV_1692	Bacteria	Verrucomicrobiota	Chlamydiae	Chlamydiales	Parachlamydiaceae	Candidatus Metachlamydia	NA
ASV_1693	Bacteria	Actinobacteriota	Actinobacteria	NA	NA	NA	NA
ASV_1694	Bacteria	Proteobacteria	Gammaproteobacteria	Pseudomonadales	Pseudomonadaceae	Pseudomonas	NA
ASV_1695	Bacteria	Proteobacteria	Alphaproteobacteria	Rhizobiales	NA	NA	NA
ASV_1696	Bacteria	Chloroflexi	Ktedonobacteria	B10-SB3A	NA	NA	NA
ASV_1697	Bacteria	Desulfobacterota	Desulfovibrionia	Desulfovibrionales	Desulfovibrionaceae	Desulfovibrio	NA
ASV_1698	Bacteria	Actinobacteriota	Acidimicrobiia	IMCC26256	NA	NA	NA
ASV_1699	Bacteria	Verrucomicrobiota	Chlamydiae	Chlamydiales	NA	NA	NA
ASV_1700	Bacteria	Chloroflexi	NA	NA	NA	NA	NA
ASV_1701	Bacteria	NA	NA	NA	NA	NA	NA
ASV_1702	Bacteria	Proteobacteria	Gammaproteobacteria	Gammaproteobacteria Incertae Sedis	Unknown Family	Candidatus Endonucleariobacter	NA
ASV_1703	Bacteria	Actinobacteriota	NA	NA	NA	NA	NA
ASV_1704	Bacteria	Actinobacteriota	Thermoleophilia	Solirubrobacterales	NA	NA	NA
ASV_1705	Bacteria	Actinobacteriota	Actinobacteria	Micrococcales	Intrasporangiaceae	NA	NA
ASV_1706	Bacteria	Proteobacteria	Alphaproteobacteria	Acetobacterales	Acetobacteraceae	NA	NA
ASV_1707	Bacteria	Actinobacteriota	Thermoleophilia	Solirubrobacterales	Solirubrobacteraceae	NA	NA
ASV_1708	Bacteria	Verrucomicrobiota	Verrucomicrobiae	Pedosphaerales	Pedosphaeraceae	NA	NA
ASV_1709	Bacteria	Planctomycetota	Phycisphaerae	Tepidisphaerales	WD2101 soil group	NA	NA
ASV_1710	Bacteria	Planctomycetota	Phycisphaerae	Tepidisphaerales	WD2101 soil group	NA	NA
ASV_1711	Bacteria	Bdellovibrionota	Oligoflexia	Oligoflexales	Oligoflexaceae	NA	NA
ASV_1712	Bacteria	Proteobacteria	Alphaproteobacteria	Sphingomonadales	Sphingomonadaceae	Polymorphobacter	NA
ASV_1713	Bacteria	Armatimonadota	NA	NA	NA	NA	NA
ASV_1714	Bacteria	Proteobacteria	Alphaproteobacteria	Rickettsiales	SM2D12	NA	NA
ASV_1715	Bacteria	Proteobacteria	Alphaproteobacteria	Rickettsiales	Rickettsiaceae	NA	NA
ASV_1716	Bacteria	Verrucomicrobiota	Verrucomicrobiae	Chthoniobacterales	Xiphinematobacteraceae	Candidatus Xiphinematobacter	NA
ASV_1717	Bacteria	Actinobacteriota	NA	NA	NA	NA	NA
ASV_1718	Bacteria	Planctomycetota	Phycisphaerae	Tepidisphaerales	WD2101 soil group	NA	NA
ASV_1719	Bacteria	Bacteroidota	Bacteroidia	Cytophagales	Microscillaceae	OLB12	NA
ASV_1720	Bacteria	Actinobacteriota	Thermoleophilia	Gaiellales	NA	NA	NA
ASV_1721	Bacteria	Myxococcota	Polyangia	Blfdi19	NA	NA	NA
ASV_1722	Bacteria	Armatimonadota	NA	NA	NA	NA	NA
ASV_1723	Bacteria	Proteobacteria	Gammaproteobacteria	NA	NA	NA	NA
ASV_1724	Bacteria	Dependentiae	Babeliae	Babeliales	Vermiphilaceae	NA	NA
ASV_1725	Bacteria	Acidobacteriota	Thermoanaerobaculia	Thermoanaerobaculales	Thermoanaerobaculaceae	Subgroup 10	NA
ASV_1726	Bacteria	Proteobacteria	Gammaproteobacteria	Pseudomonadales	Moraxellaceae	NA	NA
ASV_1727	Bacteria	Verrucomicrobiota	Chlamydiae	Chlamydiales	Parachlamydiaceae	Neochlamydia	NA
ASV_1728	Bacteria	Acidobacteriota	Acidobacteriae	Acidobacteriales	NA	NA	NA
ASV_1729	Bacteria	Patescibacteria	Saccharimonadia	Saccharimonadales	LWQ8	NA	NA
ASV_1730	Bacteria	Bacteroidota	Bacteroidia	Sphingobacteriales	Sphingobacteriaceae	Nubsella	NA
ASV_1731	Bacteria	Proteobacteria	Gammaproteobacteria	Xanthomonadales	Xanthomonadaceae	Rehaibacterium	NA
ASV_1732	Bacteria	Planctomycetota	Planctomycetes	Gemmatales	Gemmataceae	Gemmata	NA
ASV_1733	Bacteria	Bacteroidota	Bacteroidia	Chitinophagales	Chitinophagaceae	Parafilimonas	NA
ASV_1734	Bacteria	Proteobacteria	Alphaproteobacteria	Rickettsiales	Rickettsiaceae	NA	NA
ASV_1735	Bacteria	Bacteroidota	Bacteroidia	Chitinophagales	Chitinophagaceae	Aurantisolimonas	NA
ASV_1736	Bacteria	Proteobacteria	Gammaproteobacteria	Burkholderiales	A21b	NA	NA
ASV_1737	Bacteria	Patescibacteria	Parcubacteria	Candidatus Adlerbacteria	NA	NA	NA
ASV_1738	Bacteria	Actinobacteriota	Actinobacteria	Frankiales	Acidothermaceae	Acidothermus	NA
ASV_1739	Bacteria	Actinobacteriota	Actinobacteria	Bifidobacteriales	Bifidobacteriaceae	Bifidobacterium	NA
ASV_1740	Bacteria	Elusimicrobiota	Lineage IIa	NA	NA	NA	NA
ASV_1741	Bacteria	Planctomycetota	Phycisphaerae	Tepidisphaerales	WD2101 soil group	NA	NA
ASV_1742	Bacteria	Verrucomicrobiota	Verrucomicrobiae	Chthoniobacterales	Chthoniobacteraceae	Chthoniobacter	NA
ASV_1743	Bacteria	Deinococcota	Deinococci	Deinococcales	Deinococcaceae	Deinococcus	NA
ASV_1744	Bacteria	Proteobacteria	Gammaproteobacteria	Gammaproteobacteria Incertae Sedis	Unknown Family	Candidatus Ovatusbacter	NA
ASV_1745	Bacteria	Bacteroidota	Bacteroidia	Chitinophagales	Chitinophagaceae	NA	NA
ASV_1746	Bacteria	Bacteroidota	Bacteroidia	Chitinophagales	Chitinophagaceae	Ferruginibacter	NA
ASV_1747	Bacteria	NA	NA	NA	NA	NA	NA
ASV_1748	Bacteria	Myxococcota	Polyangia	Polyangiales	NA	NA	NA
ASV_1749	Bacteria	Patescibacteria	Saccharimonadia	Saccharimonadales	LWQ8	NA	NA
ASV_1750	Bacteria	WPS-2	NA	NA	NA	NA	NA
ASV_1751	Bacteria	Proteobacteria	Alphaproteobacteria	Rhizobiales	NA	NA	NA
ASV_1752	Bacteria	Acidobacteriota	Holophagae	Subgroup 7	NA	NA	NA
ASV_1753	Bacteria	Planctomycetota	Planctomycetes	Isosphaerales	Isosphaeraceae	Candidatus Nostocoida	NA
ASV_1754	Bacteria	Proteobacteria	Gammaproteobacteria	Legionellales	Legionellaceae	Legionella	NA
ASV_1755	Bacteria	Proteobacteria	Alphaproteobacteria	Paracaedibacterales	Paracaedibacteraceae	Candidatus Paracaedibacter	NA
ASV_1756	Bacteria	Actinobacteriota	Actinobacteria	Corynebacteriales	Nocardiaceae	Rhodococcus	NA
ASV_1757	Bacteria	Acidobacteriota	Acidobacteriae	Acidobacteriales	NA	NA	NA
ASV_1758	Bacteria	Actinobacteriota	Actinobacteria	Streptomycetales	Streptomycetaceae	Streptacidiphilus	NA
ASV_1759	Bacteria	Acidobacteriota	Acidobacteriae	Acidobacteriales	NA	NA	NA
ASV_1760	Bacteria	Myxococcota	Polyangia	Polyangiales	Polyangiaceae	Pajaroellobacter	NA
ASV_1761	Bacteria	Actinobacteriota	Actinobacteria	Corynebacteriales	Mycobacteriaceae	Mycobacterium	NA
ASV_1762	Bacteria	Bdellovibrionota	Oligoflexia	Oligoflexales	Oligoflexaceae	NA	NA
ASV_1763	Bacteria	Planctomycetota	Planctomycetes	Gemmatales	Gemmataceae	NA	NA
ASV_1764	Bacteria	Actinobacteriota	Actinobacteria	Frankiales	Frankiaceae	Jatrophihabitans	NA
ASV_1765	Bacteria	Dependentiae	Babeliae	Babeliales	UBA12409	NA	NA
ASV_1766	Bacteria	Proteobacteria	Gammaproteobacteria	Diplorickettsiales	Diplorickettsiaceae	NA	NA
ASV_1767	Bacteria	Proteobacteria	Gammaproteobacteria	Diplorickettsiales	Diplorickettsiaceae	Aquicella	NA
ASV_1768	Bacteria	Actinobacteriota	Acidimicrobiia	Microtrichales	Iamiaceae	Iamia	NA
ASV_1769	Bacteria	Acidobacteriota	Acidobacteriae	Solibacterales	Solibacteraceae	Candidatus Solibacter	NA
ASV_1770	Bacteria	Verrucomicrobiota	Verrucomicrobiae	Chthoniobacterales	Xiphinematobacteraceae	Candidatus Xiphinematobacter	NA
ASV_1771	Bacteria	Myxococcota	Myxococcia	Myxococcales	Myxococcaceae	P3OB-42	NA
ASV_1772	Bacteria	Actinobacteriota	NA	NA	NA	NA	NA
ASV_1773	Bacteria	Actinobacteriota	Acidimicrobiia	NA	NA	NA	NA
ASV_1774	Bacteria	Firmicutes	Clostridia	NA	NA	NA	NA
ASV_1775	Bacteria	Verrucomicrobiota	Chlamydiae	Chlamydiales	NA	NA	NA
ASV_1776	Bacteria	Planctomycetota	Planctomycetes	Isosphaerales	Isosphaeraceae	Candidatus Nostocoida	NA
ASV_1777	Bacteria	Bdellovibrionota	Oligoflexia	0319-6G20	NA	NA	NA
ASV_1778	Bacteria	NA	NA	NA	NA	NA	NA
ASV_1779	Bacteria	Verrucomicrobiota	Verrucomicrobiae	Chthoniobacterales	Chthoniobacteraceae	Candidatus Udaeobacter	NA
ASV_1780	Bacteria	Verrucomicrobiota	Verrucomicrobiae	Verrucomicrobiales	Verrucomicrobiaceae	NA	NA
ASV_1781	Bacteria	WPS-2	NA	NA	NA	NA	NA
ASV_1782	Bacteria	Planctomycetota	Phycisphaerae	Tepidisphaerales	WD2101 soil group	NA	NA
ASV_1783	Bacteria	NA	NA	NA	NA	NA	NA
ASV_1784	Bacteria	Dependentiae	Babeliae	Babeliales	Vermiphilaceae	NA	NA
ASV_1785	Bacteria	Chloroflexi	Chloroflexia	Elev-1554	NA	NA	NA
ASV_1786	Bacteria	Actinobacteriota	Thermoleophilia	Solirubrobacterales	Solirubrobacteraceae	JCM 18997	NA
ASV_1787	Bacteria	Patescibacteria	Parcubacteria	Candidatus Adlerbacteria	NA	NA	NA
ASV_1788	Bacteria	Actinobacteriota	Actinobacteria	Elev-16S-976	NA	NA	NA
ASV_1789	Bacteria	Actinobacteriota	Actinobacteria	Frankiales	Acidothermaceae	Acidothermus	NA
ASV_1790	Bacteria	Verrucomicrobiota	Verrucomicrobiae	Pedosphaerales	Pedosphaeraceae	NA	NA
ASV_1791	Bacteria	Actinobacteriota	Actinobacteria	NA	NA	NA	NA
ASV_1792	Bacteria	Proteobacteria	Gammaproteobacteria	Burkholderiales	SC-I-84	NA	NA
ASV_1793	Bacteria	Proteobacteria	Gammaproteobacteria	Legionellales	Legionellaceae	Legionella	NA
ASV_1794	Bacteria	Firmicutes	Bacilli	Bacillales	Sporolactobacillaceae	NA	NA
ASV_1795	Bacteria	Bacteroidota	Bacteroidia	Sphingobacteriales	AKYH767	NA	NA
ASV_1796	Bacteria	Proteobacteria	Alphaproteobacteria	NA	NA	NA	NA
ASV_1797	Bacteria	Dependentiae	Babeliae	Babeliales	NA	NA	NA
ASV_1798	Bacteria	Proteobacteria	Alphaproteobacteria	NA	NA	NA	NA
ASV_1799	Bacteria	Actinobacteriota	Actinobacteria	Micrococcales	Intrasporangiaceae	NA	NA
ASV_1800	Bacteria	Bacteroidota	Bacteroidia	Sphingobacteriales	Sphingobacteriaceae	Mucilaginibacter	NA
ASV_1801	Bacteria	Proteobacteria	Gammaproteobacteria	Pseudomonadales	Pseudomonadaceae	NA	NA
ASV_1802	Bacteria	Firmicutes	Negativicutes	Veillonellales-Selenomonadales	Sporomusaceae	Pelosinus	NA
ASV_1803	Bacteria	Actinobacteriota	Actinobacteria	NA	NA	NA	NA
ASV_1804	Bacteria	Verrucomicrobiota	Verrucomicrobiae	Verrucomicrobiales	Verrucomicrobiaceae	NA	NA
ASV_1805	Bacteria	Proteobacteria	Gammaproteobacteria	Burkholderiales	Nitrosomonadaceae	IS-44	NA
ASV_1806	Bacteria	Proteobacteria	Gammaproteobacteria	Gammaproteobacteria Incertae Sedis	Unknown Family	Candidatus Ovatusbacter	NA
ASV_1807	Bacteria	Firmicutes	Bacilli	Staphylococcales	Staphylococcaceae	Staphylococcus	NA
ASV_1808	Bacteria	Bacteroidota	Bacteroidia	Cytophagales	Microscillaceae	NA	NA
ASV_1809	Bacteria	NA	NA	NA	NA	NA	NA
ASV_1810	Bacteria	Dependentiae	Babeliae	Babeliales	NA	NA	NA
ASV_1811	Bacteria	Desulfobacterota	NA	NA	NA	NA	NA
ASV_1812	Bacteria	NA	NA	NA	NA	NA	NA
ASV_1813	Bacteria	Proteobacteria	Gammaproteobacteria	NA	NA	NA	NA
ASV_1814	Bacteria	Chloroflexi	Ktedonobacteria	Ktedonobacterales	Ktedonobacteraceae	JG30a-KF-32	NA
ASV_1815	Bacteria	Actinobacteriota	Acidimicrobiia	NA	NA	NA	NA
ASV_1816	Bacteria	Actinobacteriota	Actinobacteria	NA	NA	NA	NA
ASV_1817	Bacteria	Proteobacteria	Gammaproteobacteria	NA	NA	NA	NA
ASV_1818	Bacteria	Actinobacteriota	Actinobacteria	NA	NA	NA	NA
ASV_1819	Bacteria	Proteobacteria	Alphaproteobacteria	Acetobacterales	Acetobacteraceae	Acidiphilium	NA
ASV_1820	Bacteria	Gemmatimonadota	Gemmatimonadetes	Gemmatimonadales	Gemmatimonadaceae	Gemmatimonas	NA
ASV_1821	Bacteria	Verrucomicrobiota	Chlamydiae	Chlamydiales	Parachlamydiaceae	NA	NA
ASV_1822	Bacteria	Chloroflexi	Ktedonobacteria	Ktedonobacterales	Ktedonobacteraceae	JG30a-KF-32	NA
ASV_1823	Bacteria	Bdellovibrionota	Oligoflexia	0319-6G20	NA	NA	NA
ASV_1824	Bacteria	Planctomycetota	Phycisphaerae	Tepidisphaerales	WD2101 soil group	NA	NA
ASV_1825	Bacteria	Firmicutes	Clostridia	Clostridiales	Clostridiaceae	NA	NA
ASV_1826	Bacteria	Planctomycetota	Planctomycetes	Isosphaerales	Isosphaeraceae	Candidatus Nostocoida	NA
ASV_1827	Bacteria	Planctomycetota	Planctomycetes	Gemmatales	Gemmataceae	NA	NA
ASV_1828	Bacteria	Planctomycetota	Planctomycetes	Isosphaerales	Isosphaeraceae	Candidatus Nostocoida	NA
ASV_1829	Bacteria	Actinobacteriota	Actinobacteria	NA	NA	NA	NA
ASV_1830	Bacteria	Acidobacteriota	Acidobacteriae	Bryobacterales	Bryobacteraceae	Bryobacter	NA
ASV_1831	Bacteria	Proteobacteria	NA	NA	NA	NA	NA
ASV_1832	Bacteria	Proteobacteria	Gammaproteobacteria	Burkholderiales	Alcaligenaceae	Achromobacter	NA
ASV_1833	Bacteria	Actinobacteriota	Acidimicrobiia	NA	NA	NA	NA
ASV_1834	Bacteria	Chloroflexi	NA	NA	NA	NA	NA
ASV_1835	Bacteria	Proteobacteria	Gammaproteobacteria	Gammaproteobacteria Incertae Sedis	Unknown Family	Candidatus Berkiella	NA
ASV_1836	Bacteria	Firmicutes	Clostridia	Oscillospirales	Oscillospiraceae	Colidextribacter	NA
ASV_1837	Bacteria	Armatimonadota	Armatimonadia	Armatimonadales	NA	NA	NA
ASV_1838	Bacteria	Planctomycetota	Planctomycetes	Isosphaerales	Isosphaeraceae	NA	NA
ASV_1839	Bacteria	Acidobacteriota	Acidobacteriae	Acidobacteriales	Koribacteraceae	Candidatus Koribacter	NA
ASV_1840	Bacteria	Actinobacteriota	Actinobacteria	Micrococcales	NA	NA	NA
ASV_1841	Bacteria	Proteobacteria	Alphaproteobacteria	Rhizobiales	NA	NA	NA
ASV_1842	Bacteria	Proteobacteria	Alphaproteobacteria	Rhizobiales	NA	NA	NA
ASV_1843	Bacteria	Actinobacteriota	Acidimicrobiia	NA	NA	NA	NA
ASV_1844	Bacteria	Patescibacteria	Saccharimonadia	Saccharimonadales	LWQ8	NA	NA
ASV_1845	Bacteria	Actinobacteriota	Actinobacteria	NA	NA	NA	NA
ASV_1846	Bacteria	Actinobacteriota	Thermoleophilia	Solirubrobacterales	Solirubrobacteraceae	NA	NA
ASV_1847	Bacteria	Chloroflexi	Ktedonobacteria	Ktedonobacterales	Ktedonobacteraceae	JG30a-KF-32	NA
ASV_1848	Bacteria	Verrucomicrobiota	Chlamydiae	Chlamydiales	Parachlamydiaceae	Candidatus Metachlamydia	NA
ASV_1849	Bacteria	Patescibacteria	Saccharimonadia	Saccharimonadales	NA	NA	NA
ASV_1850	Bacteria	Chloroflexi	JG30-KF-CM66	NA	NA	NA	NA
ASV_1851	Bacteria	Dependentiae	Babeliae	Babeliales	Vermiphilaceae	NA	NA
ASV_1852	Bacteria	NA	NA	NA	NA	NA	NA
ASV_1853	Bacteria	Patescibacteria	Saccharimonadia	Saccharimonadales	LWQ8	NA	NA
ASV_1854	Bacteria	Chloroflexi	Ktedonobacteria	Ktedonobacterales	Ktedonobacteraceae	JG30a-KF-32	NA
ASV_1855	Bacteria	Bdellovibrionota	Bdellovibrionia	Bdellovibrionales	Bdellovibrionaceae	Bdellovibrio	NA
ASV_1856	Bacteria	Patescibacteria	Parcubacteria	Candidatus Nomurabacteria	NA	NA	NA
ASV_1857	Bacteria	NA	NA	NA	NA	NA	NA
ASV_1858	Bacteria	Bacteroidota	Bacteroidia	Sphingobacteriales	AKYH767	NA	NA
ASV_1859	Bacteria	Verrucomicrobiota	Verrucomicrobiae	Opitutales	Puniceicoccaceae	Cerasicoccus	NA
ASV_1860	Bacteria	Patescibacteria	Parcubacteria	Candidatus Azambacteria	NA	NA	NA
ASV_1861	Bacteria	Bacteroidota	Kapabacteria	Kapabacteriales	NA	NA	NA
ASV_1862	Bacteria	Dependentiae	Babeliae	Babeliales	Babeliaceae	NA	NA
ASV_1863	Bacteria	Actinobacteriota	NA	NA	NA	NA	NA
ASV_1864	Bacteria	Planctomycetota	Phycisphaerae	Tepidisphaerales	CPla-3 termite group	NA	NA
ASV_1865	Bacteria	Chloroflexi	KD4-96	NA	NA	NA	NA
ASV_1866	Bacteria	Proteobacteria	Gammaproteobacteria	Xanthomonadales	Rhodanobacteraceae	Dokdonella	NA
ASV_1867	Bacteria	Proteobacteria	NA	NA	NA	NA	NA
ASV_1868	Bacteria	Proteobacteria	Alphaproteobacteria	Rhizobiales	NA	NA	NA
ASV_1869	Bacteria	Acidobacteriota	Acidobacteriae	NA	NA	NA	NA
ASV_1870	Bacteria	FCPU426	NA	NA	NA	NA	NA
ASV_1871	Bacteria	Acidobacteriota	Acidobacteriae	Solibacterales	Solibacteraceae	Candidatus Solibacter	NA
ASV_1872	Bacteria	Chloroflexi	OLB14	NA	NA	NA	NA
ASV_1873	Bacteria	Patescibacteria	Saccharimonadia	Saccharimonadales	NA	NA	NA
ASV_1874	Bacteria	Bdellovibrionota	Oligoflexia	Silvanigrellales	Silvanigrellaceae	NA	NA
ASV_1875	Bacteria	NA	NA	NA	NA	NA	NA
ASV_1876	Bacteria	Proteobacteria	Alphaproteobacteria	Rickettsiales	SM2D12	NA	NA
ASV_1877	Bacteria	Patescibacteria	Parcubacteria	NA	NA	NA	NA
ASV_1878	Bacteria	Actinobacteriota	Acidimicrobiia	IMCC26256	NA	NA	NA
ASV_1879	Bacteria	Planctomycetota	Phycisphaerae	Tepidisphaerales	WD2101 soil group	NA	NA
ASV_1880	Bacteria	Acidobacteriota	Acidobacteriae	Bryobacterales	Bryobacteraceae	Bryobacter	NA
ASV_1881	Bacteria	Myxococcota	Polyangia	Polyangiales	Phaselicystidaceae	Phaselicystis	NA
ASV_1882	Bacteria	Verrucomicrobiota	Chlamydiae	Chlamydiales	Parachlamydiaceae	NA	NA
ASV_1883	Bacteria	Bacteroidota	Bacteroidia	Sphingobacteriales	Sphingobacteriaceae	NA	NA
ASV_1884	Bacteria	Proteobacteria	Alphaproteobacteria	NA	NA	NA	NA
ASV_1885	Bacteria	NA	NA	NA	NA	NA	NA
ASV_1886	Bacteria	Planctomycetota	Planctomycetes	Planctomycetales	Schlesneriaceae	Schlesneria	NA
ASV_1887	Bacteria	Bacteroidota	Bacteroidia	Chitinophagales	Chitinophagaceae	Puia	NA
ASV_1888	Bacteria	Dependentiae	Babeliae	Babeliales	Vermiphilaceae	NA	NA
ASV_1889	Bacteria	Chloroflexi	Ktedonobacteria	C0119	NA	NA	NA
ASV_1890	Bacteria	Verrucomicrobiota	Chlamydiae	Chlamydiales	Simkaniaceae	NA	NA
ASV_1891	Bacteria	Patescibacteria	Saccharimonadia	Saccharimonadales	LWQ8	NA	NA
ASV_1892	Bacteria	Proteobacteria	Gammaproteobacteria	Pseudomonadales	Pseudomonadaceae	NA	NA
ASV_1893	Bacteria	Proteobacteria	Alphaproteobacteria	Sphingomonadales	Sphingomonadaceae	Sphingomonas	NA
ASV_1894	Bacteria	Dependentiae	Babeliae	Babeliales	NA	NA	NA
ASV_1895	Bacteria	Proteobacteria	Alphaproteobacteria	Rhizobiales	NA	NA	NA
ASV_1896	Bacteria	NA	NA	NA	NA	NA	NA
ASV_1897	Bacteria	Chloroflexi	Ktedonobacteria	Ktedonobacterales	Ktedonobacteraceae	Ktedonobacter	NA
ASV_1898	Bacteria	Actinobacteriota	Actinobacteria	Corynebacteriales	NA	NA	NA
ASV_1899	Bacteria	Verrucomicrobiota	Chlamydiae	Chlamydiales	NA	NA	NA
ASV_1900	Bacteria	NA	NA	NA	NA	NA	NA
ASV_1901	Bacteria	Bacteroidota	Bacteroidia	Chitinophagales	NA	NA	NA
ASV_1902	Bacteria	Proteobacteria	NA	NA	NA	NA	NA
ASV_1903	Bacteria	Proteobacteria	Gammaproteobacteria	EV818SWSAP88	NA	NA	NA
ASV_1904	Bacteria	Actinobacteriota	Actinobacteria	NA	NA	NA	NA
ASV_1905	Bacteria	Planctomycetota	Planctomycetes	Isosphaerales	Isosphaeraceae	Isosphaera	NA
ASV_1906	Bacteria	Proteobacteria	Alphaproteobacteria	Rhizobiales	NA	NA	NA
ASV_1907	Bacteria	Firmicutes	Clostridia	Clostridiales	Clostridiaceae	Clostridium sensu stricto 1	NA
ASV_1908	Bacteria	Planctomycetota	Planctomycetes	Gemmatales	Gemmataceae	NA	NA
ASV_1909	Bacteria	NA	NA	NA	NA	NA	NA
ASV_1910	Bacteria	Planctomycetota	Planctomycetes	Gemmatales	Gemmataceae	Fimbriiglobus	NA
ASV_1911	Bacteria	Chloroflexi	KD4-96	NA	NA	NA	NA
ASV_1912	Bacteria	Verrucomicrobiota	Verrucomicrobiae	Chthoniobacterales	Xiphinematobacteraceae	Candidatus Xiphinematobacter	NA
ASV_1913	Bacteria	NA	NA	NA	NA	NA	NA
ASV_1914	Bacteria	Actinobacteriota	Actinobacteria	NA	NA	NA	NA
ASV_1915	Bacteria	NA	NA	NA	NA	NA	NA
ASV_1916	Bacteria	Proteobacteria	Gammaproteobacteria	NA	NA	NA	NA
ASV_1917	Bacteria	Armatimonadota	Armatimonadia	Armatimonadales	NA	NA	NA
ASV_1918	Bacteria	Actinobacteriota	Actinobacteria	NA	NA	NA	NA
ASV_1919	Bacteria	NA	NA	NA	NA	NA	NA
ASV_1920	Bacteria	Proteobacteria	Alphaproteobacteria	Rhizobiales	NA	NA	NA
ASV_1921	Bacteria	Patescibacteria	NA	NA	NA	NA	NA
ASV_1922	Bacteria	Proteobacteria	Alphaproteobacteria	Rickettsiales	SM2D12	NA	NA
ASV_1923	Bacteria	Actinobacteriota	Actinobacteria	NA	NA	NA	NA
ASV_1924	Bacteria	Actinobacteriota	Acidimicrobiia	Microtrichales	Ilumatobacteraceae	NA	NA
ASV_1925	Bacteria	Actinobacteriota	Acidimicrobiia	NA	NA	NA	NA
ASV_1926	Bacteria	Planctomycetota	Phycisphaerae	Tepidisphaerales	CPla-3 termite group	NA	NA
ASV_1927	Bacteria	Proteobacteria	Alphaproteobacteria	Rickettsiales	Rickettsiaceae	Rickettsia	NA
ASV_1928	Bacteria	Bacteroidota	Bacteroidia	Sphingobacteriales	Sphingobacteriaceae	Mucilaginibacter	NA
ASV_1929	Bacteria	NA	NA	NA	NA	NA	NA
ASV_1930	Bacteria	Actinobacteriota	Actinobacteria	Frankiales	Sporichthyaceae	Longivirga	NA
ASV_1931	Bacteria	Actinobacteriota	Acidimicrobiia	NA	NA	NA	NA
ASV_1932	Bacteria	Acidobacteriota	Acidobacteriae	Subgroup 2	NA	NA	NA
ASV_1933	Bacteria	NA	NA	NA	NA	NA	NA
ASV_1934	Bacteria	Acidobacteriota	Thermoanaerobaculia	Thermoanaerobaculales	Thermoanaerobaculaceae	Subgroup 10	NA
ASV_1935	Bacteria	Actinobacteriota	Actinobacteria	NA	NA	NA	NA
ASV_1936	Bacteria	Actinobacteriota	Actinobacteria	Micrococcales	NA	NA	NA
ASV_1937	Bacteria	Actinobacteriota	Actinobacteria	NA	NA	NA	NA
ASV_1938	Bacteria	Actinobacteriota	Actinobacteria	NA	NA	NA	NA
ASV_1939	Bacteria	Actinobacteriota	Thermoleophilia	Solirubrobacterales	Solirubrobacteraceae	NA	NA
ASV_1940	Bacteria	Planctomycetota	Planctomycetes	NA	NA	NA	NA
ASV_1941	Bacteria	Verrucomicrobiota	Chlamydiae	Chlamydiales	Parachlamydiaceae	NA	NA
ASV_1942	Bacteria	Armatimonadota	NA	NA	NA	NA	NA
ASV_1943	Bacteria	Proteobacteria	Alphaproteobacteria	Holosporales	Holosporaceae	NA	NA
ASV_1944	Bacteria	Actinobacteriota	Thermoleophilia	Solirubrobacterales	Solirubrobacteraceae	JCM 18997	NA
ASV_1945	Bacteria	Actinobacteriota	Thermoleophilia	Solirubrobacterales	Solirubrobacteraceae	NA	NA
ASV_1946	Bacteria	NA	NA	NA	NA	NA	NA
ASV_1947	Bacteria	Proteobacteria	Alphaproteobacteria	Rhizobiales	Xanthobacteraceae	NA	NA
ASV_1948	Bacteria	NA	NA	NA	NA	NA	NA
ASV_1949	Bacteria	Firmicutes	Clostridia	Clostridiales	Clostridiaceae	NA	NA
ASV_1950	Bacteria	NA	NA	NA	NA	NA	NA
ASV_1951	Bacteria	Myxococcota	Polyangia	Polyangiales	Polyangiaceae	Pajaroellobacter	NA
ASV_1952	Bacteria	Planctomycetota	Planctomycetes	Gemmatales	Gemmataceae	NA	NA
ASV_1953	Bacteria	Firmicutes	Bacilli	Bacillales	Planococcaceae	Filibacter	NA
ASV_1954	Bacteria	NA	NA	NA	NA	NA	NA
ASV_1955	Bacteria	Proteobacteria	Alphaproteobacteria	NA	NA	NA	NA
ASV_1956	Bacteria	Chloroflexi	Ktedonobacteria	Ktedonobacterales	NA	NA	NA
ASV_1957	Bacteria	Chloroflexi	TK10	NA	NA	NA	NA
ASV_1958	Bacteria	Proteobacteria	NA	NA	NA	NA	NA
ASV_1959	Bacteria	NA	NA	NA	NA	NA	NA
ASV_1960	Bacteria	Actinobacteriota	Actinobacteria	Pseudonocardiales	Pseudonocardiaceae	NA	NA
ASV_1961	Bacteria	Actinobacteriota	Actinobacteria	NA	NA	NA	NA
ASV_1962	Bacteria	Bdellovibrionota	Oligoflexia	0319-6G20	NA	NA	NA
ASV_1963	Bacteria	Proteobacteria	Gammaproteobacteria	Burkholderiales	NA	NA	NA
ASV_1964	Bacteria	Firmicutes	Clostridia	Clostridiales	Clostridiaceae	Clostridium sensu stricto 5	putrefaciens
ASV_1965	Bacteria	Planctomycetota	Planctomycetes	Gemmatales	Gemmataceae	NA	NA
ASV_1966	Bacteria	Actinobacteriota	Actinobacteria	Micrococcales	Intrasporangiaceae	NA	NA
ASV_1967	Bacteria	Actinobacteriota	Actinobacteria	Micromonosporales	Micromonosporaceae	NA	NA
ASV_1968	Bacteria	Chloroflexi	Chloroflexia	Thermomicrobiales	JG30-KF-CM45	NA	NA
ASV_1969	Bacteria	NA	NA	NA	NA	NA	NA
ASV_1970	Bacteria	Planctomycetota	Planctomycetes	Isosphaerales	Isosphaeraceae	NA	NA
ASV_1971	Bacteria	Firmicutes	NA	NA	NA	NA	NA
ASV_1972	Bacteria	Chloroflexi	Chloroflexia	Thermomicrobiales	JG30-KF-CM45	NA	NA
ASV_1973	Bacteria	Actinobacteriota	Actinobacteria	NA	NA	NA	NA
ASV_1974	Bacteria	Planctomycetota	Planctomycetes	Isosphaerales	Isosphaeraceae	NA	NA
ASV_1975	Bacteria	Proteobacteria	Alphaproteobacteria	Paracaedibacterales	Paracaedibacteraceae	NA	NA
ASV_1976	Bacteria	Planctomycetota	Planctomycetes	Isosphaerales	Isosphaeraceae	NA	NA
ASV_1977	Bacteria	Firmicutes	Clostridia	Peptostreptococcales-Tissierellales	Peptostreptococcaceae	Romboutsia	NA
ASV_1978	Bacteria	NA	NA	NA	NA	NA	NA
ASV_1979	Bacteria	Actinobacteriota	Thermoleophilia	Solirubrobacterales	NA	NA	NA
ASV_1980	Bacteria	Actinobacteriota	NA	NA	NA	NA	NA
ASV_1981	Bacteria	Bacteroidota	Bacteroidia	Sphingobacteriales	S15-21	NA	NA
ASV_1982	Bacteria	Planctomycetota	Planctomycetes	Isosphaerales	Isosphaeraceae	NA	NA
ASV_1983	Bacteria	Actinobacteriota	Acidimicrobiia	NA	NA	NA	NA
ASV_1984	Bacteria	Proteobacteria	Alphaproteobacteria	Rhodobacterales	Rhodobacteraceae	NA	NA
ASV_1985	Bacteria	Bdellovibrionota	Bdellovibrionia	Bacteriovoracales	Bacteriovoracaceae	Bacteriovorax	NA
ASV_1986	Bacteria	Planctomycetota	Planctomycetes	Planctomycetales	Schlesneriaceae	NA	NA
ASV_1987	Bacteria	Patescibacteria	Saccharimonadia	Saccharimonadales	LWQ8	NA	NA
ASV_1988	Bacteria	Actinobacteriota	Actinobacteria	NA	NA	NA	NA
ASV_1989	Bacteria	Firmicutes	Clostridia	Clostridiales	Clostridiaceae	Hathewaya	NA
ASV_1990	Bacteria	Planctomycetota	Planctomycetes	Gemmatales	Gemmataceae	Gemmata	NA
ASV_1991	Bacteria	Proteobacteria	Alphaproteobacteria	Rhizobiales	A0839	NA	NA
ASV_1992	Bacteria	Myxococcota	Myxococcia	Myxococcales	Myxococcaceae	NA	NA
ASV_1993	Bacteria	Proteobacteria	Alphaproteobacteria	Rhizobiales	Methyloligellaceae	NA	NA
ASV_1994	Bacteria	Proteobacteria	Alphaproteobacteria	Elsterales	NA	NA	NA
ASV_1995	Bacteria	Actinobacteriota	Actinobacteria	NA	NA	NA	NA
ASV_1996	Bacteria	Armatimonadota	Fimbriimonadia	Fimbriimonadales	Fimbriimonadaceae	Fimbriimonas	NA
ASV_1997	Bacteria	Armatimonadota	Armatimonadia	Armatimonadales	NA	NA	NA
ASV_1998	Bacteria	Bdellovibrionota	Bdellovibrionia	Bdellovibrionales	Bdellovibrionaceae	Bdellovibrio	NA
ASV_1999	Bacteria	Actinobacteriota	Acidimicrobiia	IMCC26256	NA	NA	NA
[truncated: 14 more rows]
