# Supplementary material for: The Microbiome of an Invasive Antarctic insect, Eretmoptera Murphyi (Diptera: Chironomidae), and its Potential Role in Nutrient Cycling
Source: Microb Ecol. 2026 Feb 28;89(1):66. doi: 10.1007/s00248-026-02706-5 (PMC12966229; doi:10.1007/s00248-026-02706-5)
Supplement: Supplementary file 2 — Supplementary Material 2 [file 248_2026_2706_MOESM2_ESM.txt]

>ASV_1
CGCGGTAAGACGGAGGGGGCTAGCGTTGTTCGGAATTACTGGGCGTAAAGAGTGCGTAGGCGGTTTAGTAAGTTGGAAGTGAAAGCCCGAGGCTTAACCTCGGAACTGCTTTCAAAACTACTAATCTAGAGTGTAGTAGGGGATGATGGAATTCCTAGTGTAGAGGTGAAATTCTTAGATATTAGGAGGAACACCGGTGGCGAAGGCGGTCATCTAGGCTACAACTGACGCTGATGCACGAAAGCGTGGGGAGCAAACAGGATTAGAAA
>ASV_2
CGCGGTAAGACGGAGGGGGCTAGCGTTGTTCGGAATTACTGGGCGTAAAGAGTGCGTAGGCGGTTTAGTAAGTTGGAAGTGAAAGCCCGAGGCTTAACCTCGGAACTGCTTTCAAAACTACTAATCTAGAGTGTAGTAGGGGATGATGGAATTCCTAGTGTAGAGGTGAAATTCTTAGATATTAGGAGGAACACCGGTGGCGAAGGCGGTCATCTAGGCTACAACTGACGCTGATGCACGAAAGCGTGGGGAGCAAACAGGATTAGATA
>ASV_3
CGCGGTAATACGTAGGGTGCAAGCGTTGTCCGGAATTATTGGGCGTAAAGAGCGTGTAGGCGGCCCGATTAGTCCGCTGTGAAAGTCCAGGGCTCAACCCTGGAATGCCGGTGGATACTGTCGGGCTAGAGTCCGGAAGGGGCGAGTGGAATTCCTGGTGTAGCGGTGAAATGCGCAGATATCAGGAGGAACACCAATGGCGAAGGCAGCTCGCTGGGACGTGACTGACGCTGAGACGCGAAAGCGTGGGGAGCAAACAGGATTAGAAA
>ASV_4
CGCGGTAATACGTAGGGTGCGAGCGTTGTCCGGAATTATTGGGCGTAAAGAGCTTGTAGGCGGTTTGTCGCGTCTGCTGTGAAAATCCGGGGCTCAACCCCGGACTTGCAGTGGGTACGGGCAGACTAGAGTGTGGTAGGGGAGACTGGAATTCCTGGTGTAGCGGTGGAATGCGCAGATATCAGGAGGAACACCGATGGCGAAGGCAGGTCTCTGGGCCATTACTGACGCTGAGAAGCGAAAGCATGGGGAGCAAACAGGATTAGAAA
>ASV_5
CGCGGTAATACGTAGGGTGCAAGCGTTGTCCGGAATTATTGGGCGTAAAGAGCTCGTAGGCGGTTTGTCGCGTCGGCTGTGAAAACCTGGGGCTCAACCCCGGGCCTGCAGCCGATACGGGCAAACTAGAATTCGGTAGGGGAGACTGGAATTCCTGGTGTAGCGGTGAAATGCGCAGATATCAGGAGGAACACCGGTGGCGAAGGCGGGTCTCTGGGCCGATATTGACGCTGAGGAGCGAAAGCGTGGGGAGCAAACAGGATTAGAAA
>ASV_6
CGCGGTAATACGTAGGGGGCAAGCGTTGTCCGGAATCATTGGGCGTAAAGAGCGTGTAGGCGGCTCGGTAAGTCCGCTGTGAAAGTCCAGGGCTCAACCCTGGAATGCCGGTGGAAACTGTCGAGCTAGAGTCCGGAAGAGGCGAGTGGAATTCCTGGTGTAGCGGTGAAATGCGCAGATATCAGGAGGAACACCAATGGCGAAGGCAGCTCGCTGGGACGGTACTGACGCTGAGACGCGAAAGCGTGGGGAGCAAACAGGATTAGAAA
>ASV_7
CGCGGTAATACGTAGGGTGCAAGCGTTGTCCGGAATTATTGGGCGTAAAGAGCTCGTAGGCGGCTTGTCGCGTCGGCTGTGAAAACCTGGGGCTCAACCCCGGGCCTGCAGCCGATACGGGCAAGCTAGAATTCGGTAGGGGAGACTGGAATTCCTGGTGTAGCGGTGAAATGCGCAGATATCAGGAGGAACACCGGTGGCGAAGGCGGGTCTCTGGGCCGATATTGACGCTGAGGAGCGAAAGCGTGGGGAGCAAACAGGATTAGAAA
>ASV_8
CGCGGTAATACGTAGGGGCCTAGCGTTGTCCGGAATTATTGGGCGTAAAGAGCTCGTAGGCGGTTCGGCAAGTCGGATGTGAAATCTCCACGCTTAACGTGGAGGGGCCATTCGAAACTGCTGTGACTCGAGTCCGGTAGGGGAGTGTGGAATTCCCGGTGTAGCGGTGAAATGCGCAGATATCGGGAGGAACACCAGTAGCGAAGGCGGCACTCTGGGCCGGTACTGACGCTGAGGAGCGAAAGCGTGGGGAGCGAACAGGATTAGAAA
>ASV_9
CGCGGTAATACGTAGGGGGCAAGCGTTGTCCGGAATCATTGGGCGTAAAGAGCGTGTAGGTGGCTCGGTAAGTCCGCTGTGAAAGTCCAGGGCTCAACCCTGGAATGCCGGTGGAAACTGTCGGGCTAGAGTCCGGAAGAGGCGAGTGGAATTCCTGGTGTAGCGGTGAAATGCGCAGATATCAGGAGGAACACCAATGGCGAAGGCAGCTCGCTGGGACGGTACTGACACTGAGACGCGAAAGCGTGGGGAGCAAACAGGATTAGAAA
>ASV_10
CGCGGTAATACGTAGGGGGCGAGCGTTATCCGGATTTACTGGGCGTAAAGCGCGTTAAGGCGGCCGACAAAGTTGGTGGTGAAATTTCAGGGCTCAACTCTGAAACTGCCTCCAATACTGGTTGGCTTGAGTGCGAGAGAGGAAGGTGGAATTCCCGGTGTAGTAGTGAAATGCGTAGATATCGGGAGGAACACCAGTGGCGAAGGCGGCCTTCTGGCTCGCAACTGACGCTGTAGCGCGAAAGCGTGGGGAGCGAACGGGATTAGAAA
>ASV_11
CGCGGTAATACGTAGGGGGCGAGCGTTATCCGGATTTACTGGGCGTAAAGCGCGTTAAGGCGGTTGGCAAAGTTGGTGGTGAAATTTCAGGGCTCAACCCTGAAACTGCCTCCAATACTGGTCGACTTGAGTGTGAGAGAGGAAGGTGGAATTCCCGGTGTAGTAGTGAAATGCGTAGATATCGGGAGGAACACCAGTGGCGAAGGCGGCCTTCTGGCTCACAACTGACGCTGTAGCGCGAAAGCGTGGGGAGCGAACGGGATTAGAAA
>ASV_12
CGCGGTAATACGTAGGGTGCAAGCGTTGTCCGGAATTATTGGGCGTAAAGAGCGTGTAGGCGGCCCGATTAGTCCGCTGTGAAAGTCCAGGGCTCAACCCTGGAATGCCGGTGGATACTGTCGGGCTAGAGTCCGGAAGGGGCGAGTGGAATTCCTGGTGTAGCGGTGAAATGCGCAGATATCAGGAGGAACACCAATGGCGAAGGCAGCTCGCTGGGACGTGACTGACGCTGAGACGCGAAAGCGTGGGGAGCAAACAGGATTAGATA
>ASV_13
CGCGGTAATACGTAGGGGGCGAGCGTTATCCGGATTTACTGGGCGTAAAGCGCGTGTAGGCGGTTGCGTAAGTTAGTTGTGAAATCCCTCGGCTTAACCGAGGAACTGCAGCTAATACTGCGCGGCTCGAGTGGCAGAGAGGAAAGTGGAATTCCCGGTGTAGTAGTGAAATGCGTAGATATCGGGAGGAACACCAGTGGCGAAGGCGACTTTCTGGCTGCTAACTGACGCTGAGACGCGAAAGCTAGGGGAGCGAACGGGATTAGAAA
>ASV_14
CGCGGTAATACGTAGGGTGCGAGCGTTGTCCGGAATTATTGGGCGTAAAGAGCTTGTAGGCGGTTTGTCGCGTCTGCTGTGAAAATCCGGGGCTCAACCCCGGACTTGCAGTGGGTACGGGCAGACTAGAGTGTGGTAGGGGAGACTGGAATTCCTGGTGTAGCGGTGGAATGCGCAGATATCAGGAGGAACACCGATGGCGAAGGCAGGTCTCTGGGCCATTACTGACGCTGAGAAGCGAAAGCATGGGGAGCAAACAGGATTAGATA
>ASV_15
CGCGGTAATACGTAGGGTGCAAGCGTTGTCCGGAATTATTGGGCGTAAAGAGCGTGTAGGCGGCCCCATTAGTCCGCTGTGAAAGTCCAGGGCTCAACCCTGGAATGCCGGTGGATACTGTGGGGCTAGAGTCCGGAAGGGGCGAGTGGAATTCCTGGTGTAGCGGTGAAATGCGCAGATATCAGGAGGAACACCAATGGCGAAGGCAGCTCGCTGGGACGTGACTGACGCTGAGACGCGAAAGCGTGGGGAGCAAACAGGATTAGAAA
>ASV_16
CGCGGTAATACGTAGGGGGCGAGCGTTATCCGGATTTACTGGGCGTAAAGCGCGTTAAGGCGGTTGGCAAAGTTGGTGGTGAAATTTCAGGGCTCAACCCTGAAACTGCCTCCAATACTGGTCGACTTGAGTGCGAGAGAGGAAGGTGGAATTCCCGGTGTAGTAGTGAAATGCGTAGATATCGGGAGGAACACCAGTGGCGAAGGCGGCCTTCTGGCTCGCAACTGACGCTGTAGCGCGAAAGCGTGGGGAGCGAACGGGATTAGAAA
>ASV_17
CGCGGTAATACGTAGGGTGCGAGCGTTGTCCGGAATTATTGGGCGTAAAGAGCTTGTAGGCGGTTTGTCGCGCCTGCTGTGAAATTTCGGGGCTCAACCCCGAACTTGCAGTGGGTACGGGCAGACTAGAGTGTGGTAGGGGAGACTGGAATTCCTGGTGTAGCGGTGAAATGCGCAGATATCAGGAGGAACACCGATGGCGAAGGCAGGTCTCTGGGCCACTACTGACGCTGAGAAGCGAAAGCATGGGGAGCGAACAGGATTAGAAA
>ASV_18
CGCGGTAATACGTAGGGTGCAAGCGTTGTCCGGAATTATTGGGCGTAAAGAGCTCGTAGGCGGTTTGTCGCGTCGAATGTGAAAACCCGGGGCTCAACTCCGGGCCTGCATTCGATACGGGCAGACTAGAGTTCGGTAGGGGAGTCTGGAATTCCTGGTGTAGCGGTGAAATGCGCAGATATCAGGAGGAACACCGGTGGCGAAGGCGGGACTCTGGGCCGATACTGACGCTGAGGAGCGAAAGCGTGGGGAGCGAACAGGATTAGAAA
>ASV_19
CGCGGTAATACGTAGGGTGCAAGCGTTGTCCGGAATTATTGGGCGTAAAGAGCTCGTAGGCGGTTTGTCGCGTCGAATGTGAAATCCCGGGGCTCAACCCCGGGCCTGCATTCGATACGGGCAGACTAGAGTTCGGTAGGGGAGTCTGGAATTCCTGGTGTAGCGGTGAAATGCGCAGATATCAGGAGGAACACCGGTGGCGAAGGCGGGACTCTGGGCCGATACTGACGCTGAGGAGCGAAAGCGTGGGGAGCAAACAGGATTAGAAA
>ASV_20
CGCGGTAACACGTAGGGCGCGAGCGTTGTCCGGAATTATTGGGCGTAAAGAGCTCGTAGGTGGTTTGTTACGTCCGCTGTGAAAACCTGGGGCTTAACCCCGGGCCTGCAGTGGATACGGGCAGACTAGAGGTAGGTAGGGGAGAATGGAATTCCTGGTGTAGCGGTGAAATGCGCAGATATCAGGAGGAACACCGGTGGCGAAGGCGGTTCTCTGGGCCTTACCTGACACTGAGGAGCGAAAGCGTGGGGAGCAAACAGGATTAGAAA
>ASV_21
CGCGGTAATACGTAGGGGCCTAGCGTTGTCCGGAATTATTGGGCGTAAAGAGCTCGTAGGCGGTTCGGCAAGTCGGATGTGAAATCTCCACGCTTAACGTGGAGGGGCCATTCGAAACTGCTGTGACTCGAGTCCGGTAGGGGAGTGTGGAATTCCCGGTGTAGCGGTGAAATGCGCAGATATCGGGAGGAACACCAGTAGCGAAGGCGGCACTCTGGGCCGGTACTGACGCTGAGGAGCGAAAGCGTGGGGAGCGAACAGGATTAGATA
>ASV_22
CGCGGTAATACGTAGGTGGCAAGCGTTGTCCGGATTTACTGGGCGTAAAGGATGCGTAGGCGGACATTTAAGTCAGATGTGAAATACCCGAGCTTAACTTGGGTGCTGCATTTGAAACTGGGTGTCTAGAGTGCAGGAGAGGTAAGTGGAATTCCTAGTGTAGCGGTGAAATGCGTAGAGATTAGGAAGAACACCAGTGGCGAAGGCGACTTACTGGACTGTAACTGACGCTGAGGCATGAAAGCGTGGGGAGCAAACAGGATTAGAAA
>ASV_23
CGCGGTAATACGTAGGGTGCGAGCGTTGTCCGGAATTATTGGGCGTAAAGAGCTCGTAGGCGGTGTGTCGCGTCGGCCGTGAAAACCTGCAGCTTAACTGTGGGCGTGCGGTCGATACGGGCATCACTGGAGTTCGGCAGGGGAGACTGGAATTCCTGGTGTAGCGGTGAAATGCGCAGATATCAGGAGGAACACCGGTGGCGAAGGCGGGTCTCTGGGCCGATACTGACGCTGAGGAGCGAAAGCGTGGGGAGCAAACAGGATTAGAAA
>ASV_24
CGCGGTAACACGTAGGGCGCAAGCGTTGTCCGGAATTATTGGGCGTAAAGAGCTCGTAGGCGGTCTGTTGCGTCCGCTGTGAAAACTCGGGGCTTAACCCCGAGCCTGCAGTGGATACGGGCAGACTAGAGGTAGGTAGGGGAGAATGGAATTCCCGGTGTAGCGGTGAAATGCGCAGATATCGGGAGGAACACCGGTGGCGAAGGCGGTTCTCTGGGCCTTACCTGACGCTGAGGAGCGAAAGCGTGGGGAGCAAACAGGATTAGAAA
>ASV_25
CGCGGTAATACGTAGGGGGCAAGCGTTGTCCGGAATCATTGGGCGTAAAGAGCGTGTAGGCGGCTCGGTAAGTCCGCTGTGAAAGTCCAGGGCTCAACCCTGGAATGCCGGTGGAAACTGTCGAGCTCGAGTCCGGAAGAGGCGAGTGGAATTCCTGGTGTAGCGGTGAAATGCGCAGATATCAGGAGGAACACCAATGGCGAAGGCAGCTCGCTGGGACGGTACTGACGCTGAGACGCGAAAGCGTGGGGAGCAAACAGGATTAGAAA
>ASV_26
CGCGGTAATACGTAGGGGGCAAGCGTTGTCCGGAATCATTGGGCGTAAAGAGCGTGTAGGTGGCTTGGTAAGTCCGCTGTGAAAGTCCAGGGCTCAACCCTGGAATGCCGGTGGAAACTGTCGAGCTGGAGTCCGGAAGAGGCGAGTGGAATTCCTGGTGTAGCGGTGAAATGCGCAGATATCAGGAGGAACACCAATGGCGAAGGCAGCTCGCTGGGACGGTACTGACACTGAGACGCGAAAGCGTGGGGAGCAAACAGGATTAGAAA
>ASV_27
CGCGGTAATACGTAGGGGGCAAGCGTTGTCCGGAATCATTGGGCGTAAAGAGCGTGTAGGTGGCTTGGTAAGTCCGCTGTGAAAGTCCAGGGCTCAACCCTGGAATGCCGGTGGAAACTGTCAAGCTGGAGTCCGGAAGAGGCGAGTGGAATTCCTGGTGTAGCGGTGAAATGCGCAGATATCAGGAGGAACACCAATGGCGAAGGCAGCTCGCTGGGACGGTACTGACACTGAGACGCGAAAGCGTGGGGAGCAAACAGGATTAGAAA
>ASV_28
CGCGGTAATACGTAGGGTCCGAGCGTTGTCCGGAATTACTGGGCGTAAAGCGTGCGCAGGCGGCCCGTGAGGTGTCACGTGAAAGCCCCGGGCTCAACCCGGGAGGGTCGTGGCAAACCGGCGGGCTTGAGGCCGGTAGAGGTGGGTGGAACTCCTGGTGGAGTGGTGAAATGCGTAGAGATCAGGAAGAACACCCGTGGCGAAGGCGGCCCACTGGGCCGGTACTGACGCTGAGGCACGAAGGCGTGGGGAGCGAACGGGATTAGAAA
>ASV_29
CGCGGTAATACGTAGGGGGCAAGCGTTGTCCGGATTTATTGGGCGTAAAGAGCTCGTAGGCGGCTTGGCAAGTCGGATGTGAAACCTCCAGGCTCAACCTGGAGTCGCCATTCGATACTGCCATGGCTAGAGTTTGGTAGGGGACCACGGAATTCCTGGTGTAGCGGTGAAATGCGCAGATATCAGGAGGAACACCAGCGGCGAAGGCGGTGGTCTGGGCCAATACTGACGCTGAGGAGCGAAAGCGTGGGGAGCGAACAGGATTAGAAA
>ASV_30
CGCGGTAATACGTAGGTGACTAGCGTTGTCCGGATTTACTGGGCGTAAAGAGCGCGCAGGCGGTCGATTTAGTCGAGTGTGAAAGCCCCCGGCTCAACTGGGGAGGGTCACTCGATACTGATCGACTCGAAGGCGGGAGAGGGAAGCGGAATTCCCGGTGTAGTGGTGAAATGCGTAGATATCGGGAGGAACACCAGTGGCGAAGGCGGCTTCCTGGCCCGTTCTTGACGCTGAGGCGCGAAAGCTAGGGGAGCAAACGGGATTAGAAA
>ASV_31
CGCGGTAAGACGAACCGTGCGAACGTTATTCGGAATCACTGGGCTTAAAGCGCGTGTAGGCGGGACGGCACGTCGGTCGCTGAAATCCCCCGGCTCAACCGGGGAACGGGCGCCGATACGACCGTCCTGGAGGGACGTAGGGGGACCTGGAACTTCCGGTGGAGCGGTGAAATGCGTTGAGATCGGAAGGAACGCCCGTGGCGAAAGCGAGGTCCTGGACGTTTTCTGACGCTGAGACGCGAAAGCCAGGGGAGCGAACGGGATTAGAAA
>ASV_32
CGCGGTAATACGTAGGGGCCTAGCGTTGTCCGGATTTATTGGGCGTAAAGAGCTCGTAGGCGGTTTGGTGAGTCGGGTGTGAAATCTCCACGCTCAACGTGGAGGGGCCACCCGATACTGCCATGACTAGAGTCCGGTAGGGGAGTGTGGAATTCCCGGTGTAGCGGTGAAATGCGCAGATATCGGGAGGAACACCAGTAGCGAAGGCGACACTCTGGGCCGGTACTGACGCTGAGGAGCGAAAGCGTGGGGAGCAAACAGGATTAGAAA
>ASV_33
CGCGGTAATACGTAGGGTGCGAGCGTTGTCCGGAATTACTGGGCGTAAAGAGCTCGTAGGTGGTTTGTCGCGTTGTTCGTGAAAACTCACAGCTCAACTGTGGGCGTGCGGGCGATACGGGCAGACTGGAGTACTGCAGGGGAGACTGGAATTCCTGGTGTAGCGGTGGAATGCGCAGATATCAGGAGGAACACCGGTGGCGAAGGCGGGTCTCTGGGCAGTAACTGACGCTGAGGAGCGAAAGCGTGGGGAGCGAACAGGATTAGAAA
>ASV_34
CGCGGTAATACGTAGGGGGCAAGCGTTGTCCGGATTTATTGGGCGTAAAGCGCACGCAGGCGGTGCGGTAAGTTTGGGGTGACAGCGGCCGGCTCAACCGGTCGAGTGTCCCAAAGACTGCCGCACTTGAGGGCCAAAGAGGAACACAGAATTCCGGGTGTAGTGGTGAAATGCGTAGATATCCGGAGGAATACCAAAGGCGAAGGCAGTGTTCTGGGTGGCTCCTGACGCTCAGGTGCGAAAGCTAGGGGAGCGAACGGGATTAGAAA
>ASV_35
CGCGGTAATACGTAGGGTGCAAGCGTTGTCCGGAATTATTGGGCGTAAAGAGCTCGTAGGCGGCCTGTCGCGTCGGCTGTGAAAACCCAGGGCTCAACCCTGGGCCTGCAGTCGATACGGGCAGGCTAGAGTCCGGCAGGGGAGACTGGAATTCCTGGTGTAGCGGTGAAATGCGCAGATATCAGGAGGAACACCGGTGGCGAAGGCGGGTCTCTGGGCCGGAACTGACGCTGAGGAGCGAAAGCGTGGGGAGCGAACAGGATTAGAAA
>ASV_36
CGCGGTAATACGTAGGGTGCAAGCGTTGTCCGGAATTATTGGGCGTAAAGAGCTCGTAGGCGGTTTGTCGCGTCGAATGTGAAAACCCGGGGCTCAACCCCGGGCCTGCATTCGATACGGGCAGACTAGAGTTCGGTAGGGGAGTCTGGAATTCCTGGTGTAGCGGTGAAATGCGCAGATATCAGGAGGAACACCGGTGGCGAAGGCGGGACTCTGGGCCGATACTGACGCTGAGGAGCGAAAGCGTGGGGAGCAAACAGGATTAGAAA
>ASV_37
CGCGGTAATACGTAGGGCGCAAGCGTTGTCCGGAATTATTGGGCGTAAAGAGCTCGTAGGTGGTTTGCTACGTCCGCTGTGAAAACCTAGGGCTTAACCCTGGGCCTGCAGTGGATACGGACAGACTAGAGGTAGGTAGGGGAGAATGGAATTCCCGGTGTAGCGGTGAAATGCGCAGATATCGGGAGGAACACCGGTGGCGAAGGCGGTTCTCTGGGCCTTACCTGACACTGAGGAGCGAAAGCGTGGGGAGCGAACAGGATTAGAAA
>ASV_38
CGCGGTAATACGTAGGGGGCGAGCGTTATCCGGATTTACTGGGCGTAAAGCGCGTTAAGGCGGTCGGCAAAGTTGGTTGTGAAATTTCAGGGCTCAACCCTGAAACTGCGTCCAATACTGGTCGACTTGAGTGTGAGAGAGGAAGGTGGAATTCCCGGTGTAGTAGTGAAATGCGTAGATATCGGGAGGAACACCAGTGGCGAAGGCGGCCTTCTGGCTCACAACTGACGCTGTAGCGCGAAAGCGTGGGGAGCGAACGGGATTAGAAA
>ASV_39
CGCGGTAATACGTAGGGGGCGAGCGTTGTCCGGATTTATTGGGCGTAAAGCGCACGCAGGCGGTGCGGTAAGTTTGGGGTGACAGCGGCCGGCTTAACCGGTCGAGTGTCCCAAAGACTGCCGCACTTGAGGGCCAAAGAGGAACACAGAATTCCGGGTGTAGTGGTGAAATGCGTAGATATCCGGAGGAATACCAAAGGCGAAGGCAGTGTTCTGGGTGGCTCCTGACGCTCAGGTGCGAAAGCTAGGGGAGCGAACGGGATTAGAAA
>ASV_40
CGCGGTAATACGTAGGGAGCAAGCGTTGTCCGGAATCATTGGGCGTAAAGCGCGCGTAGGCGGCCTCATAAGTCCGTTGTGAAAGTCAAAGGCTCAACCTTTGAAAGCCGATGGATACTGTGAGGCTAGAGTCCGGAAGAGGCGAGTGGAATTCCTGGTGTAGCGGTGGAATGCGCAGATATCAGGAGGAACACCAATAGCGAAGGCAGCTCGCTGGGACGGTACTGACGCTAAGGCGCGAAAGCGTGGGGAGCGAACAGGATTAGAAA
>ASV_41
CGCGGTAATACGTAGGGTGCAAGCGTTGTCCGGAATTATTGGGCGTAAAGAGCTCGTAGGCGGTCTGTCGCGTCGAATGTGAAAACCCGGGGCTCAACCCCGGGCCTGCATTCGATACGGGCAGACTAGAGTTCGGTAGGGGAGTCTGGAATTCCTGGTGTAGCGGTGAAATGCGCAGATATCAGGAGGAACACCGGTGGCGAAGGCGGGACTCTGGGCCGATACTGACGCTGAGGAGCGAAAGCGTGGGGAGCAAACAGGATTAGAAA
>ASV_42
CGCGGTAATACGTAGGGTGCAAGCGTTGTCCGGAATTATTGGGCGTAAAGAGCTTGTAGGCGGTTTGTCGCGTCTGCTGTGAAATTTCGGGGCTCAACCCCGAACTTGCAGTGGGTACGGGCAGACTAGAGTGTGGTAGGGGAGACTGGAATTCCTGGTGTAGCGGTGAAATGCGCAGATATCAGGAGGAACACCGATGGCGAAGGCAGGTCTCTGGGCCACTACTGACGCTGAGAAGCGAAAGCATGGGGAGCGAACAGGATTAGAAA
>ASV_43
CGCGGTAATACGTAGGGGGCAAGCGTTGTCCGGAATCATTGGGCGTAAAGAGCGTGTAGGCGGCTCGGTAAGTCCGCTGTGAAAGTCCAGGGCTCAACCCTGGAATGCCGGTGGAAACTGTCGAGCTAGAATCCGGAAGAGGCGAGTGGAATTCCTGGTGTAGCGGTGAAATGCGCAGATATCAGGAGGAACACCAATGGCGAAGGCAGCTCGCTGGGACGGTATTGACGCTGAGACGCGAAAGCGTGGGGAGCAAACAGGATTAGAAA
>ASV_44
CGCGGTAATACGTAGGGGGCAAGCGTTGTCCGGAATCATTGGGCGTAAAGAGCGTGTAGGTGGCTCGGTAAGTCCGCTGTAAAAGTCCAGGGCTCAACCCTGGAAAGCCGGTGGAAACTGTCGGGCTAGAGTCCGGAAGAGGCGAGTGGAATTCCTGGTGTAGCGGTGAAATGCGCAGATATCAGGAGGAACACCAATGGCGAAGGCAGCTCGCTGGGACGGTACTGACGCTGAGACGCGAAAGCGTGGGGAGCAAACAGGATTAGAAA
>ASV_45
CGCGGTAATACGTAGGGGGCAAGCGTTGTCCGGAGTTACTGGGCGTAAAGCGCACGCAGGCGGTTCTTTCAGTTCCTGGTGACAGTCGTCGGCTTCACTGACGAAGGAGTGGGAAGACGGGAGAACTTGAGGGCTTCAGAGGGACACGGAATTCCGGGTGGAGTGGTGAAATGCGTAGATATCCGGAGGAACACCAACAGCGAAGGCAGTGTCCTGGGAAGTCTCTGACGCTCAGGTGCGAAAGCCAGGGGAGCGAACGGGATTAGAAA
>ASV_46
CGCGGTAATACGTAGGGGGCAAGCGTTGTCCGGAGTTACTGGGCGTAAAGCGCACGCAGGCGGTTCTTTCAGTTCCTGGTGACAGTCGTCGGCTTCACTGACGAAGGAGTGGGAAGACGGGAGAACTTGAGGGCTTCAGAGGGACACGGAATTCCGGGTGGAGTGGTGAAATGCGTAGATATCCGGAGGAACACCAACAGCGAAGGCAGTGTCCTGGGAAGTCGCTGACGCTCAGGTGCGAAAGCCAGGGGAGCGAACGGGATTAGAAA
>ASV_47
CGCGGTAATACGTAGGGGGCAAGCGTTGTCCGGAATCATTGGGCGTAAAGAGCGTGTAGGCGGCTTGGTAAGTCTGCTGTGAAAGTCCAGGGCTCAACCCTGGAATGCCGGTGGAAACTGTCAAGCTCGAGTCCGGAAGAGGCGAGTGGAATTCCTGGTGTAGCGGTGAAATGCGCAGATATCAGGAGGAACACCAATGGCGAAGGCAGCTCGCTGGGACGGTACTGACGCTGAGACGCGAAAGCGTGGGGAGCAAACAGGATTAGAAA
>ASV_48
CGCGGTAACACGTAGGGCGCAAGCGTTGTCCGGAATTATTGGGCGTAAAGAGCTCGTAGGCGGTCTGTTGCGTCCGCTGTGAAATCTCAGGGCTTAACCCTGAGCCTGCAGTGGATACGGGCAGACTAGAGGTAGGTAGGGGAGAATGGAATTCCTGGTGTAGCGGTGAAATGCGCAGATATCAGGAGGAACACCGGTGGCGAAGGCGGTTCTCTGGGCCTTACCTGACGCTGAGGAGCGAAAGCGTGGGGAGCGAACAGGATTAGAAA
>ASV_49
CGCGGTAATACGTAGGGGGCGAGCGTTGTCCGGAGTTACTGGGCGTAAAGCGCACGCAGGCGGTCTGGTAAGTTTGGAGTGACAATTCTCGGCTTAACTGAGAAGGGTCTTCGAAGACTGCCCGACTTGAGGGCTTACGAGGGACACGGAATTCCGGGTGGAGTGGTGAAATGCGTAGATATCCGGAGGAACACCAAAGGCGAAGGCAGTGTCCTGGGAAGTACCTGACGCTCAGGTGCGAAAGCTAGGGGAGCAAACGGGATTAGAAA
>ASV_50
CGCGGTGATACGTAGGGTGCAAGCGTTATCCGGATTTATTGGGCGTAAAGAGCTCGTAGGCGGTTTGATTAGTCGGGTGTGAAACCTCCAGGCTCAACCTGGAGCCGCCACTCGATACTGTCATGACTAGAATTCGGTAGGGGACCACGGAATTCCTGGTGTAGCGGTGAAATGCGCAGATATCAGGAGGAACACCAGCAGCGAAGGCGGTGGTCTGGGCCGACATTGACGCTGAGGAGCGAAAGCGTGGGGAGCGAACAGGATTAGAAA
>ASV_51
CGCGGTAAGACGAACCGAGCGAACGTTATTCGGAATCACTGGGCTTAAAGGGTGCGTAGGCGGGCACGCGAGTCAGGGGTGAAATCCCACGGCCCAACCGTGGAAGTGCCTCTGATACCGCGAGTCTCGAGGGGGATAGGGGCGTGCGGAACTTCCGGTGGAGCGGTGAAATGCGTAGATATCGGAAGGAACACCGGTGGCGAAAGCGGCGCGCTGGATCCCTACTGACGCTGAGGCACGAAAGCCAGGGGAGCAAACGGGATTAGAAA
>ASV_52
CGCGGTAATACGTAGGTGACTAGCGTTGTCCGGATTTACTGGGCGTAAAGAGCGCGCAGGCGGTCGATTTAGTCGAGTGTGAAAGCCCCCGGCTCAACTGGGGAGGGTCACTCGATACTGATCGACTCGAAGGCGGGAGAGGGCAGCGGAATTCCCGGTGTAGTGGTGAAATGCGTAGATATCGGGAGGAACACCAGTGGCGAAGGCGGCTGCCTGGCCCGTTCTTGACGCTGAGGCGCGAAAGCTAGGGGAGCAAACGGGATTAGAAA
>ASV_53
CGCGGTAAGACGAACCGTGCGAACGTTATTCGGAATCACTGGGCTTAAAGCGCGTGTAGGCGGGACGGCACGTCGGTCGCTGAAAGCCCCCGGCTCAACCGGGGAACGGGCGCCGATACGACCGTCCTGGAGGGACGTAGGGGGACCTGGAACATCCGGTGGAGCGGTGAAATGCGTTGAGATCGGATGGAACGCCCGTGGCGAAAGCGAGGTCCTGGACGTTTTCTGACGCTGAGACGCGAAAGCCAGGGGAGCGAACGGGATTAGAAA
>ASV_54
CGCGGTAATACGTAGGGGGCAAGCGTTGTCCGGATTTATTGGGCGTAAAGAGCTCGTAGGCGGTTCGATAAGTCGGGTGTGAAATCTCCAGGCTCAACCTGGAGGCGCCACTCGATACTGTCGTGACTTGAGTTCGGTAGAGGAGTATGGAATTCCCGGTGTAGCGGTGAAATGCGCAGATATCGGGAGGAACACCCGTAGCGAAGGCGGTACTCTGGGCCGAAACTGACGCTGAGGAGCGAAAGCGTGGGGAGCGAACAGGATTAGAAA
>ASV_55
CGCGGTAATACGTAGGGGCCTAGCGTTGTCCGGAATTATTGGGCGTAAAGAGCTCGTAGGCGGTTCGGCAAGTCGGATGTGAAATCTCCACGCTTAACGTGGAGGGGCCATTCGAAACTGCTGTGACTAGAGTCCGGTAGGGGAGTGTGGAATTCCCGGTGTAGCGGTGAAATGCGCAGATATCGGGAGGAACACCAGTAGCGAAGGCGGCACTCTGGGCCGGAACTGACGCTGAGGAGCGAAAGCGTGGGGAGCGAACAGGATTAGAAA
>ASV_56
CGCGGTAAGACGAACCGTGCGAACGTTATTCGGAATCACTGGGCTTAAAGCGCGTGTAGGCGGATCGGCACGTCGGTCGCTGAAATCCCCCGGCTTAACCGGGGAACGGGCGCCGAAACGACCGGTCTGGAGGAACGTAGGGGGAGCTGGAACTTCCGGTGGAGCGGTGAAATGCGTTGAGATCGGAAGGAACGCCCGTGGCGAAAGCGAGCTCCTGGACGTTTACTGACGCTGAGACGCGAAAGCCAGGGGAGCGAACGGGATTAGAAA
>ASV_57
CGCGGTAATACGAAGGGGGCTAGCGTTGTTCGGAATTACTGGGCGTAAAGCGCGTGTAGGCGGGCTTTTAAGTCAGGGGTGAAATGCCAAGGCTCAACCTTGGAACTGCCTTTGATACTGGAAGTCTTGAGTCCGGGAGAGGTGAGTGGAACTGCGAGTGTAGAGGTGAAATTCGTAGATATTCGCAAGAACACCAGTGGCGAAGGCGGCTCACTGGCCCGGAACTGACGCTGAGACGCGAAAGCGTGGGGAGCAAACAGGATTAGAAA
>ASV_58
CGCGGTAACACGTAGGGCGCGAGCGTTGTCCGGAATTATTGGGCGTAAAGAGCTCGTAGGTGGTTTGTTACGTCCGCTGTGAAAACCTAGGGCTTAACCCTGGGCTTGCAGTGGATACGGGCAGACTAGAGGTAGGTAGGGGAGAATGGAATTCCTGGTGTAGCGGTGAAATGCGCAGATATCAGGAGGAACACCGGTGGCGAAGGCGGTTCTCTGGGCCTTACCTGACACTGAGGAGCGAAAGCGTGGGGAGCAAACAGGATTAGAAA
>ASV_59
CGCGGTAATACGAAGGGGGCTAGCGTTGTTCGGAATTACTGGGCGTAAAGCGCGTGTAGGCGGGTCTTTAAGTCAGGGGTGAAATGCCAAGGCTCAACCTTGGAACTGCCTTTGATACTGGAGATCTTGAGTCCGGGAGAGGTGAGTGGAATTGCGAGTGTAGAGGTGAAATTCGTAGATATTCGCAAGAACACCAGTGGCGAAGGCGGCTCACTGGCCCGGAACTGACGCTGAGACGCGAAAGCGTGGGGAGCAAACAGGATTAGAAA
>ASV_60
CGCGGTAATACGTAGGGTCCGAGCGTTGTCCGGAGTGACTGGGCGTAAAGCGCGCGCAGGCGGTCGTTCAAGCGGCACGTGAAAGCCCCGAGCTTAACTCGGGAGGGTCGTGGCGAACTGGGCGACTTGAGGCCGGTAGAGGTGGGTGGAACTCCTGGTGGAGTGGTGAAATGCGTAGAGATCAGGAAGAACACCCGTGGCGAAGGCGGCCCACTGGGCCGGTACTGACGCTGAGGCGCGAAGGCGTGGGGAGCGAACGGGATTAGAAA
>ASV_61
CGCGGTAAGACGAACCGTGCGAACGTTATTCGGAATCACTGGGCTTAAAGCGCGTGTAGGCGGGACGGCACGTCGGTCGCTGAAATCCCCCGGCTCAACCGGGGAACTGGCGCCGATACGACCGTCCTGGAGGGACGTAGGGGGACCTGGAACTTCCGGTGGAGCGGTGAAATGCGTTGAGATCGGAAGGAACGCCCGTGGCGAAAGCGAGGTCCTGGACGTTTTCTGACGCTGAGACGCGAAAGCCAGGGGAGCGAACGGGATTAGAAA
>ASV_62
CGCGGTAATACGTAGGTGGCAAGCGTTGTCCGGATTTACTGGGCGTAAAGGGTGCGTAGGTGGATATTTAAGTCAGATGTGAAATCCCCGGGCTTAACCTGGGAAGTGCATTTGAAACTGGATATCTTGAGTGCAGGAGAGGTAAGTGGAATTCCTAGTGTAGCGGTGAAATGCGTAGATATTAGGAAGAACACCAGTGGCGAAGGCGACTTACTGGACTGTAACTGACACTGAGGCACGAAAGCGTGGGTAGCAAACAGGATTAGAAA
>ASV_63
CGCGGTAATACGTAGGGTGCGAGCGTTGTCCGGAATTATTGGGCGTAAAGAGCTCGTAGGCGGTCTGTCACGTCGGATGTGAAAACTCGGGGCTCAACCCCGAGCCTGCATTCGATACGGGCAGACTAGAGTTCGGTAGGGGAGACTGGAATTCCTGGTGTAGCGGTGAAATGCGCAGATATCAGGAGGAACACCGGTGGCGAAGGCGGGTCTCTGGGCCGATACTGACGCTGAGGAGCGAAAGCGTGGGGAGCAAACAGGATTAGAAA
>ASV_64
CGCGGTAATACGTAGGGGGCAAGCGTTGTCCGGAATCATTGGGCGTAAAGAGCGTGTAGGCGGCTTGGTAAGTCCGCTGTGAAAGTCCAGGGCTCAACCCTGGAATGCCGGTGGAAACTGTCAAGCTAGAGTCCGGAAGAGGCGAGTGGAATTCCTGGTGTAGCGGTGAAATGCGCAGATATCAGGAGGAACACCAATGGCGAAGGCAGCTCGCTGGGACGGTACTGACGCTGAGACGCGAAAGCGTGGGGAGCAAACAGGATTAGAAA
>ASV_65
CGCGGTAACACGTAGGGCGCAAGCGTTGTCCGGAATTATTGGGCGTAAAGAGCTCGTAGGTGGTCTGTTGCGTCCGCTGTGAAAACTCAGGGCTTAACCCTGAGCCTGCAGTGGATACGGGCAGACTAGAGGTAGGTAGGGGAGAATGGAATTCCTGGTGTAGCGGTGAAATGCGCAGATATCAGGAGGAACACCGGTGGCGAAGGCGGTTCTCTGGGCCTTACCTGACACTGAGGAGCGAAAGCGTGGGGAGCGAACAGGATTAGAAA
>ASV_66
CGCGGTAATACGAAGGGGGCTAGCGTTGCTCGGAATCACTGGGCGTAAAGGGTGCGTAGGCGGGTCTTTAAGTCAGGGGTGAAATCCTGGAGCTCAACTCCAGAACTGCCTTTGATACTGAGGATCTTGAGTTCGGGAGAGGTGAGTGGAACTGCGAGTGTAGAGGTGAAATTCGTAGATATTCGCAAGAACACCAGTGGCGAAGGCGGCTCACTGGCCCGATACTGACGCTGAGGCACGAAAGCGTGGGGAGCAAACAGGATTAGAAA
>ASV_67
CGCGGTAACACGTAGGGGGCGAGCGTTGTCCGGATTTATTGGGCGTAAAGAGCTCGTAGGTGGCTTAGTAAGTCGGGTGTGAAACCTCCAGGCTCAACCTGGAGACGCCACCCGATACTGCTATAGCTTGAGTCCGGTAGGGGAGCGTGGAATTCCTGGTGTAGCGGTGAAATGCGCAGATATCAGGAGGAACACCAGCGGCGAAGGCGGCGCTCTGGGCCGGTACTGACACTGAGGAGCGAAAGCGTGGGGAGCAAACAGGATTAGAAA
>ASV_68
CGCGGTAATACGAAGGGGGCTAGCGTTGCTCGGAATCACTGGGCGTAAAGGGTGCGTAGGCGGGTCTTTAAGTCAGAGGTGAAATCCTGGAGCTCAACTCCAGAACTGCCTTTGATACTGAGGGTCTTGAGTTCGGGAGAGGTGAGTGGAACTGCGAGTGTAGAGGTGAAATTCGTAGATATTCGCAAGAACACCAGTGGCGAAGGCGGCTCACTGGCCCGATACTGACGCTGAGGCACGAAAGCGTGGGGAGCAAACAGGATTAGAAA
>ASV_69
CGCGGTAATACGAAGGGGGCTAGCGTTGTTCGGATTTACTGGGCGTAAAGCGCACGTAGGCGGATAGTTAAGTGAGAGGTGAAATCCCAGGGCTCAACCCTGGAACTGCCTTTCATACTGGCTATCTCGAGTTCGGAAGAGGTGAGTGGAATTCCTAGTGTAGAGGTGAAATTCGTAGATATTAGGAAGAACACCGGTGGCGAAGGCGGCTCACTGGTCCGATACTGACGCTGAGGTGCGAAAGCGTGGGGAGCAAACAGGATTAGAAA
>ASV_70
CGCGGTAATACGTAGGGTGCAAGCGTTGTCCGGAATTATTGGGCGTAAAGAGCTCGTAGGCGGTTTGTCGCGTCTGCCGTGAAAACTCAGGGCTTAACCCTGAGCCTGCGGTGGGTACGGGCAGACTAGAGTGTGGTAGGGGAGATCGGAATTCCTGGTGTAGCGGTGGAATGCGCAGATATCAGGAGGAACACCGGTGGCGAAGGCGGATCTCTGGGCCATAACTGACGCTGAGGAGCGAAAGCATGGGGAGCGAACAGGATTAGAAA
>ASV_71
CGCGGTAATACGTAGGGGGCAAGCGTTGTCCGGAATCATTGGGCGTAAAGAGCGTGTAGGTGGCTCGGTAAGTCCGCTGTGAAAGTCCAGGGCTCAACCCTGGAATGCCGGTGGATACTGTCGAGCTAGAGTCCGGAAGAGGCGAGTGGAATTCCTGGTGTAGCGGTGAAATGCGCAGATATCAGGAGGAACACCAATGGCGAAGGCAGCTCGCTGGGACGGTACTGACGCTGAGACGCGAAAGCGTGGGGAGCAAACAGGATTAGAAA
>ASV_72
CGCGGTAATACGTAGGGTGCAAGCATTGTCCGGATTTATTGGGCGTAAAGAGCTCGTAGGCGGTCTGCCACGTCGGATGTGAAAACTCGGGGCTCAACCCCGAGCCTGCATCCGATACGGGCAGACTAGAGTGTTGCAGGGGAGACTGGAATTCCTGGTGTAGCGGTGAAATGCGCAGATATCAGGAGGAACACCGGTGGCGAAGGCGGGTCTCTGGGCAACTACTGACGCTGAGGAGCGAAAGCGTGGGGAGCAAACAGGATTAGAAA
>ASV_73
CGCGGTAATACGTAGGGGGCGAGCGTTGTCCGGATTTATTGGGCGTAAAGCGCACGCAGGCGGTGCGGTAAGTTTGGGGTGACAGCTGTCGGCTTAACCGGCAGAGTGTCCCAAAGACTGCCGCACTTGAGGGCCAAAGAGGAACACAGAATTCCGGGTGTAGTGGTGAAATGCGTAGATATCCGGAGGAATACCAAAGGCGAAGGCAGTGTTCTGGGTGGCTCCTGACGCTCAGGTGCGAAAGCTAGGGGAGCGAACGGGATTAGAAA
>ASV_74
CGCGGTAAGACGAACCGTGCGAACGTTATTCGGAATCACTGGGCTTAAAGCGCGTGTAGGCGGATGGGGACGTCGGTAGCTGAAATCCCCCGGCTCAACCGGGGAAGTGGCGCCGAAACGCCCCGTCTGGAGGGACGTAGGGGGACCTGGAACTTCCGGTGGAGCGGTGAAATGCGTTGAGATCGGAAGGAACGCCCGTGGCGAAAGCGAGGTCCTGGACGTTTTCTGACGCTGAGACGCGAAAGCTAGGGTAGCGAACGGGATTAGAAA
>ASV_75
CGCGGTAATACGTAGGGGGCAAGCGTTGTCCGGATTTATTGGGCGTAAAGAGCTCGTAGGCGGCTTGGCAAGTCGAATGTGAAACCTCCAGGCTCAACCTGGAGATGCCATTTGATACTGCCATGGCTAGAGTTTGGTAGGGGACCACGGAATTCCTGGTGTAGCGGTGAAATGCGCAGATATCAGGAGGAACACCAGCGGCGAAGGCGGTGGTCTGGGCCAATACTGACGCTGAGGAGCGAAAGCGTGGGGAGCGAACAGGATTAGAAA
>ASV_76
CGCGGTAATACGTAGGGGGCGAGCGTTGTCCGGAATCATTGGGCGTAAAGAGCGTGTAGGTGGCTTGGAAAGTCTTACGTGAAAGCCTGCGGCTCAACCGCAGAAGTGCGTGGGAAACTTCCTCGCTAGAGTCCGGAAGAGGAGAGCGGAATTCCTGGTGTAGCGGTGGAATGCGCAGATATCAGGAGGAACACCCGTGGCGAAGGCGGCTCTCTGGGACGGTACTGACACTGAGACGCGAAAGCGTGGGGAGCGAACAGGATTAGAAA
>ASV_77
CGCGGTAACACGTAGGGCGCAAGCGTTGTCCGGAATTATTGGGCGTAAAGAGCTCGTAGGCGGTCTGTTGCGTCCGCTGTGAAATCTCAGGGCTTAACCCTGAGCCTGCAGTGGATACGGGCAGACTAGAGGTAGGTAGGGGAGAATGGAATTCCTGGTGTAGCGGTGAAATGCGCAGATATCAGGAGGAACACCGGTGGCGAAGGCGGTTCTCTGGGCCTTACCTGACGCTGAGGAGCGAAAGCGTGGGGAGCAAACAGGATTAGAAA
>ASV_78
CGCGGTAATACGTAGGGTGCAAGCGTTGTCCGGAATTATTGGGCGTAAAGAGCTCGTAGGCGGTCTGTCGCGTCGGCTGTGAAATCCCGAGGCTCAACCTCGGGCCTGCAGTCGATACGGGCAGACTAGAGTTCGGTAGGGGAGACTGGAATTCCTGGTGTAGCGGTGAAATGCGCAGATATCAGGAGGAACACCGGTGGCGAAGGCGGGTCTCTGGGCCGAAACTGACGCTGAGGAGCGAAAGCGTGGGGAGCAAACAGGATTAGAAA
>ASV_79
CGCGGTAATACAGAGGGTGCAAGCGTTAATCGGAATTACTGGGCGTAAAGGGTGCGTAGGTGGTTAATTAAGTCAGATGTGAAATCCCTAGGCTTAACCTAGGAATTGCGTTTGAGACTGTTTAGCTAGAGTACAGGAGAGGGAAGTGGAATTTCCGGTGTAGCGGTGAAATGCGTAGATATCGGAAGGAACATCAGTGGCGAAGGCGACTTCCTGGACTGTTACTGACACTGAGGCACGAAAGCGTGGGGAGCGAACAGGATTAGAAA
>ASV_80
CGCGGTAAGACGAACCGTGCGAACGTTATTCGGAATCACTGGGCTTAAAGCGCGTGTAGGCGGGTCGGTACGTCGGACGCTGAAATCCCCCGGCTCAACCGGGGAAGTGGCGCCGATACGGCCGGCCTGGAGGGACGTAGGGGGGGCTGGAACTTCCGGTGGAGCGGTGAAATGCGTTGAGATCGGAAGGAACGCCCGTGGCGAAAGCGAGCCCCTGGACGTCTACTGACGCTGAGACGCGAAAGCCAGGGGAGCGAACGGGATTAGAAA
>ASV_81
CGCGGTAATACGTAGGGTGCGAGCGTTGTCCGGAATTATTGGGCGTAAAGAGCTCGTAGGCGGTCTGTCACGTCGGATGTGAAAACTCGGGGCTCAACCCCGAGCCTGCATTCGATACGGGCAGACTAGAGTTCGGTAGGGGAGACTGGAATTCCTGGTGTAGCGGTGAAATGCGCAGATATCAGGAGGAACACCGGTGGCGAAGGCGGGTCTCTGGGCCGATACTGACGCTGAGGAGCGAAAGCGTGGGGAGCGAACAGGATTAGAAA
>ASV_82
CGCGGTAAGACGAACCGTGCTAACGTTATTCGGAATCACTGGGCTTAAAGCGCGTGTAGGCGGATGGGGACGTCGGTTGTTGAAAGCCCCCGGCTCAACCGGGGAACTGGCGCCGAAACGCCCTGTCTAGAGGAGCGTAGGGGGACCTGGAACTTCCGGTGGAGCGGTGAAATGCGTTGAGATCGGAAGGAACGCCCGTGGCGAAAGCGAGGTCCTGGACGTTTTCTGACGCTGAGACGCGAAAGCTAGGGGAGCGAACGGGATTAGAAA
>ASV_83
CGCGGTAAGACGAACCGTGCGAACGTTATTCGGAATCACTGGGCTTAAAGCGCGTGTAGGCGGATGGGGACGTCGGTAGCTGAAATCCCCCGGCTCAACCGGGGAACTGGCGCCGAAACGCCCCGTCTGGAGGGACGTAGGGGGACCTGGAACTTCCGGTGGAGCGGTGAAATGCGTTGAGATCGGAAGGAACGCCCGTGGCGAAAGCGAGGTCCTGGACGTTTTCTGACGCTGAGACGCGAAAGCTAGGGTAGCGAACGGGATTAGAAA
>ASV_84
CGCGGTAATACGTAGGGTGCGAGCGTTGTCCGGAATTACTGGGCGTAAAGAGCTCGTAGGTGGTTTGTCGCGTTGTCCGTGAAAACTCACAGCTCAACTGTGGGCGTGCGGGCGATACGGGCAGACTGGAGTACTGCAGGGGAGACTGGAATTCCTGGTGTAGCGGTGGAATGCGCAGATATCAGGAGGAACACCGGTGGCGAAGGCGGGTCTCTGGGCAGTAACTGACGCTGAGGAGCGAAAGCGTGGGGAGCGAACAGGATTAGAAA
>ASV_85
CGCGGTAATACGAAGGGGGCTAGCGTTGCTCGGAATGACTGGGCGTAAAGGGCGCGTAGGCGGATGGCACAGTCAGATGTGAAATTCCTGGGCTTAACCTGGGGGCTGCATTTGATACGTGTTGTCTAGAGTGAGGAAGAGGGTCGTGGAATTCCCAGTGTAGAGGTGAAATTCGTAGATATTGGGAAGAACACCGGTGGCGAAGGCGGCGACCTGGTCCTTGACTGACGCTGAGGCGCGAAAGCGTGGGGAGCAAACAGGATTAGAAA
>ASV_86
CGCGGTGATACGTAGGGGACAAGCGTTGTCCGGAATTATTGGGCGTAAAGCGCGTGTAGGCGGCCAAGTAAGTCTTACGTGAAATCCTGAGGCTCAACCTCAGGCCTGCGCGGGATACTGCTTGGCTAGAGTCCGGAAGAGGAGAGTGGAATTCCTGGTGTAGCGGTGGAATGCGCAGATATCAGGAGGAACATCCGTGGCGAAGGCGGCTCTCTGGGACGGTACTGACGCTGAGACGCGAAAGCGTGGGGAGCGAACAGGATTAGAAA
>ASV_87
CGCGGTAATACGAAGGGGGCTAGCGTTGCTCGGAATGACTGGGCGTAAAGGGCGCGTAGGCGGTTTGGTTAGTTAGGCGTGAAATTCCTGGGCTTAACCTAGGGACTGCGCTTAATACAGCCAGGCTTGAGTTCGGAAGAGGGTAGTGGAATTCCCAGTGTAGAGGTGAAATTCGTAGATATTGGGAAGAACACCGGTGGCGAAGGCGGCTACCTGGTCCGATACTGACGCTGAGGCGCGAAAGCGTGGGGAGCAAACAGGATTAGAAA
>ASV_88
CGCGGTAATACGTAGGGACCAAGCGTTGTCCGGAATCATTGGGCGTAAAGAGCGCGTAGGTGGCCACATAAGTCCGTTGTGAAAGTCAAAGGCTCAACCTTTGAAAGCCGATGGATACTGTGTGGCTAGAGTACGGAAGAGGCGAGTGGAATTCCTGGTGTAGCGGTGGAATGCGCAGATATCAGGAGGAACACCAATAGCGAAGGCAGCTCGCTGGGACGTTACTGACACTGAGGCGCGAAAGCGTGGGGAGCGAACAGGATTAGAAA
>ASV_89
CGCGGTAATACGTAGGGTCCGAGCGTTGTCCGGAGTTACTGGGCGTAAAGCGCGCGCAGGCGGCTCGGCAAGCATGGCGTGAAAGCCCCCGGCTCAACCGGGGAGAGTCGTCGTGGACTGCCGAGCTTGAGGGCGGTAGGGGTTGGTGGAATTCCCGGTGTAGTGGTGAAATGCGTAGAGATCGGGAGGAACACCCGTGGCGAAGGCGGCCAACTGGGCCGACCCTGACGCTGAGGCGCGAAGGCGTGGGGAGCGAACGGGATTAGAAA
>ASV_90
CGCGGTAATACGTAGGTGGCAAGCGTTGTCCGGATTTACTGGGCGTAAAGGGTGCGTAGGTGGATATTTAAGTCAGATGTGAAAGCCCCGGGCTTAACCTGGGAAGTGCATTTGAAACTGGATATCTTGAGTGCAGGAGAGGTAAGTGGAATTCCTAGTGTAGCGGTGAAATGCGTAGATATTAGGAAGAACACCAGTGGCGAAGGCGACTTACTGGACTGTAACTGACACTGAGGCACGAAAGCGTGGGTAGCAAACAGGATTAGAAA
>ASV_91
CGCGGTAATACGTAGGGAGCGAGCGTTGTCCGGATTCATTGGGCGTAAAGAGCTCGTAGGCGGCTTGGTAAGTTGGGTGTGAAACCTCCAGGCTTAACCTGGAGACGCCACTCAATACTGCCATGGCTAGAGTCCGGTAGGGGACCACGGAATTCCTGGTGTAGCGGTGAAATGCGCAGATATCAGGAGGAACACCGGTGGCGAAGGCGGTGGTCTGGGCCGGCACTGACGCTGAGGAGCGAAAGCGTGGGGAGCGAACAGGATTAGAAA
>ASV_92
CGCGGTAAGACGAACCGTGCGAACGTTATTCGGAATCACTGGGCTTAAAGCGCGTGTAGGCGGGACGGCACGTCGGTCGCTGAAAGCCCCCGGCTCAACCGGGGAACGGGCGCCGATACGACCGGCCTGGAGGGACGTAGGGGGACCTGGAACTTCCGGTGGAGCGGTGAAATGCGTTGAGATCGGAAGGAACGCCCGTGGCGAAAGCGAGGTCCTGGACGTTTTCTGACGCTGAGACGCGAAAGCCAGGGGAGCGAACGGGATTAGAAA
>ASV_93
CGCGGTAATACGTAGGGTGCAAGCGTTGTCCGGAATCATTGGGCGTAAAGAGCGTGTAGGCGGCTCGATCAGTCCGCTGTGAAAGTCCAGGGCTCAACCCTGGAAAGCCGGTGGATACTGTCGGGCTAGAGTACGGAAGAGGCGAGTGGAATTCCTGGTGTAGCGGTGAAATGCGCAGATATCAGGAGGAACACCAATGGCGAAGGCAGCTCGCTGGGACGATACTGACGCTGAGACGCGAAAGCGTGGGGAGCAAACAGGATTAGAAA
>ASV_94
CGCGGTAATACGTAGGGGGCAAGCGTTGTCCGGAATCATTGGGCGTAAAGAGCGTGTAGGCGGCTCGATAAGTCCGCTGTGAAAGTCCAGGGCTCAACCCTGGAATGCCGGTGGAAACTGTCGAGCTAGAGTCCGGAAGAGGCGAGTGGAATTCCTGGTGTAGCGGTGAAATGCGCAGATATCAGGAGGAACACCAATGGCGAAGGCAGCTCGCTGGGACGGTACTGACGCTGAGACGCGAAAGCGTGGGGAGCAAACAGGATTAGAAA
>ASV_95
CGCGGTAATACGTAGGGGGCGAGCGTTGTCCGGAGTTATTGGGCGTAAAGCGCACGCAGGCGGTCTTTTGCGTTCGGAGTGACAGTCGTCGGCTTAACTGACGAAGCGCTTGGAAAACGGGGAGACTTGAGAGCTTAAGAGGGACACGGAATTCCGGGTGGAGTGGTGAAATGCGTAGATATCCGGAGGAACACCAAAGGCGTAGGCAGTGTCCTGGGGAGTTTCTGACGCTCAGGTGCGAAAGCTAGGGGAGCGAACGGGATTAGAAA
>ASV_96
CGCGGTAATACGGAGGGTGCAAGCATTAATCGGATTTATTGGGCGTAAAGGGCGCGTAGGCTGGTTTGTAAGTCAGATGTGAAATCCCGGGGCTCAACCTCGGAACAGCATTTGAAACTACATACCTAGAGGGTAGGCGGAGAAAACGGAATTCCACAAGTAGCGGTGAAATGCGTAGATATGTGGAAGAACACCGGTGGCGAAGGCGGTTTTCTAGCTTACTCCTGACGCTGAGGCGCGAAAGCAAGGGGATCAAACAGGATTAGAAA
>ASV_97
CGCGGTAATACATGGGGTGCAAACGTTGCTCGGAATTATTGGGCGTAAAGCGCACGTAGGTGGTCTGTTATGTCGGATGTGAAAGCCCTCGGCTTAACTGAGGAAGTGCATCCGAAACTGGCAGGCTTGAGTACGAAAGAGGGTCGCGGAATTCCCGGTGTAGAGGTGAAATTCGTAGATATCGGGAGGAACACCGGTGGCGAAGGCGGCGACCTGGTTCGATACTGACACTGAGGTGCGAAAGCGTGGGGAGCAAACAGGATTAGAAA
>ASV_98
CGCGGTAAGACGAACCGTGCGAACGTTATTCGGAATCATTGGGCTTAAAGCGCGTGTAGGCGGATGGGAACGTCGGTGTTGAAAGCCCCTGGCTCAACCAGGGAACCGGCGCCGAAACGACCCGTCTGGAGGGACATAGGGGGACCTGGAACTTCCGGTGGAGCGGTGAAATGCGTTGAGATCGGAAGGAACGCCCGTGGCGAAAGCGAGGTCCTGGATGTTTTCTGACGCTGAGACGCGAAAGCTAGGGTAGCGAACGGGATTAGAAA
>ASV_99
CGCGGTAACACGTAGGGCGCAAGCGTTGTCCGGAATTATTGGGCGTAAAGAGCTCGTAGGTGGTCTGTTGCGTCCGCTGTGAAAACTCAGGGCTTAACCCTGAGCCTGCAGTGGATACGGGCAGACTAGAGGTAGGTAGGGGAGAATGGAATTCCTGGTGTAGCGGTGAAATGCGCAGATATCAGGAGGAACACCGGTGGCGAAGGCGGTTCTCTGGGCCTTACCTGACACTGAGGAGCGAAAGCGTGGGGAGCAAACAGGATTAGAAA
>ASV_100
CGCGGTAATACGTAGGGGGCGAGCGTTGTCCGGAGTTACTGGGCGTAAAGCGCACGCAGGCGGTCATGTAAGTTTGGAGTGACAATCCTCGGCTTAACTGAGGAGGGCCTTTGAAGACTGCACGACTTGAGGGCTCACGAGGGACACGGAATTCCGGGTGGAGTGGTGAAATGCGTAGATATCCGGAGGAACACCAAAGGCGAAGGCAGTGTCCTGGGGAGTACCTGACGCTCAGGTGCGAAAGCCAGGGGAGCAAACGGGATTAGAAA
>ASV_101
CGCGGTAATACGTAGGGGGCGAGCGTTGTCCGGATTTATTGGGCGTAAAGAGCTCGTAGGCGGTTTGGTAAGTTGGATGTGAAATCTCCAGGCTCAACTTGGAGGGGTCATTCGATACTGCCATGACTAGAGTTCGGTAGGGGAGTGTGGAATTCCTGGTGGAGCGGTGAAATGCGCAGATATCAGGAGGAACACCCGTAGCGAAGGCGGCACTCTGGGCCGGAACTGACGCTGAGGAGCGAAAGCGTGGGGAGCGAACAGGATTAGAAA
>ASV_102
CGCGGTAATACGTAGGGGGCAAGCGTTGTCCGGAATCATTGGGCGTAAAGAGCGTGTAGGCGGCTCGGTAAGTCCGCTGTGAAAGTCCAGGGCTCAACCCTGGAAAGCCGGTGGAAACTGTCGAGCTAGAGTCCGGAAGAGGCGAGTGGAATTCCTGGTGTAGCGGTGAAATGCGCAGATATCAGGAGGAACACCAATGGCGAAGGCAGCTCGCTGGGACGGTACTGACGCTGAGACGCGAAAGCGTGGGGAGCAAACAGGATTAGAAA
>ASV_103
CGCGGTAATACGTAGGGAGCGAGCGTTGTCCGGATTCATTGGGCGTAAAGAGCTCGTAGGCGGCTCGGTAAGTTGGGTGTGAAACCTCCAGGCTTAACCTGGAGACGCCACTCAATACTGCCGTGGCTAGAGTCCGGTAGGGGACCACGGAATTCCTGGTGTAGCGGTGAAATGCGCAGATATCAGGAGGAACACCGGTGGCGAAGGCGGTGGTCTGGGCCGGCACTGACGCTGAGGAGCGAAAGCGTGGGGAGCGAACAGGATTAGAAA
>ASV_104
CGCGGTAATACGTAGGGTGCAAGCGTTGTCCGGAATTATTGGGCGTAAAGAGCGTGTAGGCGGCCCGATTAGTCCGCTGTGAAAGTCCAGGGCTCAACCCTGGAATGCCGGTGGATACTATCGGGCTAGAGTCCGGAAGGGGCGAGTGGAATTCCTGGTGTAGCGGTGAAATGCGCAGATATCAGGAGGAACACCAATGGCGAAGGCAGCTCGCTGGGACGTGACTGACGCTGAGACGCGAAAGCGTGGGGAGCAAACAGGATTAGAAA
>ASV_105
CGCGGTAATACGGAGGGTGCAAGCGTTGTCCGGAATCACTGGGCGTAAAGGGCGCGTAGGCGGCTCATAAAGGCTGTGGTGAAAGTTCGGGGCTCAACCTCGAATCGGCCGTGGCGACTTGTGGGCTGGAGCACTGTAGAGGCGAGTGGAATTCCGGGTGTAGCGGTGGAATGCGTAGAGATCCGGAAGAACACCAGTGGCGAAGGCGGCTCGCTGGGCAGTGGCTGACGCTGAAGCGCGACAGCGTGGGGAGCAAACAGGATTAGAAA
>ASV_106
CGCGGTAATACGTAGGGTGCGAGCGTTGTCCGGATTTATTGGGCGTAAAGCGCACGCAGGCGGTCATGCAAGTTTGAGGTAACAGCTCCCGGCTTCACTGGGAGAGCGTCTCGAAAACTGTGTGACTTGAGGAACAGAGAGGGACATGGAATTCCGGGTGTAGTGGTGAAATGCGTAGATATCCGGAGGAACACCAAAGGCGAAGGCAATGTCCTGGCTGTCTCCTGACGCTCAGGTGCGAAAGCTAGGGGAGCGAACGGGATTAGAAA
>ASV_107
CGCGGTAATACGGAGGGTGCAAGCGTTATCCGGATTCACTGGGTTTAAAGGGTGCGTAGGCGGGTAAGTAAGTCCGTGGTGAAATCTCTGAGCTTAACTCAGAAACTGCCGTGGATACTATTTGCCTTGAATATTGTGGAGGTGAGCGGAATATGTCATGTAGCGGTGAAATGCTTAGATATGACATAGAACACCAATTGCGAAGGCAGCTCACTACACAATTATTGACGCTGAGGCACGAAAGCGTGGGGATCAAACAGGATTAGAAA
>ASV_108
CGCGGTAATACGTAGGGGGCGAGCGTTGTCCGGAGTTACTGGGCGTAAAGCGCACGCAGGCGGTCGTGTAAGTTTGGAGTGACAATCCTCGGCTTAACTGAGGAGGGCCTTTGAAGACTGCACGACTTGAGGGCTCACGAGGGACACGGAATTCCGGGTGGAGTGGTGAAATGCGTAGATATCCGGAGGAACACCAAAGGCGAAGGCAGTGTCCTGGGGAGTACCTGACGCTCAGGTGCGAAAGCCAGGGGAGCAAACGGGATTAGAAA
>ASV_109
CGCGGTAATACGTAGGGTGCGAGCGTTGTCCGGAATTATTGGGCGTAAAGAGCTTGTAGGCGGTTTGTCGCGTCTGCTGTGAAAATCCGAGGCTCAACCTCGGACTTGCAGTGGGTACGGGCAGACTAGAGTGTGGTAGGGGAGACTGGAATTCCTGGTGTAGCGGTGAAATGCGCAGATATCAGGAGGAACACCGATGGCGAAGGCAGGTCTCTGGGCCACTACTGACGCTGAGAAGCGAAAGCATGGGGAGCGAACAGGATTAGAAA
>ASV_110
CGCGGTAATACGTAGGGGGCGAGCGTTGTCCGGAGTTACTGGGCGTAAAGCGCACGCAGGCGGTCGTATAAGTTTGGGGTGACAGTTGCCGGCTTAACCGGGAAAGTGCCTCAAAGACTGTACGACTTGAGGGCCACAGAGGGACATGGAACTCCAGGTGTAGTGGTGAAATGCGTAGATATCTGGAAGAACACCAAAGGCGAAGGCAGTGTCCTGGGTGGTACCTGACGCTCAGGTGCGAAAGCCAGGGGAGCGAACGGGATTAGAAA
>ASV_111
CGCGGTAATACAGAGGGTGCGAGCGTTAATCGGAATTACTGGGCGTAAAGCGTGCGTAGACGGTTATTTAAGTCAGATGTGAAATCCCCGGGCTCAACCTGGGAATTGCATTTGAGACTGAATAGCTAGGGTGCGGAAGAGGGAAGCGGAATTTCCGGTGTAGCAGTGAAATGCGTAGATATCGGAAGGAACATCAGTGGCGAAAGCGGCTTCCTGGTCCAGCACCGACGTTCAGGCACGAAAGCGTGGGGAGCAAACAGGATTAGAAA
>ASV_112
CGCGGTAAGACGAACCGTGCGAACGTTATTCGGAATCACTGGGCTTAAAGCGCGTGTAGGCGGGTCGGCACGTCGGACGCTGAAATCCCCCGGCTCAACCGGGGAAGGGGCGCCGATACGGCCGGTCTGGAGGGACGTAGGGGGAGCTGGAACTTCCGGTGGAGCGGTGAAATGCGTTGAGATCGGAAGGAACGCCCGTGGCGAAAGCGAGCTCCTGGACGTTTTCTGACGCTGAGACGCGAAAGCCAGGGGAGCGAACGGGATTAGAAA
>ASV_113
CGCGGTAACACGTAGGGCGCGAGCGTTGTCCGGAATTATTGGGCGTAAAGAGCTCGTAGGTGGTTTGCTACGTCCGCTGTGAAAACCTAGGGCTTAACCCTGGGCTTGCAGTGGATACGGGCAGACTAGAGGTAGGTAGGGGAGAATGGAATTCCCGGTGTAGCGGTGAAATGCGCAGATATCGGGAGGAACACCGGTGGCGAAGGCGGTTCTCTGGGCCTTACCTGACACTGAGGAGCGAAAGCGTGGGGAGCGAACAGGATTAGAAA
>ASV_114
CGCGGTAATACGTAGGGAGCAAGCGTTGTCCGGAATCATTGGGCGTAAAGCGCGCGTAGGCGGCCCTGTAAGTCCGTTGTGAAAGTCAAAGGCTCAACCTTTGAAAGCCGATGGATACTGCAGGGCTAGAGTCCGGAAGAGGCGAGTGGAATTCCTGGTGTAGCGGTGGAATGCGCAGATATCAGGAGGAACACCAATAGCGAAGGCAGCTCGCTGGGACGGTACTGACGCTAAGGCGCGAAAGCGTGGGGAGCGAACAGGATTAGAAA
>ASV_115
CGCGGTAACACGTAGGGCGCAAGCGTTGTCCGGAATTATTGGGCGTAAAGAGCTCGTAGGCGGACTGTTGCGTCCGCTGTGAAAAGCTAGGGCTTAACCCTGGCCTTGCAGTGGATACGGGCAGACTAGAGGTAGGTAGGGGAGAATGGAATTCCCGGTGTAGCGGTGAAATGCGCAGATATCGGGAGGAACACCGGTGGCGAAGGCGGTTCTCTGGGCCTTACCTGACGCTGAGGAGCGAAAGCGTGGGGAGCGAACAGGATTAGAAA
>ASV_116
CGCGGTAATACAGAGGGTGCGAGCGTTAATCGGAATTACTGGGCGTAAAGCGCGCGTAGACGGTTTTGTAAGTCAGATGTGAAATCCCCGGGCTCAACCTGGGAACTGCATTTGAAACTGCATGGCTAGAGTATGGTAGAGGGAAGTGGAATTTCCGGTGTAGCGGTGAAATGCGTAGATATCGGAAGGAACACCAGTGGCGAAAGCGACTTCCTGGGCCAATACTGACGTTCATGTGCGAAAGCGTGGGGAGCAAACAGGATTAGAAA
>ASV_117
CGCGGTAATACGTAGGGGGCAAGCGTTGTCCGGAATCATTGGGCGTAAAGAGCGTGTAGGCGGCTCGGCAAGTCCGCTGTGAAAGTCCAGGGCTCAACCCTGGAATGCCGGTGGAAACTACCGAGCTAGAGTCCGGAAGAGGCGAGTGGAATTCCTGGTGTAGCGGTGAAATGCGCAGATATCAGGAGGAACACCAATGGCGAAGGCAGCTCGCTGGGACGGTACTGACGCTGAGACGCGAAAGCGTGGGGAGCAAACAGGATTAGAAA
>ASV_118
CGCGGTAACACGTAGGGCGCAAGCGTTGTCCGGAATTATTGGGCGTAAAGAGCTCGTAGGTGGTGTGCCACGTCCGCTGTGAAAACCCAAGGCTTAACCTTGGGCTTGCAGTGGATACGGGCAGACTAGAGGTAGGTAGGGGAGAATGGAATTCCCGGTGTAGCGGTGAAATGCGCAGATATCGGGAGGAACACCGGTGGCGAAGGCGGTTCTCTGGGCCTTACCTGACACTGAGGAGCGAAAGCGTGGGGAGCGAACAGGATTAGAAA
>ASV_119
CGCGGTAATACGAAGGGGGCTAGCGTTGCTCGGAATCACTGGGCGTAAAGGGTGCGTAGGCGGGTTTTTAAGTCAGAGGTGAAATCCTGGAGCTCAACTCCAGAACTGCCTTTGATACTGAAGATCTTGAGTTCGGGAGAGGTGAGTGGAACTGCGAGTGTAGAGGTGAAATTCGTAGATATTCGCAAGAACACCAGTGGCGAAGGCGGCTCACTGGCCCGATACTGACGCTGAGGCACGAAAGCGTGGGGAGCAAACAGGATTAGAAA
>ASV_120
CGCGGTAATACGTAGGGGGCGAGCGTTGTCCGGATTTATTGGGCGTAAAGAGCTCGTAGGTGGTTTGGTAAGTCGGATGTGAAATCTCCAGGCTCAACCTGGAGGGGTCATTCGAGACTGCCATGACTAGAGTTCGGTAGAGGAGTACGGAATTCCTGGTGGAGCGGTGAAATGCGCAGATATCAGGAGGAACACCCGTAGCGAAGGCGGTACTCTGGGCCGATACTGACACTGAGGAGCGAAAGCGTGGGGAGCGAACAGGATTAGAAA
>ASV_121
CGCGGTAAGACGAACCGTGCGAACGTTATTCGGAATCACTGGGCTTAAAGCGCGTGTAGGCGGGACGGCACGTCGGTCGCTGAAAGCCCCCGGCTCAACCGGGGAACGGGCGCCGATACGACCGTCCTGGAGGGACGTAGGGGGACCTGGAACTTCCGGTGGAGCGGTGAAATGCGTTGAGATCGGAAGGAACGCCCGTGGCGAAAGCGAGGTCCTGGACGTTTTCTGACGCTGAGACGCGAAAGCCAGGGGAGCGAACGGGATTAGAAA
>ASV_122
CGCGGTAATACGTAGGGTGCAAGCGTTATCCGGAATTATTGGGCGTAAAGAGCTCGTAGGCGGTTTGTCGCGTCTGCTGTGAAAACTGGAGGCTCAACCTCCAGCCTGCAGTGGGTACGGGCAAACTAGAGTGCGGTAGGGGAGATTGGAATTCCTGGTGTAGCGGTGGAATGCGCAGATATCAGGAGGAACACCGATGGCGAAGGCAGATCTCTGGGCCGTAACTGACGCTGAGGAGCGAAAGCATGGGGAGCGAACAGGATTAGAAA
>ASV_123
CGCGGTAATACGTAGGGACCGAGCGTTGTCCGGAATCATTGGGCGTAAAGAGCGTGTAGGCGGCCACTTAAGTCCTGCGTGAAATCCTGCGGCTCAACCGCAGGCGGTCGTGGGAAACTGGGTGGCTAGAGTGCGGGAGAGGAGAGTGGAATTCCTGGTGTAGCGGTGGAATGCGCAGATATCAGGAAGAACACCCGTGGCGAAGGCGGCTCTCTGGAACGCAACTGACGCTGAGACGCGAAAGCGTGGGGAGCAAACAGGATTAGAAA
>ASV_124
CGCGGTAATACGAAGGGGGCTAGCGTTGCTCGGAATCACTGGGCGTAAAGGGTGCGTAGGCGGGTCTTTAAGTCAGAGGTGAAATCCTGGAGCTCAACTCCAGAACTGCCTTTGATACTGAGGATCTTGAGTTCGGGAGAGGTGAGTGGAACTGCGAGTGTAGAGGTGAAATTCGTAGATATTCGCAAGAACACCAGTGGCGAAGGCGGCTCACTGGCCCGATACTGACGCTGAGGCACGAAAGCGTGGGGAGCAAACAGGATTAGAAA
>ASV_125
CGCGGTAATACGTAGGGTGCAAGCGTTAATCGGAATTACTGGGCGTAAAGCGTGCGCAGGCGGCTTTGCAAGACAGATGTGAAATCCCCGGGCTTAACCTGGGAACTGCATTTGTGACTGCATGGCTAGAGTGCGGCAGAGGGGGATGGAATTCCGCGTGTAGCAGTGAAATGCGTAGATATGCGGAGGAACACCGATGGCGAAGGCAATCCCCTGGGCCTGCACTGACGCTCATGCACGAAAGCGTGGGGAGCAAACAGGATTAGAAA
>ASV_126
CGCGGTAAGACGAACCGTGCGAACGTTATTCGGAATCACTGGGCTTAAAGCGCGTGTAGGCGGGTCGGCACGTCGGACGCTGAAATCCCCCGGCTCAACCGGGGAAGGGGCGCCGATACGGCCGGCCTGGAGGGACGTAGGGGGAGCTGGAACTTCCGGTGGAGCGGTGAAATGCGTTGAGATCGGAAGGAACGCCCGTGGCGAAAGCGAGCTCCTGGACGTTTTCTGACGCTGAGACGCGAAAGCCAGGGGAGCGAACGGGATTAGAAA
>ASV_127
CGCGGTAATACAGAGGGTGCGAGCGTTAATCGGAATTACTGGGCGTAAAGCGCGCGTAGACGGTTTTGTAAGTCAGATGTGAAATCCCTGGGCTCAACCTGGGAACTGCATTTGAAACTGCATGGCTAGAGTATCGAAGAGGGAAGTGGAATTTCCGGTGTAGCGGTGAAATGCGTAGATATCGGAAGGAACACCAGTGGCGAAAGCGACTTCCTGGTCGAATACTGACGTTCATGTGCGAAAGCGTGGGGAGCAAACAGGATTAGAAA
>ASV_128
CGCGGTAATACGTAGGGGGCAAGCGTTGTCCGGAATTATTGGGCGTAAAGAGCGTGTAGGCGGCTTGGTAAGTCTGGTGTGAAACCTTGGGGCTTAACCCCAAGCCTGCACTGGATACTGCCTCGCTAGAGTCCGGGAGGGGAGAGCGGAATTCCCAGTGTAGCGGTGAAATGCGCAGATATTGGGAAGAACACCAGTGGCGAAGGCGGCTCTCTGGAACGGTACTGACGCTGAGACGCGAAAGCGTGGGGAGCGAACAGGATTAGAAA
>ASV_129
CGCGGTAAGACGAACCGTGCGAACGTTGTTCGGAATCACTGGGTTTAAAGGGCGCGTAGGCGGACTGTCAAGTCGGTGGTGAAATCTTTCGGCTCAACCGGAAAATCGCCTTCGATACTGGCGGCCTTGAGGGAGGTAGGGGCATGCGGAACTTCCGGTGGAGCGGTGAAATGCGTAGATATCGGAAGGAACACCGATGGCGAAAGCAGCGTGCTGGACCTTTTCTAACGCTGAGGCGCGAAAGCCAGGGGAGCAAACGGGATTAGAAA
>ASV_130
CGCGGTAATACGTAGGGACCAAGCGTTGTCCGGAATCATTGGGCGTAAAGAGCGCGTAGGTGGCCACATAAGTCCGTTGTGAAAGTCAAAGGCTCAACCTTTGAAAGCCGATGGATACTGTGTGGCTAGAGTACGGAAGAGGCGAGTGGAATTCCTGGTGTAGCGGTGGAATGCGCAGATATCAGGAGGAACACCAATAGCGAAGGCAGCTCGCTGGGACGTTACTGACACTGAGGCGCGAAAGCGTGGGGAGCGAACAGGATTAGATA
>ASV_131
CGCGGTAATACGAAGGGGGCTAGCGTTGCTCGGAATGACTGGGCGTAAAGGGCGCGTAGGCGGATGGCACAGTCAGATGTGAAATTCCCGGGCTTAACCTGGGGGCTGCATTTGATACGTGTTGTCTAGAGTGAGGAAGAGGGTCGTGGAATTCCCAGTGTAGAGGTGAAATTCGTAGATATTGGGAAGAACACCGGTGGCGAAGGCGGCGACCTGGTCCTTGACTGACGCTGAGGCGCGAAAGCGTGGGGAGCAAACAGGATTAGAAA
>ASV_132
CGCGGTAACACGTAGGGGGCAAGCGTTGTCCGGATTTATTGGGCGTAAAGAGCTCGTAGGTGGCTTAGTAAGTCGGGTGTGAAACCTCCAGGCTCAACCTGGAGACGCCACCCGATACTGCTATAGCTTGAGTCCGGTAGGGGAGCGTGGAATTCCTGGTGTAGCGGTGAAATGCGCAGATATCAGGAGGAACACCAGCGGCGAAGGCGGCGCTCTGGGCCGGTACTGACACTGAGGAGCGAAAGCGTGGGGAGCAAACAGGATTAGAAA
>ASV_133
CGCGGTAATACGTAGGTGGCAAGCGTTGTCCGGAATTACTGGGTGTAAAGCGCGTGTAGGCGGCAGACCAAGTCGGCGGTGAAAGCGCCCGGCTCAACTGGGCGAGGTCCGTGGAAACTGGTCAGCTGGAGGACGGTAGAGGCGAGTGGAATTCCCGGTGTAGTGGTGAAATGCGTAGAGATCGGGAGGAACACCTGTGGCGAAGGCGGCTCGCTGGGCCGGTCCTGACGCTGAGACGCGAAGGCGTGGGGAGCGAACGGGATTAGAAA
>ASV_134
CGCGGTAATACGTAGGGTGCAAGCGTTATCCAGATTTACTGGGCGTAAAGCGCGCGCAGGCGGATGATTAAGTCAGCTGTGAAAGCCCCCGGCTCAACTGGGGAGGGTCGGCTGAAACTGGTCAACTAGAGGGCAACAGAGGAGTGTAGAATTGCGGGTGTAGTGGTGAAATGCGTAGATATCCGCAGGAATACCGGTGGCGAAGGCGGCACTCTGGGTTGTACCTGACGCTGAGGCGCGAAGGCTAGGGGAGCGAACAGGATTAGAAA
>ASV_135
CGCGGTAATACGTAGGGGGCAAGCGTTGTCCGGATTTATTGGGCGTAAAGAGCTCGTAGGCGGTTCGGTAAGTCGGATGTGAAATCTCCACGCTCAACGTGGAGGCGCCATTCGAAACTGCCATGACTTGAGTCCGGTAGGGGAGTGTGGAATTCCCGGTGTAGCGGTGAAATGCGCAGAGATCGGGAGGAACACCCGTAGCGAAGGCGGCACTCTGGGCCGGTACTGACGCTGAGGAGCGAAAGCGTGGGGAGCGAACAGGATTAGAAA
>ASV_136
CGCGGTAATACGAACTGTGCGAACGTTATTCGGAATCACTGGGCTTACAGGGTGCGTAGGCGGCTTGTTAAGTAGGGTGTGAAAGCCCCCGGCTCAACCGGGGAATTGCGCTCTAAACTGGCGAGCTAGAGTGAGATAGGGGTATGTGGAACTTCCGGTGGAGCGGTGAAATGTGTTGATATCGGAAGGAACGCCGGTGGCGAAAGCGACATACTGGATCTTGTCTGACGCTGAGGCACGAAAGCCAGGGGAGCGAACGGGATTAGAAA
>ASV_137
CGCGGTAATACGAAGGTGGCAAGCGTTGTTCGGATTTACTGGGCGTACAGGGAGCGTAGGCGGTTCGGTAAGCCCTCTGTGAAATCTCCAGGCTTAACCTGGAACAGTCGGAGGGGACTGTCGGGCTAGAGGACGGGAGAGGAGCGCGGAATTCCCGGTGTAGCGGTGAAATGCGTAGAGATCGGGAGGAAGGCCGGTGGCGAAGGCGGCGCTCTGGAACGTTTCTGACGCTGAGGCTCGAAAGCGTGGGGAGCAAACAGGATTAGAAA
>ASV_138
CGCGGTAAGACGAACCGAGCGAACGTTATTCGGAATCACTGGGCTTAAAGGGTGCGTAGGCGGGCGAGTAAGTCAGGGGTGAAATCCCACGGCCCAACCGTGGAAGTGCCTCTGATACTGCAAGTCTAGAGGGGGACAGGGGCATGCGGAACTTCCGGTGGAGCGGTGAAATGCGTAGATATCGGAAGGAACACCGGTGGCGAAAGCGGCGTGCTGGATCCCTACTGACGCTGAGGCACGAAAGCCAGGGGAGCAAACGGGATTAGAAA
>ASV_139
CGCGGTAATACGAAGGGGGCTAGCGTTGCTCGGAATTACTGGGCGTAAAGGGCGCGTAGGCGGATGTTTAAGTCAGAGGTGAAAGCCCAGGGCTCAACCTTGGAACTGCCTTTGATACTGGACATCTTGAGTACGGGAGAGGTGAGTGGAACTCCGAGTGTAGAGGTGAAATTCGTAGATATTCGGAAGAACACCAGTGGCGAAGGCGACTCACTGGCCCGTTACTGACGCTGAGGCGCGAAAGCGTGGGGAGCAAACAGGATTAGAAA
>ASV_140
CGCGGTAATACGTAGGGGGCAAGCGTTGTCCGGAATTATTGGGCGTAAAGCGCACGCAGGCGGTTGCACGCGTTTCCGGTGCCAGCTCGTTGCTTAACGACGGGAGTGCCGGGAAGACGGTGTGACTTGAGGGCCTCAGAGGGACATAGAATTCCGGGTGGAGTGGTGAAATGCGTAGATATCCGGAGGAATACCAAAGGCGAAGGCAGTGTCCTGGGAGGTGACTGACGCTAAGGTGCGAAAGCCAGGGGAGCGAACGGGATTAGAAA
>ASV_141
CGCGGTAATACGTAGGTGACAAGCGTTGTCCGGATTTACTGGGCGTAAAGAGCGCGCAGGCGGTCGATTTAGTCGAGTGTGAAAGCCCCCGGCTCAACTGGGGAGGGTCACTCGATACTGATCGACTCGAAGGCGGGAGAGGGCAGCGGAATTCCCGGTGTAGTGGTGAAATGCGTAGATATCGGGAGGAACACCAGTGGCGAAGGCGGCTGCCTGGCCCGTTCTTGACGCTGAGGCGCGAAAGCTAGGGGAGCAAACGGGATTAGAAA
>ASV_142
CGCGGTAAGACGAACCGTGCGAACGTTGTTCGGATTCACTGGGCTTAAAGGGCGCGTAGGCGGGCCGCCAAGTCAGGGGTGAAATCCCGCAGCTTAACTGCGGAAGTGCCTTTGATACTGGCGGCCTCGAGGGAGGTAGGGGCATGCGGAACTTCCGGTGGAGCGGTGAAATGCGTAGATATCGGAAGGAACGCCGGTGGCGAAAGCGGCGTGCTGGACCTCTTCTGACGCTGAGGCGCGAAAGCCAGGGGAGCAAACGGGATTAGAAA
>ASV_143
CGCGGTAATACGTAGGGGGCGAGCGTTATCCGGATTTACTGGGCGTAAAGCGCGTTAAGGCGGTTGGCAAAGTTGGTGGTGAAATTTCAGGGCTCAACCCTGAAACTGCCTCCAATACTGGTCGACTTGAGTGTGAGAGAGGAAGGTGGAATTCCCGGTGTAGTAGTGAAATGCGTAGATATCGGGAGGAACACCAGTGGCGAAGGCGGCCTTCTGGTTCACAACTGACGCTGTAGCGCGAAAGCGTGGGGAGCGAACGGGATTAGAAA
>ASV_144
CGCGGTAATACGAGGGGGGCGAGCGTTGTTCGGAATTATTGGGCGTAAAGGGTGCGTAGGCGGTTTGGTAAGTCTTGTGTGAAATCTCCGGGCTCAACTCGGAGTCTGCATGAGAAACTGCCGGGCTTGAGTGTGGGAGAGGTGAGTGGAATTCCCGGTGTAGCGGTGAAATGCGTAGATATCGGGAGGAACACCTGTGGCGAAAGCGGCTCACTGGACCACAACTGACGCTGAGGCACGAAAGCTAGGGGAGCAAACAGGATTAGAAA
>ASV_145
CGCGGTAATACGTAGGGTGCGAGCGTTGTCCGGAATTATTGGGCGTAAAGAGCTCGTAGGCGGTTTGTCACGTCGGATGTGAAAACTCGGGGCTCAACCCCGAGCCTGCATTCGATACGGGCAGACTAGAGTTCGGTAGGGGAGACTGGAATTCCTGGTGTAGCGGTGAAATGCGCAGATATCAGGAGGAACACCGGTGGCGAAGGCGGGTCTCTGGGCCGATACTGACGCTGAGGAGCGAAAGCGTGGGGAGCGAACAGGATTAGAAA
>ASV_146
CGCGGTAATACGTAGGGTGCAAGCGTTGTCCGGAATTATTGGGCGTAAAGAGCGTGTAGGCGGCCCGATTAGTCCGCTGTGAAAGTCCAGGGCTCAACCCTGGAATGCCGGTGGATACTATCTGGCTAGAGTCCGGAAGGGGCGAGTGGAATTCCTGGTGTAGCGGTGAAATGCGCAGATATCAGGAGGAACACCAATGGCGAAGGCAGCTCGCTGGGACGTGACTGACGCTGAGACGCGAAAGCGTGGGGAGCAAACAGGATTAGAAA
>ASV_147
CGCGGTAACACGTAGGGCGCAAGCGTTGTCCGGAATTATTGGGCGTAAAGAGCTCGTAGGCGGACTGTTGCGTCCGCTGTGAAAAGCTGGGGCTTAACCCTGGCCTTGCAGTGGATACGGGCAGACTAGAGGTAGGTAGGGGAGAATGGAATTCCCGGTGTAGCGGTGAAATGCGCAGATATCGGGAGGAACACCGGTGGCGAAGGCGGTTCTCTGGGCCTTACCTGACGCTGAGGAGCGAAAGCGTGGGGAGCGAACAGGATTAGAAA
>ASV_148
CGCGGTAAGACGAACCGAGCGAACGTTATTCGGAATCACTGGGCTTAAAGGGTGCGTAGGCGGGCGAGTAAGTCAGGGGTGAAATCCCACGGCCCAACCGTGGAAGTGCCTCTGATACTGCGAGTCTAGAGGGGGATAGGGGCGTGCGGAACTTCCGGTGGAGCGGTGAAATGCGTAGATATCGGAAGGAACACCGGTGGCGAAAGCGGCGCGCTGGATCCCTACTGACGCTGAGGCACGAAAGCCAGGGGAGCAAACGGGATTAGAAA
>ASV_149
CGCGGTAATACGTAGGGTGCAAGCGTTGTCCGGAATTATTGGGCGTAAAGAGCTCGTAGGCGGTCTGTCACGTCGGCTGTGAAAACCTGGGGCTCAACTCCGGGCCTGCAGCCGATACGGGCAGACTAGAGTTCGGCAGGGGAGACTGGAATTCCTGGTGTAGCGGTGAAATGCGCAGATATCAGGAGGAACACCGGTGGCGAAGGCGGGTCTCTGGGCCGAAACTGACGCTGAGGAGCGAAAGCGTGGGGAGCAAACAGGATTAGAAA
>ASV_150
CGCGGTAATACGGAGGGTGCGAGCGTTAATCGGAATAACTGGGCGTAAAGGGTGCGTAGGTGGTTAGTTAAGTTATCTGTAAAATCCCCGGGCTCAACCTGGGCAGGTCAGATAAGACTGGTTAACTCGAGTATGGGAGAGGGTAGTGGAATTTCCGGTGTAGCGGTGAAATGCGTAGAGATCGGAAGGAACACCAGTGGCGAAGGCGGCTACCTGGCCTAATACTGACACTGAGGCACGAAAGCGTGGGGAGCAAACAGGATTAGAAA
>ASV_151
CGCGGTAACACGTAGGGGGCAAGCGTTGTCCGGATTTATTGGGCGTAAAGAGCTCGTAGGCGGCTCAGTAAGTTGGGTGTGAAACCTCCAGGCTCAACCTGGAGACGCCACCCAAGACTGCTGTGGCTAGAGTCCGGTAGGGGAGCGTGGAATTCCTGGTGTAGCGGTGAAATGCGCAGATATCAGGAGGAACACCAGCGGCGAAGGCGGCGCTCTGGGCCGGTACTGACGCTGAGGAGCGAAAGCGTGGGGAGCAAACAGGATTAGAAA
>ASV_152
CGCGGTAATACGTAGGGGGCAAGCGTTGTCCGGATTTATTGGGCGTAAAGAGCTCGTAGGCGGTTTGGTAAGTCTGGTGTGAAATCTCCACGCTCAACGTGGAGGGGCCACCCGATACTGCCATGACTGGAGTCCGGTAGAGGAGTGTGGAATTCCCGGTGTAGCGGTGAAATGCGCAGATATCGGGAGGAACACCCGTAGCGAAGGCGGCACTCTGGGCCGGTACTGACGCTGAGGAGCGAAAGCGTGGGGAGCAAACAGGATTAGAAA
>ASV_153
CGCGGTAATACGTAGGGGGCGAGCGTTGTCCGGATTTATTGGGCGTAAAGAGCTCGTAGGCGGTTCGGTAAGTCGGATGTGAAATCTCCACGCTCAACGTGGAGGGGCCATTCGATACTGCCGTGACTAGAGTCCGGTAGGGGAGTGTGGAATTCCCGGTGTAGCGGTGAAATGCGCAGAGATCGGGAGGAACACCCGTAGCGAAGGCGGCACTCTGGGCCGTGACTGACGCTGAGGAGCGAAAGCGTGGGGAGCGAACAGGATTAGAAA
>ASV_154
CGCGGTAATACGTAGGGCGCAAGCGTTGTCCGGAATTATTGGGCGTAAAGAGCTCGTAGGTGGTTTGTCGCGTCCGCTGTGAAAACCTAAGGCTTAACCTTGGGCTTGCAGTGGATACGGGCAGACTAGAGGTAGGTAGGGGAGAATGGAATTCCCGGTGTAGCGGTGAAATGCGCAGATATCGGGAGGAACACCGGTGGCGAAGGCGGTTCTCTGGGCCTTACCTGACACTGAGGAGCGAAAGCGTGGGGAGCAAACAGGATTAGAAA
>ASV_155
CGCGGTAATACGAAGGGGGCTAGCGTTGTTCGGAATTACTGGGCGTAAAGCGCGTGTAGGCGGGTCTTTAAGTCAGGGGTGAAATGCCAAGGCTCAACCTTGGAACTGCCTCTGATACTGGAGATCTTGAGTCCGGAAGAGGTGAGTGGAATTGCGAGTGTAGAGGTGAAATTCGTAGATATTCGCAAGAACACCAGTGGCGAAGGCGGCTCACTGGTCCGGAACTGACGCTGAGACGCGAAAGCGTGGGGAGCAAACAGGATTAGAAA
>ASV_156
CGCGGTAAGACGAACCGTGCGAACGTTATTCGGAATCACTGGGCTTAAAGCGCGTGTAGGCGGGCCGCCACGTCAGTTGCTGAAATCCCCCGGCTCAACCGGGGAACGGGCACTGATACGAGCGGCCTGGAGGGAGGTAGGGGGGGCTGGAACTTCCGGTGGAGCGGTGAAATGCGTTGAGATCGGAAGGAACGCCCGTGGCGAAAGCGAGCCCCTGGACCTTTTCTGACGCTGAGACGCGAAAGCTAGGGGAGCGAACGGGATTAGAAA
>ASV_157
CGCGGTAATACGTAGGGGGCGAGCGTTGTCCGGATTCATTGGGCGTAAAGAGCTCGTAGGCGGCTTGGTAAGTCGGGTGTGAAACCTCCAGGCTCAACCTGGAGACGCCACTCGATACTGCCATGGCTAGAGTCCGGTAGGGGCCCACGGAATTCCTGGTGTAGCGGTGAAATGCGCAGATATCAGGAGGAACACCGGTGGCGAAGGCGGTGGGCTGGGCCGGAACTGACGCTGAGGAGCGAAAGCGTGGGGAGCGAACAGGATTAGAAA
>ASV_158
CGCGGTAATACGTAGGGGGCAAGCGTTGTCCGGATTTATTGGGCGTAAAGAGCTCGTAGGCGGTTTGGTAAGTCGGGTGTGAAATCTCCAGGCTCAACCTGGAGGGGTCATTCGATACTGCCATGACTAGAGGTCGGTAGGGGTGTGTGGAATTCCTGGTGGAGCGGTGAAATGCGCAGATATCAGGAGGAACACCCGTAGCGAAGGCGGCACACTGGGCCGATACTGACGCTGAGGAGCGAAAGCGTGGGGAGCGAACAGGATTAGAAA
>ASV_159
CGCGGTAATACGTAGGGGGCAAGCGTTGTCCGGAATTATTGGGCGTAAAGCGCACGCAGGCGGTTGCACGCGTTTCCGGTGCCAGCTCGTTGCTTAACGACGGGAGTGCCGGGAAGACGGTGCGACTTGAGGGCCTCAGAGGGACATAGAATTCCGGGTGGAGTGGTGAAATGCGTAGATATCCGGAGGAATACCAAAGGCGAAGGCAGTGTCCTGGGAGGTGTCTGACGCTCAGGTGCGAAAGCCAGGGGAGCGAACGGGATTAGAAA
>ASV_160
CGCGGTAATACGAAGGGGGCTAGCGTTGCTCGGAATTACTGGGCGTAAAGCGCACGTAGGCGGCTTTCTAAGTCGGGGGTGAAATCCTGGAGCTCAACTCCAGAACTGCCTTCGATACTGGAGAGCTTGAGTCCGGGAGAGGTGAGTGGAACTGCGAGTGTAGAGGTGAAATTCGTAGATATTCGCAAGAACACCAGTGGCGAAGGCGGCTCACTGGCCCGGTACTGACGCTGAGGTGCGAAAGCGTGGGGAGCAAACAGGATTAGAAA
>ASV_161
CGCGGTAAGACGAACCGTGCGAACGTTATTCGGAATCACTGGGCTTAAAGCGCGTGTAGGCGGGACGGCACGTCGGTCGCTGAAAGCCCCCGGCTCAACCGGGGAACGGGCGCCGATACGACCGTCCTGGAGGGACATAGGGGGACCTGGAACATCCGGTGGAGCGGTGAAATGCGTTGAGATCGGATGGAACGCCCGTGGCGAAAGCGAGGTCCTGGATGTCTTCTGACGCTGAGACGCGAAAGCCAGGGGAGCGAACGGGATTAGAAA
>ASV_162
CGCGGTAATACGTAGGGGGCGAGCGTTGTCCGGAATCATTGGGCGTAAAGAGCTCGTAGGCGGTTTGGTAAGTCGGGTGTGAAACCTCCAGGCTCAACCTGGAGATGCCACTCGATACTGCCATGACTAGAGTCCGGTAGGGGTCCACGGAATTCCTGGTGTAGCGGTGAAATGCGCAGATATCAGGAGGAACACCGGTGGCGAAGGCGGTGGGCTGGGCCGGAACTGACGCTGAGGAGCGAAAGCGTGGGGAGCAAACAGGATTAGAAA
>ASV_163
CGCGGTAATACAGAGGTCCCAAGCGTTGTTCGGATTCATTGGGCGTAAAGGGTGCGTAGGTGGCGTGGTAAGTCGGGTGTGAAATTTCGGAGCTTAACTCCGAAACTGCATTCGATACTGCCGTGCTTGAGGACTGGAGAGGAGACTGGAATTTACGGTGTAGCAGTGAAATGCGTAGAGATCGTAAGGAAGACCAGTGGCGAAGGCGGGTCTCTGGACAGTTCCTGACACTGAGGCACGAAGGCTAGGGGAGCAAACGGGATTAGAAA
>ASV_164
CGCGGTAATACGAAGGGGGCTAGCGTTGTTCGGAATTACTGGGCGTAAAGGGCGCGTAGGCGGTGCTGTAAGTCAGGCGTGAAATCCCCGGGCTCAACCTGGGAATTGCGTTTGATACTGCGGCGCTGGAATGCGGGAGAGGATGGCGGAATTCCCAGTGTAGAGGTGAAATTCGTAGATATTGGGAAGAACACCGGTGGCGAAGGCGGCCATCTGGCCCGTAATTGACGCTGAGGCGCGAAAGCGTGGGGAGCAAACAGGATTAGAAA
>ASV_165
CGCGGTAATACGTAGGGGGCGAGCGTTGTCCGGAGTGACTGGGCGTAAAGGGCCCGCAGGCGGTGACGCGCGTTTTGAGTGACAGCTCCCGGCTTCACTGGGAGAGTATTCAGAAGACGGCGTGACTTGAGGGTGAGAGAGGGACACGGAATTCCGGGTGTAGTGGTGAAATGCGTAGATATCCGGAGGAACACCGAAGGCGAAGGCAGTGTCCTGGCTCATACCTGACGCTGAGGGGCGAAAGCTAGGGGAGCGAACGGGATTAGAAA
>ASV_166
CGCGGTAATACGTAGGGTGCGAGCGTTGTCCGGAATTATTGGGCGTAAAGAGCTCGTAGGCGGTCTGTCGCGTCGAATGTGAAAACCCGGGGCTCAACTCCGGGCCTGCATTCGATACGGGCAGACTAGAGTTCGGTAGGGGAGACTGGAATTCCTGGTGTAGCGGTGAAATGCGCAGATATCAGGAGGAACACCGGTGGCGAAGGCGGGTCTCTGGGCCGATACTGACGCTGAGGAGCGAAAGCGTGGGGAGCAAACAGGATTAGAAA
>ASV_167
CGCGGTAAGACGTAGGAGGCGAGCGTTATCCGGATTCACTGGGCGTAAAGCGCATGTAGGCGGTTAGATAAGTCGTGTGTTAAAGCCCCCGGCTCAACTGGGGGAGGTCATGCGAGACTATTTGACTTGAGGGCAGCAGAGGAGCATGGAACTCCCGGTGTAGCGGTGGAATGCGTAGATATCGGGAAGAACACCAGTGGCGAAGGCGGTGCTCTGGGCTGCAACTGACGCTGAGATGCGAAAGTGTGGGGAGCAAACGGGATTAGAAA
>ASV_168
CGCGGTAATACGAAGGGGGCTAGCGTTGTTCGGAATTACTGGGCGTAAAGCGCGTGTAGGCGGGTCTTTAAGTCAGAGGTGAAATGCCAAGGCTCAACCTTGGAACTGCCTTTGATACTGGAGATCTTGAGTCCGGGAGAGGTGAGTGGAATTGCGAGTGTAGAGGTGAAATTCGTAGATATTCGCAAGAACACCAGTGGCGAAGGCGGCTCACTGGCCCGGAACTGACGCTGAGACGCGAAAGCGTGGGGAGCAAACAGGATTAGAAA
>ASV_169
CGCGGTAATACGTAGGGGGCGAGCGTTGTCCGGATTTATTGGGCGTAAAGAGCGTGTAGGCGGCTTGGTAGGTCTCGTGTCAAATCCTGCGGCTCAACCGCAGTCAGCACGGGAAACCACCTTGCTAGAGTCCGGAAGAGGAGAGCGGAATTCCAGGTGTAGCGGTGAAATGCGCAGATATCTGGAAGAACACCAGTGGCGAAGGCGGCTCTCTGGGACGGTACTGACGCTGAGACGCGAAAGCGTGGGGAGCGAACAGGATTAGAAA
>ASV_170
CGCGGTAATACGGAGGGTGCAAGCGTTATCCGGATTCACTGGGTTTAAAGGGTGCGTAGGCGGGTAAGTAAGTCCGTGGTGAAATCTCTGAGCTTAACTCAGAAACTGCCGTGGATACTATTTGCCTTGAATATTGTGGAGGTGAGCGGAATATGTCATGTAGCGGTGAAATGCTTAGATATGACATAGAACACCAATTGCGAAGGCAGCTCACTACACAATCATTGACGCTGAGGCACGAAAGCGTGGGGATCAAACAGGATTAGAAA
>ASV_171
CGCGGTAAGACGAACCGTGCGAACGTTATTCGGAATCACTGGGCTTAAAGCGCGTGTAGGCGGGCCGCCACGTCAGTCGCTGAAATCCCCCGGCTCAACCGGGGAAGTGGCACTGATACGAGCGGCCTGGAGGGAGGTAGGGGGGGCTGGAACTTCCGGTGGAGCGGTGAAATGCGTTGAGATCGGAAGGAACGCCCGTGGCGAAAGCGAGCCCCTGGACCTTTTCTGACGCTGAGACGCGAAAGCTAGGGGAGCGAACGGGATTAGAAA
>ASV_172
CGCGGTAATACGTAGGGTGCGAGCGTTGTCCGGAATTACTGGGCGTAAAGAGCTCGTAGGCGGTTTGTCACGTCGGCTGTGAAAACCCATCGCTCAACGGTGGGCTTGCAGTCGATACGGGCTGACTTGAGTACTGCAGGGGAGACTGGAATTCCTGGTGTAGCGGTGAAATGCGCAGATATCAGGAGGAACACCGGTGGCGAAGGCGGGTCTCTGGGCAGTAACTGACGCTGAGGAGCGAAAGCGTGGGGAGCAAACAGGATTAGAAA
>ASV_173
CGCGGTAACACGTAGGGGGCAAGCGTTGTCCGGATTTATTGGGCGTAAAGAGCTCGTAGGCGGTTCGCTAAGTCGGGTGTGAAAACTCTGGGCTCAACTCAGAGACGCCACCCGATACTGGCGTGACTCGAGTCCGGTAGGGGAGCATGGAATTCCTGGTGTAGCGGTGAAATGCGCAGATATCAGGAGGAACACCAGTGGCGAAGGCGGTGCTCTGGGCCGGTACTGACGCTGAGGAGCGAAAGCGTGGGTAGCAAACAGGATTAGAAA
>ASV_174
CGCGGTAACACGTAGGGGGCGAGCGTTGTCCGGATTTATTGGGCGTAAAGAGCTCGTAGGCGGCTCGGTAAGTCGGGTGTGAAACCTCCAGGCTCAACCTGGAGACGCCACTCGATACTGCCGTGGCTAGAGTCCGGTAGAGGAGCGTAGAATTCCTGGTGTAGCGGTGAAATGCGCAGATATCAGGAGGAATACCAGCGGCGAAGGCGGCGCTCTGGGCCGGTACTGACGCTGAGGAGCGAAAGCGTGGGGAGCAAACAGGATTAGAAA
>ASV_175
CGCGGTAATACGTAGGGTGCGAGCGTTGTCCGGAATTATTGGGCGTAAAGAGCTTGTAGGCGGTTTGTCGCGTCTGCTGTGAAAGCCCGGGGCTTAACTCCGGGTCTGCAGTGGGTACGGGCAGGCTAGAGTGTGGTAGGGGAGACTGGAATTCCTGGTGTAGCGGTGAAATGCGCAGATATCAGGAGGAACACCGATGGCGAAGGCAGGTCTCTGGGCCATTACTGACGCTGAGAAGCGAAAGCATGGGGAGCAAACAGGATTAGAAA
>ASV_176
CGCGGTAAGACGAACCGTGCGAACGTTATTCGGAATTACTGGGCTTAAAGCGCGTGTAGGCGGGACGGCACGTCGGCCGCTGAAATCCCCCGGCTTAACCGGGGAAGTGGCGCCGATACGACCGTCCTGGAGGAACGTAGGGGGAGCTGGAACTTCCGGTGGAGCGGTGAAATGCGTTGAGATCGGAAGGAACGCCCGTGGCGAAAGCGAGCTCCTGGACGTTTTCTGACGCTGAGACGCGAAAGCCAGGGGAGCGAACGGGATTAGAAA
>ASV_177
CGCGGTAACACGTAGGGGGCAAGCGTTGTCCGGATTTATTGGGCGTAAAGAGCTCGTAGGTGGCTTAGTAAGTCGGGTGTGAAACCTCCAGGCTCAACCTGGAGACGCCACCCGATACTGCTATAGCTTGAGTCCGGTAGGGGAGCGTGGAATTCCTGGTGTAGCGGTGAAATGCGCAGATATCAGGAGGAACACCAGCGGCGAAGGCGGCGCTCTGGGCCGGTACTGACACTGAGGAGCGAAAGCGTGGGGAGCAAACAGGATTAGATA
>ASV_178
CGCGGTAAGACGAACCGTGCGAACGTTATTCGGAATCACTGGGCTTAAAGCGCGTGTAGGCGGATAGGAACGTCGGTAGTTGAAATCCCCCGGCTCAACCGGGGAACTGGCGCCGAAACGACCTGTCTGGAGGGACGTAGGGGGACCTGGAACTTCCGGTGGAGCGGTGAAATGCGTTGAGATCGGAAGGAACGCCCGTGGCGAAAGCGAGGTCCTGGACGTTTTCTGACGCTGAGACGCGAAAGCTAGGGTAGCGAACGGGATTAGAAA
>ASV_179
CGCGGTAATACGTAGGGGGCAAGCGTTGTCCGGAATCATTGGGCGTAAAGAGCGTGTAGGCGGCTCGGTAAGTCCGCTGTGAAAGTCCAGGGCTCAACCCTGGAATGCCGGTGGAAACTGTCGGGCTAGAATCCGGAAGAGGCGAGTGGAATTCCTGGTGTAGCGGTGAAATGCGCAGATATCAGGAGGAACACCAATGGCGAAGGCAGCTCGCTGGGACGGTATTGACGCTGAGACGCGAAAGCGTGGGGAGCAAACAGGATTAGAAA
>ASV_180
CGCGGTAATACGGAGGGTGCAAGCATTAATCGGAATTATTGGGCGTAAAGGGCGCGTAGGCGGAAATATAAGTCAGATGTGAAATCCCGGGGCTCAACCCCGGAACCGCATTTGAAACTGCATTTCTAGAGGATAGGAGGAGAAAATGGAATTCCACAAGTAGCGGTAAAATGCGTAGATATGTGGAAGAACACCAGTGGCGAAGGCGATTTTCTATCTTATTCCTGACGCTGAGGCGCGAAAGCAAGGGGATCAAACAGGATTAGAAA
>ASV_181
CGCGGTAAGACGAACCGTGCGAACGTTGTTCGGAATCACTGGGCTTAAAGGGCGCGTAGGCGGGCTTAAAAGTCAGGGGTGAAATCCCACGGCTCAACCGTGGAAGTGCCTCTGATACTGTAAGTCTCGAGGGAGGTAGGGGCGTGCGGAACTTCCGGTGGAGCGGTGAAATGCGTAGATATCGGAAGGAACACCGGTGGCGAAAGCGGCGCGCTGGACCTCTTCTGACGCTGAGGCGCGAAAGCCAGGGGAGCAAACGGGATTAGAAA
>ASV_182
CGCGGTAATACGAAGGGTGCAAGCGTTACTCGGAATTACTGGGCGTAAAGGGTGCGTAGGTGGTTGTTTAAGTCTGTTGTGAAAGCCCCGGGCTCAACCTGGGAATGGCAATGGATACTGGACAGCTAGAGTGCGGTAGAGGGTAGTGGAATTCCCGGTGTAGCAGTGAAATGCGTAGAGATCGGGAGGAACACCAGTGGCGAAGGCGGCTACCTGGACCAGCACTGACACTGAAGCACGAAAGCGTGGGGAGCAAACAGGATTAGAAA
>ASV_183
CGCGGTAATACAGAGGGTGCGAGCGTTAATCGGAATTACTGGGCGTAAAGCGCGCGTAGACGGTTTTGTAAGTCAGATGTGAAATCCCTGGGCTCAACCTGGGAACTGCATTTGAGACTGCATGGCTAGAGTATCGAAGAGGGAAGTGGAATTTCCGGTGTAGCGGTGAAATGCGTAGATATCGGAAGGAACACCAGTGGCGAAAGCGACTTCCTGGTCGAATACTGACGTTCATGTGCGAAAGCGTGGGGAGCAAACAGGATTAGAAA
>ASV_184
CGCGGTAATACGTAGGGGGCGAGCGTTGTCCGGAGTTACTGGGCGTAAAGCGCACGCAGGCGGTTCTGCGCGTTTCCGGTGCCAGCTCTTTGCTTAACGAAGAGAGTGCCGGGAAGACGGTGGGACTTGAGGGCCTTAGAGGGACATAGAATTCCGGGTGGAGTGGTGAAATGCGTAGATATCCGGAGGAATACCAAAGGCGAAGGCAGTGTCCTGGGAGGTGACTGACGCTGAGGTGCGAAAGCCAGGGGAGCGAACGGGATTAGAAA
>ASV_185
CGCGGTAATACGTAGGGTGCAAGCGTTGTCCGGAATTATTGGGCGTAAAGAGCTCGTAGGCGGTCTGTCGCGTCGGATGTGAAAATCCAGGGCTCAACCCTGGACCTGCATTCGATACGGGCAGACTAGAATTCGGTAGGGGAGACTGGAATTCCTGGTGTAGCGGTGAAATGCGCAGATATCAGGAGGAACACCGGTGGCGAAGGCGGGTCTCTGGGCCGATATTGACGCTGAGGAGCGAAAGCGTGGGGAGCGAACAGGATTAGAAA
>ASV_186
CGCGGTAATACGTAGGGTGCGAGCGTTGCCCGGATTTATTGGGCGTAAAGGGCGCGTAGGCGGCCATGCACGTCCGTTGTGAAATCGCCCGGCTCAACTGGGCTAGGTCAGCGGATACGGTATGGCTAGAGCAAGCTAGGGGGCAATGGAATTCCCGGTGTAGTGGTGGAATGCGTAGATATCGGGAGGAACACCAGTGGCGAAGGCGGTTGCCTGGAGCTTTGCTGACGCTGATGCGCGAAAGCGTGGGGAGCGATCCGGATTAGAAA
>ASV_187
CGCGGTGACACGTAGGCACCAAGCGTTGTCCGGATTTATTGGGCGTAAAGAGCTCGTAGGCGGTTCAGTAAGTCAGGTGTGAAATCTTTGGGCTTAACCCAAAGCGTGCATTTGATACTGCTGTGACTTGAGTTCGGTAGGGGAGCGGGGAATTCCTAGTGTAGCGGTGAAATGCGCAGATATTAGGAGGAACACCGGTGGCGAAGGCGCCGCTCTGGGCCGAAACTGACGCTGAGGAGCGAAAGCGTGGGTAGCAAACAGGATTAGAAA
>ASV_188
CGCGGTAATACGAAGGGGGCTAGCGTTGCTCGGAATCACTGGGCGTAAAGGGTGCGTAGGCGGGTCTTTAAGTCGGGGGTGAAATCCTGGAGCTCAACTCCAGAACTGCCTTCGATACTGAGGATCTTGAGTTCGGGAGAGGTGAGTGGAACTGCGAGTGTAGAGGTGAAATTCGTAGATATTCGCAAGAACACCAGTGGCGAAGGCGGCTCACTGGCCCGATACTGACGCTGAGGCACGAAAGCGTGGGGAGCAAACAGGATTAGAAA
>ASV_189
CGCGGTAATACGAAGGGGGCTAGCGTTGCTCGGAATGACTGGGCGTAAAGGGCGCGTAGGCGGTTTGGTTAGTTAGGCGTGAAATTCCTGGGCTTAACCTAGGGACTGCGTTTAATACAGCCAGACTTGAGTGTGGAAGAGGGTTGTGGAATTCCCAGTGTAGAGGTGAAATTCGTAGATATTGGGAAGAACACCGGTGGCGAAGGCGGCAACCTGGTCCATTACTGACGCTGAGGCGCGAAAGCGTGGGGAGCAAACAGGATTAGAAA
>ASV_190
CGCGGTAATACGAGGGGGGCGAGCGTTGTTCGGAATTATTGGGCGTAAAGGGTGCGTAGGCGGTTTGGTAAGTCTTGTGTGAAATCTTCGGGCTCAACTCGAAGTCTGCATGAGAAACTGCCGGGCTTGAGTGTGGGAGAGGTGAGTGGAATTCCCGGTGTAGCGGTGAAATGCGTAGATATCGGGAGGAACACCTGTGGCGAAAGCGGCTCACTGGACCACAACTGACGCTGAGGCACGAAAGCTAGGGGAGCAAACAGGATTAGAAA
>ASV_191
CGCGGTAATACGTAGGGCGCAAGCGTTGTCCGGAATTATTGGGCGTAAAGAGCTCGTAGGCGGTTTGTCACGTCGGCTGTGAAAACCCGAGGCTCAACCTCGGGCCTGCAGTCGATACGGGCAGACTAGAGTGCTGTAGGGGAGACTGGAATTCCTGGTGTAGCGGTGAAATGCGCAGATATCAGGAGGAACACCGGTGGCGAAGGCGGGTCTCTGGGCAGTAACTGACGCTGAGGAGCGAAAGCGTGGGGAGCAAACAGGATTAGAAA
>ASV_192
CGCGGTAATACGAAGGGGGCTAGCGTTGTTCGGAATTACTGGGCGTAAAGCGCGTGTAGGCGGGTCTTTAAGTCAGGGGTGAAATGCCAAGGCTCAACCTTGGAACTGCCTTTGATACTGGAGATCTTGAGTCCGGAAGAGGTGAGTGGAATTGCGAGTGTAGAGGTGAAATTCGTAGATATTCGCAAGAACACCAGTGGCGAAGGCGGCTCACTGGTCCGGAACTGACGCTGAGACGCGAAAGCGTGGGGAGCAAACAGGATTAGAAA
>ASV_193
CGCGGTAAGACGAACCGTGCGAACGTTATTCGGAATCACTGGGCTTAAAGCGCGTGTAGGCGGCTTGGCACGTCCGTCGCTGAAAGCCCCCGGCTCAACCGGGGAAGTGGCGTGGATACGACCAAGCTTGAGGGACGTAGGGGGGGCTGGAACTTCCGGTGGAGCGGTGAAATGCGTTGAGATCGGAAGGAACGCCCGTGGCGAAAGCGAGCCCCTGGACGTCAACTGACGCTGAGACGCGAAAGCTAGGGGAGCGAACGGGATTAGAAA
>ASV_194
CGCGGTAAGACGAACCGTGCGAACGTTATTCGGAATCATTGGGCTTAAAGCGCGTGTAGGCGGATGGGAACGTCGGTGTTGAAAGCCCCTGGCTCAACCAGGGAACTGGCGCCGAAACGACCCGTCTGGAGGGACATAGGGGGACCTGGAACTTCCGGTGGAGCGGTGAAATGCGTTGAGATCGGAAGGAACGCCCGTGGCGAAAGCGAGGTCCTGGATGTTTTCTGACGCTGAGACGCGAAAGCTAGGGTAGCGAACGGGATTAGAAA
>ASV_195
CGCGGTAATACGAAGGGGGCTAGCGTTGCTCGGAATCACTGGGCGTAAAGGGTGCGTAGGCGGGTCTTTAAGTCAGGGGTGAAATCCTGGAGCTCAACTCCAGAACTGCCCTTGATACTGAGGATCTTGAGTTCGGGAGAGGTGAGTGGAACTGCGAGTGTAGAGGTGAAATTCGTAGATATTCGCAAGAACACCAGTGGCGAAGGCGGCTCACTGGCCCGATACTGACGCTGAGGCACGAAAGCGTGGGGAGCAAACAGGATTAGAAA
>ASV_196
CGCGGTAATACGAGGGGGGCAAGCGTTGTTCGGAATTATTGGGCGTAAAGGGCGCGTAGGCGGTGCGGTAAGTCACCTGTGAAACCTCTAGGCTCAACCTAGAGCCTGCAGGCGAAACTGCCGTGCTTGAGGGTGGGAGAGGTGCGTGGAATTCCCGGTGTAGCGGTGAAATGCGTAGATATCGGGAGGAACACCTGTGGCGAAAGCGGCGCACTGGACCACATCTGACGCTGAGGCGCGAAAGCTAGGGGAGCAAACAGGATTAGAAA
>ASV_197
CGCGGTAATACGTAGGTGGCAAGCGTTGTCCGGATTTACTGGGCGTAAAGAGCGCGCAGGCGGTCAAGTCAGTCGAATGTGAAAGCCCCCGGCTCAACTGGGGAGAGTCATTCGATACTGCTCGACTTGAAGGCAGGAGAGGGAAGTGGAATTCCCGGTGTAGTGGTGAAATGCGTAGATATCGGGAGGAACACCAGTGGCGAAGGCGACTTTCTGGCCTGTTCTTGACGCTGAGGCGCGAAAGCTAGGGGAGCAAACGGGATTAGAAA
>ASV_198
CGCGGTAACACGTAGGGGCCAAGCGTTGTCCGGATTTATTGGGCGTAAAGAGCTCGTAGGCGGTTGGGTAAGTCGGGTGTGAAAACTCCAGGCTCAACTTGGAGACGCCACCCGATACTGCTCTGACTTGAGTTCGGTAGGGGAGTGGGGAATTCCTGGTGTAGCGGTGAAATGCGCAGATATCAGGAGGAACACCGGTGGCGAAGGCGCCACTCTGGGCCGAAACTGACGCTGAGGAGCGAAAGCGTGGGTAGCAAACAGGATTAGAAA
>ASV_199
CGCGGTAATACGGAGGGTGCAAGCGTTATCCGGATTCACTGGGTTTAAAGGGTGCGTAGGTGGGCAGGTAAGTCCGTGGTGAAATCTCTGAGCTTAACTCAGAAACTGCCATGGATACTATTTGTCTTGAATGTTGTGGAGGTGAGCGGAATATGTCATGTAGCGGTGAAATGCTTAGATATGACATAGAACACCAATTGCGAAGGCAGCTCACTACACAACTATTGACGCTGAGGCACGAAAGCGTGGGGATCAAACAGGATTAGAAA
>ASV_200
CGCGGTAATACAGAGGGTGCGAGCGTTAATCGGAATTACTGGGCGTAAAGCGCGCGTAGGCGGCTTGTTAAGTCGGATGTGAAATCCCTGGGCTCAACCTAGGCATTGCATTCGATACTGGCAAGCTAGAGTATGGGAGAGGAAGGTAGAATTCCAGGTGTAGCGGTGAAATGCGTAGAGATCTGGAGGAATACCGATGGCGAAGGCAGCCTTCTGGCCTAATACTGACGCTGAGGTGCGAAAGCATGGGGAGCAAACAGGATTAGAAA
>ASV_201
CGCGGTAATACGAGGGGGGCAAGCGTTGTTCGGAATTATTGGGCGTAAAGGGCGCGTAGGCGGTGCGGTAAGTCACCTGTGAAATCTCCGGGCTTAACCCGGAGCCTGCAGGCGAAACTGCCGTGCTGGAGTATGGGAGAGGTGCGTGGAATTCCCGGTGTAGCGGTGAAATGCGTAGATATCGGGAGGAACACCTGTGGCGAAAGCGGCGCACTGGACCATAACTGACGCTGAGGCGCGAAAGCTAGGGGAGCAAACAGGATTAGAAA
>ASV_202
CGCGGTAATACGTAGGGGGCAAGCGTTGTCCGGAATCATTGGGCGTAAAGAGCGTGTAGGCGGCTCGGTAAGTCCGCTGTGAAAGTTCAGGGCTCAACCCTGAAAAGCCGGTGGAAACTGTCGAGCTAGAGTCCGGAAGAGGCGAGTGGAATTCCTGGTGTAGCGGTGAAATGCGCAGATATCAGGAGGAACACCAATGGCGAAGGCAGCTCGCTGGGACGGTACTGACGCTGAGACGCGAAAGCGTGGGGAGCAAACAGGATTAGAAA
>ASV_203
CGCGGTAATACGTAGGGTGCAAGCGTTAATCGGAATTACTGGGCGTAAAGCGTGCGCAGGCGGTTATGTAAGTCAGCTGTGAAATCCCCGGGCTTAACCTGGGAATGGCAGTTGAGACTGCATGGCTAGAGTGTGTCAGAGGGGGGTAGAATTCCACGTGTAGCAGTGAAATGCGTAGAGATGTGGAGGAATACCGATGGCGAAGGCAGCCCCCTGGGATAACACTGACGCTCATGCACGAAAGCGTGGGGAGCAAACAGGATTAGAAA
>ASV_204
CGCGGTAATACGTAGGAGGCGAGCGTTGTCCGGAATTACTGGGCGTAAAGAGCGCGTAGGCGGCGCGGTACGACCGATGTGAAAGCCCCCGGCTCAACTGGGGAGGGTCATCGGTAACGGCCGTGCTATGAGTGCAGGAGAGGGAAGTGGAACTCCGGGAGTAGCGGTGAAATGCGTAGAGACCCGGAGGAACACCAGTGGCGAAGGCGGCTTCCTGGTCTGCGACTGACGCTGTGGCGCGAAAGCTAGGGGAGCAAACGGGATTAGAAA
>ASV_205
CGCGGTAATACGAAGGGGGCTAGCGTTGCTCGGAATGACTGGGCGTAAAGGGCGCGTAGGCGGTGTACACAGTCAGGCGTGAAATTCCCGGGCTCAACCTGGGGGCTGCGCTTGATACATGTACGCTTGAGTTCGGAAGAGGGTCGTGGAATTCCCAGTGTAGAGGTGAAATTCGTAGATATTGGGAAGAACACCGGTGGCGAAGGCGGCGACCTGGTCCGATACTGACGCTGAGGCGCGAAAGCGTGGGGAGCAAACAGGATTAGAAA
>ASV_206
CGCGGTAATACGTAGGGTGCGAGCGTTAATCGGAATTACTGGGCGTAAAGAGTGCGTAGGCGGTTGCTGAAGTCTGCTGTGAAAGCCCTGGGCTCAACCTAGGAATGGCAGTGGAAACTAGGCGACTTGAATCTGGCAGAGGGGGGTGGAATGCCACGTGTAGCAGTGAAATGCGTAGAGATGTGGCGGAACACCGATGGCGAAGGCAGCCCCCTGGGCTGAGATTGACGCTCAGGCACGAAAGCGTGGGGAGCAAACAGGATTAGAAA
>ASV_207
CGCGGTAATACGTAGGGTGCAAGCGTTGTCCGGAATTATTGGGCGTAAAGAGCTCGTAGGCGGTTTGTCGCGTCGGCTGTGAAAACCTGGGGCTCAACCCCGGGCCTGCAGCCGATACGGGCAGACTAGAATTCGGTAGGGGAGACTGGAATTCCTGGTGTAGCGGTGAAATGCGCAGATATCAGGAGGAACACCGGTGGCGAAGGCGGGTCTCTGGGCCGATATTGACGCTGAGGAGCGAAAGCGTGGGGAGCAAACAGGATTAGAAA
>ASV_208
CGCGGTAATACGTAGGTGGCTAGCGTTGTCCGGATTTACTGGGCGTAAAGAGCGCGCAGGCGGTCGTTCAAGTCGAGTGTGAAAGCCCCCGGCTCAACTGGGGAGAGTCACTCGATACTGATCGACTCGAAGGCAGGAGAGGGAAGCGGAATTCCCGGTGTAGTGGTGAAATGCGTAGATATCGGGAGGAACACCAGTGGCGAAGGCGGCTTTCTGGCCTGTTCTTGACGCTGAGGCGCGAAAGCTAGGGTAGCAAACGGGATTAGAAA
>ASV_209
CGCGGTAATACGAAGGGGGCTAGCGTTGCTCGGATTGACTGGGCGTAAAGGGCGCGTAGGCGGCTTGTACAGTCAGACGTGAAATTCCTGGGCTCAACCTGGGGGCTGCGTTTGATACGTGCGGGCTTGAGTTCGGAAGAGGGTCGTGGAATTCCCAGTGTAGAGGTGAAATTCGTAGATATTGGGAAGAACACCGGTGGCGAAGGCGGCGACCTGGTCCGATACTGACGCTGAGGCGCGAAAGCGTGGGGAGCAAACAGGATTAGAAA
>ASV_210
CGCGGTAAGACGAACCGTGCGAACGTTATTCGGAATCACTGGGCTTAAAGCGCGTGTAGGCGGGCCGTTGCGTCAGTCGCTGAAATCCCCCGGCTTAACCGGGGAAGTGGCACTGATACGAGCGGCCTGGAGGGAGGTAGGGGGGGCTGGAACTTCCGGTGGAGCGGTGAAATGCGTTGAGATCGGAAGGAACGCCCGTGGCGAAAGCGAGCCCCTGGACCTTTTCTGACGCTGAGACGCGAAAGCTAGGGGAGCGAACGGGATTAGAAA
>ASV_211
CGCGGTAATACGGAGGGTGCAAGCATTAATCGGATTTATTGGGCGTAAAGGGCGCGTAGGCGGGATAATAAGTCAGGTGTGAAATCCCGGGGCTCAACCCCGGAACAGCATTTGAAACTATTATTCTTGAGGGTAGGCGGAGAAAACGGAATTCCACATGTAGCGGTGAAATGCGTAGATATGTGGAAGAACATCGGTGGCGAAGGCGGTTTTCTAGCTTATTCCTGACGCTGAGGCGCGAAAGCAAGGGGAGCAAACAGGATTAGAAA
>ASV_212
CGCGGTAAGACGAACCGTGCGAACGTTGTTCGGAATCACTGGGCTTAAAGGGCGCGTAGGCGGGCAAGCAAGTCCGGGGTGAAAGCTTTCGGCTTAACCGGAAAAGAGCCTGGGATACTGCTTGTCTTGAGGGAGGTAGGGGCATGTGGAACTTCCGGTGGAGCGGTGAAATGCGTTGATATCGGAAGGAACGCCGGTGGCGAAAGCGACGTGCTGGCCCTCTTCTGACGCTGAGGCGCGAAAGCCAGGGGAGCGAACGGGATTAGAAA
>ASV_213
CGCGGTAATACGTAGGGTGCGAGCGTTAATCGGAATTACTGGGCGTAAAGCGTGCGCAGGCGGTTCTCCAAGTCCGTTGTGAAAGCCCCGGGCTCAACCTGGGAATGGCAGTGGAAACTAGGGGACTTGAATCTGGCAGAGGGGGGTGGAATTCCACGTGTAGCAGTGAAATGCGTAGAGATGTGGAGGAACACCGATGGCGAAGGCAGCCCCCTGGGCTGAGATTGACGCTCAGGCACGAAAGCGTGGGGAGCAAACAGGATTAGAAA
>ASV_214
CGCGGTAATACGTAGGGTGCAAGCATTAATCGGATTTATTGGGCGTAAAGGGCGCGTAGGCGGGAACCTAAGTCAGATGTGAAATCCCGGGGCTCAACCCCGGAACTGCATTTGAGACTGGGTTTCTAGAGGGTAGGCGGAGAAAACGGAATTCCACAAGTAGCGGTGAAATGCGTAGATATGTGGAAGAACACCGGTGGCGAAGGCGGTTTTCTAGCTTATACCTGACGCTAATGCGCGAAAGCAAGGGGATCAAACAGGATTAGAAA
>ASV_215
CGCGGTAATACGTAGGGGGCAAGCGTTGTCCGGATTTATTGGGCGTAAAGAGCGTGTAGGCGGTTAGGTAGGTCCGTTGTGAAAACTCGAGGCTCAACCTCGAGACGCCGATGGAAACCCCCTAACTAGAGTCCGGAAGAGGAGAGTGGAATTCCTGGTGTAGCGGTGAAATGCGCAGATATCAGGAAGAACACCCGTGGCTAAGGCGGCTCTCTAGTACGGTACTGACGCTGAGACGCGAAAGCGTGGGGAGCGAACAGGATTAGAAA
>ASV_216
CGCGGTAATACAGAGACTGCAAGCGTTATTCGGATTCACTGGGCGTAAAGGGTGCGCAGGTGGCCAAGTGTGTCAGGTGTGAAATCCCGAGGCTTAACCTCGGAACTGCGCCTGAAACTACTTGGCTAGAGTATTGGAGAGGGTAACGGAATTCACGGTGTAGCAGTGAAATGCGTAGATATCGTGAGGAACACCAGAGGCGAAGGCGGTTACCTGGACAATTACTGACACTCAGGCACGAAAGCGTGGGGAGCAAAAGGGATTAGAAA
>ASV_217
CGCGGTAATACGTAGGGGGCAAGCGTTGTCCGGATTTATTGGGCGTAAAGAGCTCGTAGGCGGTTTGGTAAGTCTGGTGTGAAATCTCCACGCTCAACGTGGAGGGGCCACCCGATACTGCCATGACTGGAGTCCGGTAGAGGAGTGTGGAATTCCCGGTGTAGCGGTGAAATGCGCAGATATCGGGAGGAACACCCGTAGCGAAGGCGGCACTCTGGGCCGGTACTGACGCTGAGGAGCGAAAGCGTGGGGAGCAAACAGGATTAGATA
>ASV_218
CGCGGTAACACGTAGGGGGCGAGCGTTGTCCGGATTTATTGGGCGTAAAGAGCTCGTAGGCGGCTCGGTAAGTGAGGTGTGAAAACTCCAGGCTCAACCTGGAGACGCCACCTCATACTGCTGTGGCTAGAGTCCGGTAGGGGAGCATGGAATTCCTGGTGTAGCGGTGAAATGCGCAGATATCAGGAGGAACACCAGTGGCGAAGGCGGTGCTCTGGGCCGGAACTGACGCTGAGGAGCGAAAGCGTGGGGAGCAAACAGGATTAGAAA
>ASV_219
CGCGGTAATACGTAGGGGGCAAGCGTTGTCCGGAATTATTGGGCGTAAAGCGCACGCAGGCGGTTGCGCGCGTTTCCGGTGCCAGCTCGTTGCTTAACGACGGGAGTGCCGGGAAGACGGCGCGACTTGAGGGCCTCAGAGGGACATAGAATTCCGGGTGGAGTGGTGAAATGCGTAGATATCCGGAGGAATACCAAAGGCGAAGGCAGTGTCCTGGGAGGTGTCTGACGCTCAGGTGCGAAAGCCAGGGGAGCGAACGGGATTAGAAA
>ASV_220
CGCGGTAATACGTAGGGGGCAAGCGTTGTCCGGAATTATTGGGCGTAAAGGGCGCGTAGGCGGATAGTTAAGTCCGGTGTGAAAGATCAGGGCTCAACCCTGAGAGTGCATCGGAAACTGGTTATCTTGAGGACAGGAGAGGAAAGTGGAATTCCACGTGTAGCGGTGAAATGCGTAGATATGTGGAGGAACACCAGTGGCGAAGGCGACTTTCTGGACTGTAACTGACGCTGAGGCGCGAAAGCGTGGGGAGCAAACAGGATTAGAAA
>ASV_221
CGCGGTAATACGTAGGGCGCAAGCGTTGTCCGGAATTATTGGGCGTAAAGAGCTCGTAGGCGGTTTGTCACGTCGGCTGTGAAAACCCGAGGCTCAACCTCGGGCCTGCAGTCGATACGGGCAGACTAGAGTACTGTAGGGGAGACTGGAATTCCTGGTGTAGCGGTGAAATGCGCAGATATCAGGAGGAACACCGGTGGCGAAGGCGGGTCTCTGGGCAGTAACTGACGCTGAGGAGCGAAAGCGTGGGGAGCAAACAGGATTAGAAA
>ASV_222
CGCGGTAAGACGTAGGGGGCAAGCGTTATTCGGAATTATTGGGCGTAAAGCGCTCGTAGGCGGGACAGGAAGTCCGTGAAGAAAGACCTGGGCTCAACTCAGGGAACGGCACGGATACTCTTGTTCTTGAGGCATTCAGAGGATGATGGAATTCCCGGTGTAGCGGTGAAATGCGTAGATATCGGGAGGAACACCAGTGGCGAAGGCGATCATCTGGGGATGTTCTGACGCTGAGGAGCGAAAGCTAGGGGAGCAAACGGGATTAGAAA
>ASV_223
CGCGGTAATACGAGGGGTGCAAGCGTTATTCGGAATTATTGGGCGTAAAGGGTGCGTAGGCGGCGTACTAAGTCAACTGTTAAATTCCTCGGCCTAACCGAGGCTCTGCGGTAGATACTGGTATGCTAGAGGGTGGAAGAGAGAAGTGGAATTCTCGGAGTAGCGGTAAAATGCGTAGATCTCGAGAGGAACACCAATGGCGAAGGCAGCTTCTTGGTCCACACCTGACGCTGAGGCACGAAAGCGTGGGGAGCAAACAGGATTAGAAA
>ASV_224
CGCGGTAAGACGAACCGTGCAAACGTTATTCGGAATCACTGGGCTTAAAGCGCGTGTAGGCGGATGGGGACGTCGGTTGTTGAAAGCCCCCGGCTCAACCGGGGAACTGGCGCCGAAACGCCCTGTCTTGAGGAGCGTAGGGGGACCTGGAACTTCCGGTGGAGCGGTGAAATGCGTTGAGATCGGAAGGAACGCCCGTGGCGAAAGCGAGGTCCTGGACGTTATCTGACGCTGAGACGCGAAAGCTAGGGGAGCGAACGGGATTAGAAA
>ASV_225
CGCGGTAAGACGAACCGTGCGAACGTTGTTCGGAATCACTGGGCTTAAAGGGCGCGTAGGCGGCAGGCGAGGTCGGGGGTGAAATCCCACCGCTTAACGGTGGAAGTGCCTCCGATACCGGCTTGCTCGAGGAGGGTAGGGGTGCGCGGAACTTCTGGTGGAGCGGTGAAATGCGTTGATATCAGAAGGAACGCCGGCGGCGAAAGCGGCGCACTGGACCCTAACTGACGCTGAGGCGCGAAAGCCAGGGGAGCAAACGGGATTAGAAA
>ASV_226
CGCGGTAATACGTAGGTGGCTAGCGTTGTCCGGATTTACTGGGCGTAAAGAGCGCGCAGGCGGTCGTTCAAGTCGAGTGTGAAAGCCCCCGGCTCAACTGGGGAGGGTCACTCGATACTGATCGACTCGAAGGCAGGAGAGGGAAGCGGAATTCCCGGTGTAGTGGTGAAATGCGTAGATATCGGGAGGAACACCAGTGGCGAAGGCGGCTTTCTGGCCTGTTCTTGACGCTGAGGCGCGAAAGCTAGGGTAGCAAACGGGATTAGAAA
>ASV_227
CGCGGTAAGACGAACCGTGCGAACGTTATTCGGAATCACTGGGCTTAAAGCGCGTGTAGGCGGGTCGGTACGTCGGTCGCTGAAATCCCCCGGCTCAACCGGGGAAGTGGCGCCGATACGGCCGGCCTGGAGGGACGTAGGGGGGGCTGGAACTTCCGGTGGAGCGGTGAAATGCGTTGAGATCGGAAGGAACGCCCGTGGCGAAAGCGAGCCCCTGGACGTCTACTGACGCTGAGACGCGAAAGCCAGGGGAGCGAACGGGATTAGAAA
>ASV_228
CGCGGTAATACGTAGGGGGCAAGCGTTGTCCGGATTTATTGGGCGTAAAGAGCTCGTAGGTGGTTCCGTAAGTCGCGAAGTCAAATCTCTGGGCTCAACCCAGAATCGCTTCCGATACTGCGGTGACTGGAGTCCGGTAGGGGAGCGTGGAATTCCTGGTGTAGCGGTGAAATGCGCAGATATCAGGAGGAACACCAACAGCGAAGGCAGCGCTCTGGGCCGGTACTGACACTGAGGAGCGAAAGCGTGGGGAGCGAACAGGATTAGAAA
>ASV_229
CGCGGTAAGACGAACCGTGCGAACGTTATTCGGAATCACTGGGCTTAAAGCGCGTGTAGGCGGCCCGGCACGTCCGTCGCTGAAATCCCCCGGCTCAACCGGGGAAGTGGCGTGGATACGACCGGGCTGGAGGGGGGTAGGGGGAGCCGGAACTTCCGGTGGAGCGGTGAAATGCGTTGAGATCGGAAGGAACGCCCGTGGCGAAAGCGGGCTCCTGGACCCCACCTGACGCTGAGACGCGAAAGCCAGGGGAGCGAACGGGATTAGAAA
>ASV_230
CGCGGTAAGACAGAGGGTGCAAACGTTGTTCGGAATTACTGGGCGTAAAGCGCGTGTAGGCTGCTTCGCAAGTCGGATGTGAAAGCCCTGGGCTCAACCCAGGAAGTGCATTCGAAACTGCAGAGCTGGAGTCCTGGAGAGGAAGGCGGAATTCTCGGTGTAGAGGTGAAATTCGTAGATATCGAGAGGAACACCGGTGGCGAAGGCGGCCTTCTGGACAGTGACTGACGCTGAGACGCGAAAGCGTGGGGAGCAAACAGGATTAGAAA
>ASV_231
CGCGGTAATACGTAGGGGGCGAGCGTTGTCCGGATTTATTGGGCGTAAAGGGTCCGCAGGCGGTTTGGTAAGTTTGACGTGACAGTTCCCGGCTCAACTGGGAAAGTGCGTTGGAAACTGCCAGACTTGAGGGCTTCAGAGGGATGCGGAATTCCGGGTGGAGTGGTGAAATGCGTAGATATCCGGAGGAACACCGAAGGCGAAGGCAGCATCCTGGGAAGTCTCTGACGCTCAGGGACGAAAGCTAGGGGAGCGAACGGGATTAGAAA
>ASV_232
CGCGGTAATACGTAGGGGGCGAGCGTTGTCCGGAGTGACTGGGCGTAAAGGGCCCGCAGGCGGTGACGCGCGTTTTGAGTGACAGCTCCCGGCTTCACTGGGAGAGGGTTCAGAAGACGGCGTGACTTGAGGGCTAGAGAGGGACACGGAATTCCGGGTGTAGTGGTGAAATGCGTAGATATCCGGAGGAACACCGAAGGCGAAGGCAGTGTCCTGGCTAGTACCTGACGCTGAGGGGCGAAAGCTAGGGGAGCGAACGGGATTAGAAA
>ASV_233
CGCGGTAATACGAAGGGAGCTAGCGTTGTTCGGAATTACTGGGCGTAAAGCGCACGTAGGCGGATTTGTCAGTCAGGGGTGAAATCCCGAGGCTCAACCTCGGAACTGCCTCCGATACAGCAAGTCTTGAGGATGAGAGAGGTTGGTGGAATTCCTAGTGTAGAGGTGAAATTCGTAGATATTAGGAAGAACACCAGTGGCGAAGGCGGCCAACTGGCTCATATCTGACGCTGAGGTGCGAAAGCGTGGGGAGCAAACAGGATTAGAAA
>ASV_234
CGCGGTAATACGGAGGGTGCAAGCATTAATCGGAATTATTGGGCGTAAAGGGCGCGTAGGCGGGAATGTAAGTCAGATGTGAAATCCCGGGGCTCAACCCCGGAACAGCATTTGAAACTGTGTTTCTAGAGGATAGGGGGAGAAAATGGAATTCCACAAGTAGCGGTAAAATGCGTAGATATGTGGAAGAACACCAGTGGCGAAGGCGGTTTTCTACCTTATTCCTGACGCTGAGGCGCGAAAGCAAGGGGATCAAACAGGATTAGAAA
>ASV_235
CGCGGTAACACGTAGGGCGCAAGCGTTGTCCGGAATCATTGGGCGTAAAGAGCTCGTAGGTGGTCTGTTGCGTCCGCTGTGAAAACTCGGGGCTTAACCCCGAGCTTGCAGTGGATACGGGCAGACTAGAGGTAGGTAGGGGAGAATGGAATTCCCGGTGTAGCGGTGAAATGCGCAGATATCGGGAGGAACACCGGTGGCGAAGGCGGTTCTCTGGGCCTTACCTGACACTGAGGAGCGAAAGCGTGGGGAGCGAACAGGATTAGAAA
>ASV_236
CGCGGTAAGACAGAGGGTGCAAACGTTGTTCGGAATTACTGGGCGTAAAGCGCGTGTAGGCGGCTAAGTAAGTCGGGCGTGAAATCCCACGGCTCAACCGTGGAAGTGCACTCGAAACTGCATAGCTAGAGTCCTGGAGAGGAAGGTGGAATGCTTGGTGTAGAGGTGAAATTCGTAGATATCAAGCGGAACACCGGTGGCGAAGGCGGCCTTCTGGACAGTGACTGACGCTGAGACGCGAAAGCGTGGGGAGCAAACAGGATTAGAAA
>ASV_237
CGCGGTAAGACGAACCGTGCGAACGTTATTCGGAATCACTGGGCTTAAAGCGCGTGTAGGTGGGTCGCCACGTCGGATGCTGAAATCCCTCGGCTCAACCGAGGAACGGGCAGCGATACGAGCGACCTGGAGGGGGGTAGGGGGAGCTGGAACTTCCGGTGGAGCGGTGAAATGCGTTGAGATCGGAAGGAACGCCCGTGGCGAAAGCGAGCTCCTGGACCTTTTCTGACACTGAGACGCGAAAGCTAGGGGAGCGAACGGGATTAGAAA
>ASV_238
CGCGGTAAGACGAACCGTGCGAACGTTATTCGGAATCACTGGGCTTAAAGCGCGTGTAGGCGGGTCGGCACGTCGGTCGCTGAAATCCCCCGGCTCAACCGGGGAAGGGGCGCCGATACGGCCGGCCTGGAGGGACGTAGGGGGAGCTGGAACTTCCGGTGGAGCGGTGAAATGCGTTGAGATCGGAAGGAACGCCCGTGGCGAAAGCGAGCTCCTGGACGTTTTCTGACGCTGAGACGCGAAAGCCAGGGGAGCGAACGGGATTAGAAA
>ASV_239
CGCGGTAAGACGAACCGTGCGAACGTTATTCGGAATCACTGGGCTTAAAGCGCGTGTAGGCGGGACGGTGCGTCGGTCGCTGAAATCCCCCGGCTTAACCGGGGAACGGGCGCCGATACGACCGTCCTCGAGGGACGTAGGGGGGGCTGGAACTTCCGGTGGAGCGGTGAAATGCGTTGAGATCGGAAGGAACGCCCGTGGCGAAAGCGAGCCCCTGGACGTCATCTGACGCTGAGACGCGAAAGCCAGGGGAGCGAACGGGATTAGAAA
>ASV_240
CGCGGTCATACGGAGGATCCAAGCGTTATCCGGAATTACTGGGCGTAAAGAGTTGCGTAGGTGGCATGGTAAGCGAGTAGTGAAAGCCTGGGGCTCAACCCCTTACACATTACTTGAACTGCCAAGCTAGAGGATGAGAGAGGTTATTGGAATTCCTAGTGTAGGAGTGAAATCCGTAGATATTAGGAGGAACACCGATGGCGTAGGCAGATAACTGGCTCATTCCTGACACTAAGGCACGAAAGCGTGGGTAGCAAACGGGATTAGAAA
>ASV_241
CGCGGTGATACGTAGGGGTCTAGCGTTGTCCGGAATCATTGGGCGTAAAGAGCTCGTAGGCGGTTCGATTAGTCGGGTGTGAAATCTCCACGCTCAACGTGGAGGGGCCACTCGATACTGTCGTGACTCGAGTCCGGTAGGGGAGTTCGGAATTCCCGGTGTAGCGGTGAAATGCGCAGATATCGGGAGGAACACCAGTGGCGAAGGCGGAACTCTGGGCCGGAACTGACGCTGAGGAGCGAAAGCGTGGGGAGCGAACAGGATTAGAAA
>ASV_242
CGCGGTAATACAGAGGGTGCGAGCGTTAATCGGAATTACTGGGCGTAAAGCGAGTGTAGGTGGCTCATTAAGTCACATGTGAAATCCCCGGGCTTAACCTGGGAACTGCATGTGATACTGGTGGTGCTAGAATATGTGAGAGGGAAGTAGAATTCCAGGTGTAGCGGTGAAATGCGTAGAGATCTGGAGGAATACCGATGGCGAAGGCAGCTTCCTGGCATAATATTGACACTGAGATTCGAAAGCGTGGGTAGCAAACAGGATTAGAAA
>ASV_243
CGCGGTAATACGGAGGGTGCAAGCATTAATCGGATTTATTGGGCGTAAAGGGCGCGTAGGCTGGTCTGTAAGTCAGATGTGAAATCCCGGGGCTCAACCTCGGAACAGCATTTGAAACTACAAACCTAGAGGGTAGGCGGAGAAAACGGAATTCCACAAGTAGCGGTGAAATGCGTAGATATGTGGAAGAACACCGGTGGCGAAGGCGGTTTTCTAGCTTATTCCTGACGCTGAGGCGCGAAAGCAAGGGGATCAAACAGGATTAGAAA
>ASV_244
CGCGGTAATACGTAGGGTGCGAGCGTTGCCCGGATTTATTGGGCGTAAAGGGCGCGTAGGCGGCCACGCACGTCCGTTGTGAAATCGCCCGGCTCAACTGGGCTAGGTCAGCGGATACGGTGTGGCTTGAGCAAGCTAGGGGGCAATGGAATTCCCGGTGTAGTGGTGGAATGCGTAGATATCGGGAGGAACACCAGTGGCGAAGGCGGTTGCCTGGAGCTTTGCTGACGCTGAGGCGCGAAAGCGTGGGGAGCGATCCGGATTAGAAA
>ASV_245
CGCGGTAATACGGAGGGTGCAAGCGTTATCCGGATTCACTGGGTTTAAAGGGTGCGTAGGCGGGTTGGTAAGTCCGTGGTGAAATCTCCAAGCTTAACTTGGAAACTGCCGTGGATACTATCAATCTTGAATATAGTGGAGGTGGGCGGAATATGTCATGTAGCGGTGAAATGCTTAGATATGACATAGAACACCGATTGCGAAGGCAGCTCGCTACACTATTATTGACGCTGAGGCACGAAAGCGTGGGGATCAAACAGGATTAGAAA
>ASV_246
CGCGGTAAGACGAACCGTGCGAACGTTATTCGGAATCACTGGGCTTAAAGCGCGTGTAGGCGGCCCGGCACGTCAGTCGCTGAAATCCCCCGGCTCAACCGGGGAAGTGGCGTTGATACGACCGGGCTGGAGGGGGGTAGGGGGGACGGGAACTTCCGGTGGAGCGGTGAAATGCGTTGAGATCGGAAGGAACGCCCGCGGCGAAAGCGCGTCCCTGGACCCCACCTGACGCTGAGACGCGAAAGCCAGGGGAGCGAACGGGATTAGAAA
>ASV_247
CGCGGTAATACGAAGGGGGCTAGCGTTGCTCGGATTGACTGGGCGTAAAGGGCGCGTAGGCGGTTTGTACAGTCAGACGTGAAATTCCTGGGCTCAACCTGGGGGCTGCGTTTGATACGTGCAGGCTTGAGTTCGGAAGAGGGTCGTGGAATTCCCAGTGTAGAGGTGAAATTCGTAGATATTGGGAAGAACACCGGTGGCGAAGGCGGCGACCTGGTCCGATACTGACGCTGAGGCGCGAAAGCGTGGGGAGCAAACAGGATTAGAAA
>ASV_248
CGCGGTAATACGTAGGGCGCAAGCGTTATCCGGAATTATTGGGCGTAAAGAGCTCGTAGGCGGTTTGTCGCGTCTGCTGTGAAAGACCGGGGCTCAACTCCGGTTCTGCAGTGGGTACGGGCAGACTAGAGTGATGTAGGGGAGACTGGAATTCCTGGTGTAGCGGTGAAATGCGCAGATATCAGGAGGAACACCGATGGCGAAGGCAGGTCTCTGGGCATTAACTGACGCTGAGGAGCGAAAGCATGGGGAGCGAACAGGATTAGAAA
>ASV_249
CGCGGTAATACGTAGGGTGCAAGCGTTGTCCGGAATCATTGGGCGTAAAGAGCGTGTAGGCGGCTCGATCAGTCCGCTGTAAAAGTCCAGGGCTCAACCCTGGGAGGCCGGTGGATACTGTCGGGCTAGAGTCCGGAAGAGGCGAGTGGAATTCCTGGTGTAGCGGTGAAATGCGCAGATATCAGGAGGAACACCAATGGCGAAGGCAGCTCGCTGGGACGGTACTGACGCTGAGACGCGAAAGCGTGGGGAGCAAACAGGATTAGAAA
>ASV_250
CGCGGTAATACGGAGGGTGCAAGCATTAATCGGATTTATTGGGCGTAAAGGGCGCGTAGGCGGAAAGATAAGTCAGATGTGAAATCCCGGGGCTCAACCTCGGAACAGCATTTGAAACTATCATTCTAGAGGATAGAGGGAGAAAACGGAATTCCACAAGTAGCGGTGAAATGCGTAGATATGTGGAAGAACACCGGTGGCGAAGGCGGTTTTCTACTTTAGACCTGACGCTGAGGCGCGAAAGCAAGGGGATCAAACAGGATTAGAAA
>ASV_251
CGCGGTAATACGTAGGGGGCAAGCGTTGTCCGGAATTATTGGGCGTAAAGAGCGTGTAGGCGGCTCGATAAGTCCGCTCTGAAAGCCCGGGGCTCAACCCCGGGAGGCGGGCGGATACTGTCGAGCTAGAGTCCGGAAGAGGCGAGTGGAATTCCTGGTGTAGCGGTGAAATGCGCAGATATCAGGAGGAACACCAATGGCGAAGGCAGCTCGCTGGGACGGTACTGACGCTGAGACGCGAAAGCGTGGGGAGCAAACAGGATTAGAAA
>ASV_252
CGCGGTAATACGAAGGGGGCTAGCGTTGCTCGGAATCACTGGGCGTAAAGCGCACGTAGGCGGCTTTTTAAGTCAGGGGTGAAATCCTGGAGCTCAACTCCAGAACTGCCTTTGATACTGAGAGGCTTGAGTCCGGGAGAGGTGAGTGGAACTGCGAGTGTAGAGGTGAAATTCGTAGATATTCGCAAGAACACCAGTGGCGAAGGCGGCTCACTGGCCCGGTACTGACGCTGAGGTGCGAAAGCGTGGGGAGCAAACAGGATTAGAAA
>ASV_253
CGCGGTGATACGTAGGGTGCGAGCGTTGTCCGGATTTATTGGGCGTAAAGGGCTCGTAGGTGGTTGATCGCGTCGGAAGTGTAATCTTGGGGCTTAACCCTGAGCGTGCTTTCGATACGGGTTGACTTGAGGAAGGTAGGGGAGAATGGAATTCCTGGTGGAGCGGTGGAATGCGCAGATATCAGGAGGAACACCAGTGGCGAAGGCGGTTCTCTGGGCCTTTCCTGACGCTGAGGAGCGAAAGCGTGGGGAGCGAACAGGCTTAGAAA
>ASV_254
CGCGGTAATACGAAGGGGGCTAGCGTTGCTCGGAATCACTGGGCGTAAAGCGCACGTAGGCGGACTCTTAAGTCGGTGGTGAAATCCTGGAGCTCAACTCCAGAACTGCCTTCGATACTGGGAGTCTCGAGTCCGAGAGAGGTGAGTGGAACTGCGAGTGTAGAGGTGAAATTCGTAGATATTCGCAAGAACACCAGTGGCGAAGGCGGCTCACTGGCTCGGTACTGACGCTGAGGTGCGAAAGCGTGGGGAGCAAACAGGATTAGAAA
>ASV_255
CGCGGTAATACGAAGGGGGCTAGCGTTGTTCGGAATTACTGGGCGTAAAGCGCGCGCAGGCGGCTATCCAAGTCAGTGGTGAAAGCCCGGAGCTCAACTCCGGAACTGCCATTGAAACTGTTTAGCTTGAGGACGAGAGAGGTGAGTGGAATTCCCAGTGTAGAGGTGAAATTCGTAGATATTGGGAAGAACACCGGTGGCGAAGGCGGCTCACTGGCTCGTTTCTGACGCTCAGGCGCGACAGCGTGGGGATCAAACAGGATTAGAAA
>ASV_256
CGCGGTAATACGAAGGGGGCTAGCGTTGCTCGGAATGACTGGGCGTAAAGGGCGCGTAGGCGGTTGTCACAGTCGGGCGTGAAATTCCTGGGCTCAACCTGGGGGCTGCGCTTGAGACGTGGCGGCTAGAGTTTGGAAGAGGGTCGTGGAATTCCCAGTGTAGAGGTGAAATTCGTAGATATTGGGAAGAACACCGGTGGCGAAGGCGGCGACCTGGTCCTTGACTGACGCTGAGGCGCGAAAGCGTGGGGAGCAAACAGGATTAGAAA
>ASV_257
CGCGGTAATACGTAGGTGGCAAGCGTTGTCCGGATTTACTGGGCGTAAAGAGCGCGCAGGCGGTCGTTCAAGTCGAGTGTGAAAGCCCCCGGCTCAACTGGGGAGGGTCACTCGATACTGATCGACTCGAAGGCAGGAGAGGGAAGTGGAATTCCCGGTGTAGTGGTGAAATGCGTAGATATCGGGAGGAACACCAGTGGCGAAGGCGACTTTCTGGCCTGTTCTTGACGCTGAGGCGCGAAAGCTAGGGTAGCAAACGGGATTAGAAA
>ASV_258
CGCGGTAAGACGAACCGTGCGAACGTTGTTCGGAATCACTGGGCTTAAAGGGCGCGTAGGCGGCAGGGTAGGTCGGGGGTGAAATCCCACAGCTTAACTGTGGAAGAGCCTTCGATACCGTCTTGCTGGAGGAGGGTAGGGGTGCGCGGAACTTCTGGTGGAGCGGTGAAATGCGTTGATATCAGAAGGAACGCCGGCGGCGAAAGCGGCGCACTGGACCCTTTCTGACGCTGAGGCGCGAAAGCCAGGGGAGCAAACGGGATTAGAAA
>ASV_259
CGCGGTAAGACGAACCGTGCGAACGTTATTCGGAATCACTGGGCTTAAAGCGCGTGTAGGCGGGACGGCACGTCGGTCGCTGAAAGCCCCCGGCTCAACCGGGGAAGTGGCGCCGATACGACCGTCCTGGAGGGACGTAGGGGGACCTGGAACTTCCGGTGGAGCGGTGAAATGCGTTGAGATCGGAAGGAACGCCCGTGGCGAAAGCGAGGTCCTGGACGTTTACTGACGCTGAGACGCGAAAGCCAGGGGAGCGAACGGGATTAGAAA
>ASV_260
CGCGGTAATACAGAGGGTGCGAGCGTTAATCGGAATTACTGGGCGTAAAGCGTGCGTAGACGGTTTCGTAAGTCGGGTGTGAAATCCCCGGGCTCAACCTGGGAATTGCATTCGAAACTGCGAGGCTAGGGTACGGAAGAGGGAAGCGGAATTTCTGGTGTAGCGGTGAAATGCGTAGATATCAGAAGGAACATCAGTGGCGAAAGCGGCTTCCTGGTCCAGTACCGACGTTCAGGCACGAAAGCGTGGGGAGCAAACAGGATTAGAAA
>ASV_261
CGCGGTAACACGTAGGGGGCGAGCGTTGTCCGGATTTATTGGGCGTAAAGAGCTCGTAGGCGGCTCGGTAAGTCGGGTGTGAAACCTCCAGGCTCAACCTGGAGACGCCACTCGATACTGCCGTGGCTAGAGTCCGGTAGAGGAGCGTAGAATTCCTGGTGTAGCGGTGAAATGCGCAGATATCAGGAGGAATACCAGCGGCGAAGGCGGCGCTCTGGGCCGGTACTGACGCTGAGGAGCGAAAGCGTGGGGAGCAAACAGGATTAGATA
>ASV_262
CGCGGTAACACGTAGGGCGCGAGCGTTGTCCGGAATTATTGGGCGTAAAGAGCTCGTAGGTGGTCCGCTACGTCTGCTGTGAAAACCTAGGGCTTAACCCTGGGCTTGCAGTGGATACGGACGGACTAGAGGTAGGTAGGGGAGAATGGAATTCCCGGTGTAGCGGTGAAATGCGCAGATATCGGGAGGAACACCGGTGGCGAAGGCGGTTCTCTGGGCCTTACCTGACACTGAGGAGCGAAAGCGTGGGGAGCGAACAGGATTAGAAA
>ASV_263
CGCGGTAAGACGAAGGGGGCAAGCGTTGTTCGGAATTACTGGGCGTAAAGGGCGCGTAGGCGGTCTTGTTAGTCAGGCGTGAAAGCCCTGGGCTTAACCTAGGATGTGCGCTTGATACTGCGAGGCTTGAGTGTGGGAGAGGTTGGTGGAATTCCCAGTGTAGAGGTGAAATTCGTAGATATTGGGAAGAACACCGGTGGCGAAGGCGGCCAACTGGACCACAACTGACGCTGAGGCGCGAAAGCGTGGGGAGCAAACAGGATTAGAAA
>ASV_264
CGCGGTAATACGTAGGGTGCAAGCGTTGTCCGGATTTATTGGGCGTAAAGAGCTCGTAGGCGGTTTGTCGCGTCGGATGTGAAAACCCAGGGCTCAACCCTGGGCCTGCATTCGATACGGGCAGACTAGAGTATGGCAGGGGAGACTGGAATTCCTGGTGTAGCGGTGAAATGCGCAGATATCAGGAGGAACACCGGTGGCGAAGGCGGGTCTCTGGGCCAAAACTGACGCTGAGGAGCGAAAGCGTGGGGAGCGAACAGGATTAGAAA
>ASV_265
CGCGGTAATACGTAGGGTGCAAGCGTTGTCCGGAATTATTGGGCGTAAAGAGCTCGTAGGCGGTTTGTCGCGTCTGCTGTGAAATCCCGAGGCTCAACCTCGGGCCTGCAGTGGGTACGGGCAGACTAGAGTGCGGTAGGGGAGATTGGAATTCCTGGTGTAGCGGTGGAATGCGCAGATATCAGGAGGAACACCGATGGCGAAGGCAGATCTCTGGGCCGTAACTGACGCTGAGGAGCGAAAGCATGGGGAGCGAACAGGATTAGAAA
>ASV_266
CGCGGTAATACGGAGGGTGCAAGCGTTATCCGGATTCACTGGGTTTAAAGGGTGCGTAGGCGGGCAGGTAAGTCAGTGGTGAAATCTCCGAGCTTAACTCGGAAACTGCCGTTGATACTATTTGTCTTGAATATTGTGGAGGTAAGCGGAATATGTCATGTAGCGGTGAAATGCTTAGATATGACATAGAACACCAATTGCGAAGGCAGCTTACTACTCAATTATTGACGCTGAGGCACGAAAGCGTGGGGATCAAACAGGATTAGAAA
>ASV_267
CGCGGTAATACGGAGGGGGCTAGCGTTGTTCGGAATTACTGGGCGTAAAGCGCACGTAGGCGGACGTGTAAGTCAGGGGTGAAATCCCGGGGCTCAACCTCGGAACTGCCTTTGATACTGCAAGTCTCGAGTCCGGAAGAGGTGAGTGGAATTCCTAGTGTAGAGGTGAAATTCGTAGATATTAGGAAGAACACCAGTGGCGAAGGCGGCTCACTGGTCCGGTACTGACGCTGAGGTGCGAAAGCGTGGGGAGCAAACAGGATTAGAAA
>ASV_268
CGCGGTAATACGGAGGGTGCAAGCATTAATCGGATTTATTGGGCGTAAAGGGCGCGTAGGCGGAAAGATAAGTCAGATGTGAAATCCCGGGGCTCAACCCCGGAACAGCATTTGAAACTGTCATTCTAGAGGATAGATGGAGAAAACGGAATTCCACAAGTAGCGGTGAAATGCGTAGATATGTGGAAGAACACCGGTGGCGAAGGCGGTTTTCTAATTTAGACCTGACGCTGAGGCGCGAAAGCAAGGGGATCAAACAGGATTAGAAA
>ASV_269
CGCGGTAATACGAAGGGTGCAAACGTTGCTCGGAATTATTGGGCGTAAAGCGCACGTAGGCGGCTCCGCAAGTCGGATGTGAAAGCCTTCGGCTTAACCGAAGAAGTGCATCCGAAACTGCAGAGCTTGAGTACTTAAGAGGATCGCGGAATTCCCGGTGTAGAGGTGAAATTCGTAGATATCGGGAGGAACACCAGTGGCGAAGGCGGCGATCTGGGAAGATACTGACGCTGAGGTGCGAAAGCGTGGGGAGCAAACAGGATTAGAAA
>ASV_270
CGCGGTAAGACGAACCGTGCGAACGTTATTCGGAATCACTGGGCTTAAAGCGCGTGTAGGCGGATGGGGACGTCGGTTGCTGAAATCCCTCGGCTCAACCGGGGAACGGGCACCGAAACGCCCCGTCTGGAGGAACGTAGGGGGACCTGGAACTTCCGGTGGAGCGGTGAAATGCGTTGAGATCGGAAGGAACGCCCGTGGCGAAAGCGAGGTCCTGGACGTTTTCTGACGCTGAGACGCGAAAGCTAGGGGAGCGAACGGGATTAGAAA
>ASV_271
CGCGGTAATACAGAGGGTGCGAGCGTTAATCGGAATTACTGGGCGTAAAGCGCGCGTAGACGGTTTTGTAAGTCAGATGTGAAATCCCTGGGCTCAACCTGGGAACTGCATTTGATACTGCATGGCTAGAGTATCGAAGAGGGAAGTGGAATTTCCGGTGTAGCGGTGAAATGCGTAGATATCGGAAGGAACACCAGTGGCGAAAGCGACTTCCTGGTCGAATACTGACGTTCATGTGCGAAAGCGTGGGGAGCAAACAGGATTAGAAA
>ASV_272
CGCGGTAATACGTAGGGGGCGAGCGTTGTCCGGATTTATTGGGCGTAAAGCGCACGCAGGCGGTGCGGTAAGTTTGGGGTGACAGCGTTCGGCTTAACCGGGCGAGTGTCCCAAAGACTGCCGCACTTGAGGGCCAAAGAGGAACACAGAATTCCGGGTGTAGTGGTGAAATGCGTAGATATCCGGAGGAATACCAAAGGCGAAGGCAGTGTTCTGGGTGGCTCCTGACGCTCAGGTGCGAAAGCTAGGGGAGCGAACGGGATTAGAAA
>ASV_273
CGCGGTAATACGAAGGGGGCTAGCGTTGTTCGGATTTACTGGGCGTAAAGCGCACGTAGGCGGATCTTTAAGTCAGAGGTGAAATGCCGGGGCTCAACCCCGGAACTGCCTTTGATACTGGGGATCTCGAGTCCGGGAGAGGTGAGCGGAACTGCGAGTGTAGAGGTGAAATTCGTAGATATTCGCAAGAACACCAGTGGCGAAGGCGGCTCACTGGCCCGGTACTGACGCTGAGGTGCGAAAGCGTGGGGAGCAAACAGGATTAGAAA
>ASV_274
CGCGGTAATACGTAGGTGGCAAGCGTTGTCCGGATTTATTGGGCGTAAAGCGCGCGCAGGTGGTGGGGTAAGTCTGCCGTGAAATCTCCCGGCTCAACTGGGAGGCTGCGGTGGAGACTGCCGCACTCGAGGTACCTAGAGGTCGGTGGAATTCCCGGTGTAGTGGTGAAATGCGTAGAGATCGGGAGGAACACCAGTGGCGAAGGCGGCCGGCTGGGGGTGACCTGACGCTGAGGCGCGAAAGCGTGGGGAGCGAACCGGATTAGAAA
>ASV_275
CGCGGTAAGACGAACCGTGCGAACGTTGTTCGGAATCACTGGGCTTAAAGGGCGCGTAGGCGGGTTCCCAAGTTCGGGGTGAAATCGTTCGGCTTAACCGGACAATAGCCTCGAATACTGGGAGTCTCGAGGGAGGTAGGGGCCGTTGGAACTTCCGGTGGAGCGGTGAAATGCGTTGATATCGGAAGGAACGCCGGTGGCGAAAGCGAACGGCTGGACCTCTTCTGACGCTGAGGCGCGAAAGCCAGGGGAGCAAACGGGATTAGAAA
>ASV_276
CGCGGTAAGACGAACCGTGCGAACGTTATTCGGAATCACTGGGCTTAAAGCGCGTGTAGGCGGGACGGCACGTCCGGCGCTGAAATCCCCCGGCTCAACCGGGGAACGGGCGCGGATACGACCGCCCTGGAGGGGCGTAGGGGGACCTGGAACTTCCGGTGGAGCGGTGAAATGCGTTGAGATCGGAAGGAACGCCCGTGGCGAAAGCGAGGTCCTGGACGCTTACTGACGCTGAGACGCGAAAGCCAGGGGAGCGAACGGGATTAGAAA
>ASV_277
CGCGGTAATACGTAGGGTGCAAGCATTAATCGGATTTATTGGGCGTAAAGGGCGCGTAGGCGGAAATGCCAGTCAACTGTGAAATCCCGGGGCTCAACCCCGGAACAGCATTTGAAACTACATTTCTAGAGGGTAGACGGAGAAAACGGAATTCCACAAGTAGCGGTGAAATGCGTAGATATGTGGAAGAACACCGGTGGCGAAGGCGGTTTTCTAGTTTATACCTGACGCTGAGGCGCGAAAGCAAGGGGAGCAAACAGGATTAGAAA
>ASV_278
CGCGGTAATACGTAGGGGGCAAGCGTTGTCCGGATTTATTGGGCGTAAAGCGCACGCAGGCGGTCTGGTAAGTTTGGAGTGACAATTCTCGGCTTAACTGAGAAGGGTCTTCGAAGACTGCCCGACTTGAGGACTTACGAGGGACACGGAATTCCGGGTGGAGTGGTGAAATGCGTAGATATCCGGAGGAACACCAAAGGCGAAGGCAGTGTCCTGGGAAGTACCTGACGCTCAGGTGCGAAAGCTAGGGGAGCAAACGGGATTAGAAA
>ASV_279
CGCGGTAACACGTAGGGGGCAAGCGTTGTCCGGATTTATTGGGCGTAAAGAGCTCGTAGGCTGTTCGGTAAGTCGGGTGTTAAACCCTCAGGCTCAACCTGGGGCCCCACCCGATACTGCTGTGACTAGAGTCCGGTAGGGGAGCGTGGAATTCCTGGTGTAGCGGTGAAATGCGCAGATATCAGGAGGAACACCAGCGGCGAAGGCGGCGCTCTGGGCCGGAACTGACGCTGAGGAGCGAAAGCGTGGGTAGCAAACAGGATTAGAAA
>ASV_280
CGCGGTAATACGTAGGGAGCAAGCGTTGTCCGGAATCATTGGGCGTAAAGCGCGCGTAGGTGGCTCTATAAGTCCGTTGTGAAAGTCAAAGGCTCAACCTTTGAAAGCCGATGGATACTGTAGAGCTAGAGTCCGGAAGAGGCGAGTGGAATTCCTGGTGTAGCGGTGGAATGCGCAGATATCAGGAGGAACACCAATAGCGAAGGCAGCTCGCTGGGACGTGACTGACACTAAGGCGCGAAAGCGTGGGGAGCGAACAGGATTAGAAA
>ASV_281
CGCGGTAAGACGTAGGGCGCGAGCGTTGTCCGGATTTATTGGGCGTAAAGAGCTCGTAGGCGGCTTGTCGCGTCGAATGTGAAATCTCAGGGCTCAACTCTGACATTGCATTCGATACGGGCAGGCTAGAGTTCGGTAGGGGAGACTGGAATTCCTGGTGTAGCGGTGAAATGCGCAGATATCAGGAGGAACACCGGTGGCGAAGGCGGGTCTCTGGGCCGATACTGACGCTGAGGAGCGAAAGCGTGGGGAGCGAACAGGATTAGAAA
>ASV_282
CGCGGTAATACGAAGGGGGCTAGCGTTGTTCGGAATTACTGGGCGTAAAGCGCGTGTAGGCGGGTCTTTAAGTCAGGGGTGAAATGCCAAGGCTCAACCTTGGAACTGCCTCTGATACTGGAGATCTTGAGTCCGGAAGAGGTGAGTGGAATTGCGAGTGTAGAGGTGAAATTCGTAGATATTCGCAAGAACACCAGTGGCGAAGGCGGCTCACTGGTCCGGAACTGACGCTGAGACGCGAAAGCGTGGGGAGCAAACAGGATTAGATA
>ASV_283
CGCGGTAATACGTAGGGGGCGAGCGTTGTCCGGAGTTACTGGGCGTAAAGGGCACGCAGGCGGTCGCTTACGTTTGGGGTTACAGCTCCCGGCTTAACCGGGAGAGCGCCTTGAACACGGGGCGACTTGAGGGCCAGAGAGGGACACAGAATTCCGGGTGTAGTGGTGAAATGCGTAGATATCCGGAGGAATACCAAAGGCGAAGGCAGTGTCCTGGAGGGTACCTGACGCTGAGGTGCGAAAGCTAGGGGAGCGAACGGGATTAGAAA
>ASV_284
CGCGGTGATACGTAGGGGTCTAGCGTTGTCCGGAATTATTGGGCGTAAAGAGCTCGTAGGCGGTTCGGCAAGTCGGATGTGAAATCTCCACGCTTAACGTGGAGGGGCCATTCGAAACTGCTGTGACTCGAGTCCGGTAGGGGAGTTCGGAATTCCCGGTGTAGCGGTGAAATGCGCAGATATCGGGAGGAACACCAGTGGCGAAGGCGGAACTCTGGGCCGGAACTGACGCTGAGGAGCGAAAGCGTGGGGAGCGAACAGGATTAGAAA
>ASV_285
CGCGGTAAGACGAACCGTGCGAACGTTATTCGGAATCACTGGGCTTAAAGCGCGTGTAGGCGGATGGGGACGTCGGTTGCTGAAATCCCCCGGCTCAACCGGGGAACTGGCGCCGAAACGCCCCGTCTGGAGGGACGTAGGGGGACCTGGAACTTCCGGTGGAGCGGTGAAATGCGTTGAGATCGGAAGGAACGCCCGTGGCGAAAGCGAGGTCCTGGACGTTTTCTGACGCTGAGACGCGAAAGCTAGGGTAGCGAACGGGATTAGAAA
>ASV_286
CGCGGTAACACGTAGGGGGCGAGCGTTGTCCGGATTTATTGGGCGTAAAGAGCTCGTAGGCGGCTCGGTAAGTCAGGTGTGAAAACTCTAGGCTCAACCTAGAGACGCCACCTGATACTGCTGTGGCTAGAGTCCGGTAGGGGAGCATGGAATTCCTGGTGTAGCGGTGAAATGCGCAGATATCAGGAGGAACACCAGTGGCGAAGGCGGTGCTCTGGGCCGGAACTGACGCTGAGGAGCGAAAGCGTGGGGAGCAAACAGGATTAGAAA
>ASV_287
CGCGGTAATACGGAGGGTGCGAGCGTTAATCGGAATTACTGGGCGTAAAGGGTGCGTAGGTGGTTATATAAGTTATCTGTGAAAGCCCTGGGCTCAACCTGGGAAGGTCAGATAAGACTGTATGACTCGAGTATGGGAGAGGGTAGTGGAATTTCCGGTGTAGCGGTGAAATGCGTAGAGATCGGAAGGAACACCAGTGGCGAAGGCGGCTACCTGGCCTAATACTGACACTGAGGCACGAAAGCGTGGGGAGCAAACAGGATTAGAAA
>ASV_288
CGCGGTAATACGGAGGGTGCAAGCGTTATCCGGATTCACTGGGTTTAAAGGGTGCGTAGGCGGGCAGGTAAGTCAGTGGTGAAATCTCCGGGCTTAACCCGGAAACTGCCGTTGATACTATCTGTCTTGAATATAGTGGAGGTGAGCGGAATATGTCATGTAGCGGTGAAATGCTTAGATATGACATAGAACACCCATTGCGAAGGCAGCTCGCTACACTATCATTGACGCTGAGGCACGAAAGCGTGGGGATCAAACAGGATTAGAAA
>ASV_289
CGCGGTAAGACGAACCGTGCGAACGTTATTCGGAATCACTGGGCTTAAAGCGCGTGTAGGCGGGCCGGCACGTCGATCGCTGAAATCCCCCGGCTCAACCGGGGAAGGGGCGTCGATACGACCGGCCTCGAGGAACGTAGGGGGAGCTGGAACTTCCGGTGGAGCGGTGAAATGCGTTGAGATCGGAAGGAACGCCCGTGGCGAAAGCGAGCTCCTGGACGTTTTCTGACGCTGAGACGCGAAAGCCAGGGGAGCGAACGGGATTAGAAA
>ASV_290
CGCGGTAATACAGAGACTGCAAGCGTTATTCGGATTCACTGGGCGTAAAGGGTGCGCAGGCGGCCAAGTGTGTTAGGCGTGAAAGCCCGGGGCTTAACCCCGGAATTGCACCTAAAACTACATGGCTAGAGCATTGGAGAGGGTAGCGGAATTCACGGTGTAGCAGTGAAATGCGTAGATATCGTGAGGAACACCAGAGGCGAAGGCGGCTACCTGGACAATTGCTGACGCTCAGGCACGAAAGCGTGGGGAGCAAAAGGGATTAGAAA
>ASV_291
CGCGGTAAGACGAACCGTGCGAACGTTATTCGGAATCACTGGGCTTAAAGCGCGTGTAGGCGGGTCGCCACGTCGGTTGCTGAAATCCCCCGGCTCAACCGGGGAACGGGCAGCGATACGAGCGACCTGGAGGGAGGTAGGGGGGGCTGGAACTTCCGGTGGAGCGGTGAAATGCGTTGAGATCGGAAGGAACGCCCGTGGCGAAAGCGAGCCCCTGGACCTTTTCTGACGCTGAGACGCGAAAGCTAGGGGAGCGAACGGGATTAGAAA
>ASV_292
CGCGGTAAGACGAACCGTGCGAACGTTATTCGGAATCATTGGGCTTAAAGCGCGTGTAGGCGGATGGGAACGTCGGCTTTGAAAGCCCCCGGCTCAACCGGGGAATTGGCGCCGAAACGACCCGTCTCGAGGGGCATAGGGGGAGCTGGAACTTCCGGTGGAGCGGTGAAATGCGTTGAGATCGGAAGGAACGCCCGTGGCGAAAGCGAGCTCCTGGATGTCTTCTGACGCTGAGACGCGAAAGCTAGGGTAGCGAACGGGATTAGAAA
>ASV_293
CGCGGTAAGACGAACCGTGCGAACGTTGTTCGGAATCACTGGGCTTAAAGGGCGCGTAGGCGGATCGCCAAGTCCGAGGTGAAATCTTTCGGCCCAACCGGAAAATGGCCTTGGATACTGGCGGTCTCGAGGGAGGTAGGGGCGGGTGGAACTTCCGGTGGAGCGGTGAAATGCGTTGATATCGGAAGGAACGCCGGTGGCGAAAGCGACCCGCTGGACCTTTTCTGACGCTGAGGCGCGAAAGCCAGGGGAGCAAACGGGATTAGAAA
>ASV_294
CGCGGTAATACGTAGGGTGCAAGCGTTGTCCGGAATTATTGGGCGTAAAGAGCTCGTAGGCGGTCTGTCGCGTCGAATGTGAAAATCCGAGGCTCAACCTCGGACCTGCATTCGATACGGGCAGACTAGAGTTCGGTAGGGGAGTCTGGAATTCCTGGTGTAGCGGTGAAATGCGCAGATATCAGGAGGAACACCGGTGGCGAAGGCGGGACTCTGGGCCGATACTGACGCTGAGGAGCGAAAGCGTGGGGAGCAAACAGGATTAGAAA
>ASV_295
CGCGGTAATACGTAGGGTCCGAGCGTTGTCCGGAGTTACTGGGCGTAAAGCGCGCGCAGGCGGCCCCGCAAGCATGGCGTGAAAGCCCCCGGCTTAACCGGGGAGAGTCGTCGTGGACTGCGGGGCTTGAGGGCGGTAGGGGTTGGTGGAATTCCCGGTGTAGTGGTGAAATGCGTAGAGATCGGGAGGAACACCCGTGGCGAAGGCGGCCAACTGGGCCGACCCTGACGCTGAGGCGCGAAGGCGTGGGGAGCGAACGGGATTAGAAA
>ASV_296
CGCGGTAATACGTAGGGGGCGAGCGTTGTCCGGAGTGACTGGGCGTAAAGGGCCCGCAGGCGGTGACGCGCGTTTTGAGTGACAGCTCCCGGCTTCACTGGGAGAGGATTCAGAAGACGGCGTGACTTGAGGGTGAGAGAGGGACACGGAATTCCGGGTGTAGTGGTGAAATGCGTAGATATCCGGAGGAACACCGAAGGCGAAGGCAGTGTCCTGGCTCATACCTGACGCTGAGGGGCGAAAGCTAGGGGAGCGAACGGGATTAGAAA
>ASV_297
CGCGGTAATACGTAGGGGGCAAGCGTTGTCCGGATTCATTGGGCGTAAAGAGCTCGTAGGCGGTTCAGTAAGTTAGGTGTGAAATCTCCGCGCTCAACGCGGAGCGGCCACCTAATACTGCTGTGACTAGAGTCCGGTAGGGGAGTGTGGAATTCCCGGTGTAGCGGTGAAATGCGCAGATATCGGGAGGAACACCAGTAGCGAAGGCGGCACTCTGGGCCGTGACTGACGCTGAGGAGCGAAAGCGTGGGTAGCAAACAGGATTAGAAA
>ASV_298
CGCGGTAATACGTAGGGGGCAAGCGTTGTCCGGAGTTACTGGGCGTAAAGCGCTCGCAGGCGGTGATGTACGTAGAGGGTTCCAGCCATCGGCTTAACCGATGGAGTGCTCGCTAAACGGCATGACTTGAGGGCTAGAGAGGGACATGGAACTCCGGGTGGAGTGGTGAAATGCGTAGATATCCGGAAGAACACCAAAGGCGAAGGCAGTGTCCTGGCTAGTACCTGACGCTAAGGAGCGAGAGCTAGGGGAGCGAACAGGATTAGAAA
>ASV_299
CGCGGTAATACGGAGGGTGCAAGCATTAATCGGATTTATTGGGCGTAAAGGGCGCGTAGGCGGGAATGAAAGTCAGATGTGAAATCCCGGGGCTCAACCCCGGAACAGCATTTGAAACTCCATTTCTTGAGGCTAGAAGGAGAAAACGGAATTCCACAAGTAGCGGTGAAATGCGTAGATATGTGGAAGAACACCGGTGGCGAAGGCGGTTTTCTATTTTAGACCTGACGCTGAGGCGCGAAAGTAAGGGGATCAAACAGGATTAGAAA
>ASV_300
CGCGGTAATACGTAGGGACCAAGCGTTGTCCGGAATCATTGGGCGTAAAGCGCGCGTAGGTGGCCATATAAGTCCGCTGTGAAAGTCAAAGGCTCAACCTTTGAAAGCCGGTGGATACTGTGTGGCTAGAGTACGGAAGAGGCGAGTGGAATTCCTGGTGTAGCGGTGGAATGCGCAGATATCAGGAGGAACACCAATAGCGAAGGCAGCTCGCTGGGACGTTACTGACACTGAGGCGCGAAAGCGTGGGGAGCGAACAGGATTAGAAA
>ASV_301
CGCGGTAAGACGAACCGTGCTAACGTTATTCGGAATCACTGGGCTTAAAGCGCGTGTAGGCGGATGGGGACGTCGGATGCTGAAATCCCCCGGCTTAACCGGGGAACTGGCGCCGAAACGCCCCGTCTGGAGGGACGTAGGGGGACCTGGAACTTCCGGTGGAGCGGTGAAATGCGTTGAGATCGGAAGGAACGCCCGTGGCGAAAGCGAGGTCCTGGACGTTTTCTGACGCTGAGACGCGAAAGCTAGGGTAGCGAACGGGATTAGAAA
>ASV_302
CGCGGTAAAACGTAGGTTCCGAGCGTTATCCGGATTTACTGGGCGTAAAGCGCGTTCAGGCGGTTTGGCAAGTCGGGCATGAAATCTCTGGGCTCAACCCGGAGAGGTTGTCCGATACTGCTGAACTGGAGGGCAGTAGAGGGTGGTGGAATTCCGGGTGTAGTGGTGAAATGCGTAGAGATCCGGAGGAACACCAGTGGCGAAAGCGGCCACCTGGACTGCACCTGACGCTGAAACGCGAAAGCTAGGGGAGCGAACGGGATTAGAAA
>ASV_303
CGCGGTAATACGAAGGGGGCTAGCGTTGTTCGGAATTACTGGGCGTAAAGCGCGCGCAGGCGGTCTTCCAAGTCAGTGGTGAAAGCCCGGAGCTCAACTCCGGAACTGCCATTGAAACTGTGAGACTTGAGTATGAGAGAGGTGAGTGGAATTCCCAGTGTAGAGGTGAAATTCGTAGATATTGGGAAGAACACCGGTGGCGAAGGCGGCTCACTGGCTCATTACTGACGCTCAGGCGCGACAGCGTGGGGATCAAACAGGATTAGAAA
>ASV_304
CGCGGTAATACGGAGGGTGCAAGCATTAATCGGATTTATTGGGCGTAAAGGGCGCGTAGGCGGGGAGATAAGTCAGATGTGAAATCCCGGGGCTCAACCTCGGAACAGCATTTGAAACTATCTTTCTTGAGGGTAGGAGGAGAAAACGGAATTCCACAAGTAGCGGTGAAATGCGTAGATATGTGGAAGAACACCGGTGGCGAAGGCGGTTTTCTATCTTATTCCTGACGCTGAGGCGCGAAAGCAAGGGGATCAAACAGGATTAGAAA
>ASV_305
CGCGGTGATACGTAGGGGGCGAGCGTTGTCCGGATTTATTGGGCGTAAAGAGCTCGTAGGCGGTTCGATAAGTCAGGTGTAAAAACTCCAGGCTCAACTTGGAGAGGCCACCTGATACTGTCGTGACTAGAGTCCGGTAGAGGAGCACGGAATTCCTGGTGTAGCGGTGAAATGCGCAGATATCAGGAGGAACACCAGCGGCGAAGGCGGTGCTCTGGGCCGGAACTGACGCTGAGGAGCGAAAGCGTGGGGAGCGAACAGGATTAGAAA
>ASV_306
CGCGGTAAGACGAACCGTGCGAACGTTATTCGGATTCACTGGGCTTAAAGGGCGCGTAGGCGGGCTGTCAAGTCGGTGGTGAAATCTTTCGGCTCAACCGGAAAATCGCCTCCGATACTGGCGGCCTCGAGGGAGGTAGGGGCATGTGGAACTTCCGGTGGAGCGGTGAAATGCGTAGATATCGGAAGGAACGCCGGTGGCGAAAGCGACGTGCTGGACCTTTTCTGACGCTGAGGCGCGAAAGCCAGGGGAGCAAACGGGATTAGAAA
>ASV_307
CGCGGTAATACGTAGGTGGCAAGCGTTGTCCGGAATTACTGGGTGTAAAGCGCGTGTAGGCGGCAGACCAAGTCGGCGGTGAAAGCGCCCGGCTCAACTGGGCGAGGTCCGTGGAAACTGGTCAGCTGGAGGACGGTAGAGGCGAGTGGAATTCCCGGTGTAGTGGTGAAATGCGTAGAGATCGGGAGGAACACCTGTGGCGAAGGCGGCTCGCTGGGCCGGTCCTGACGCTGAGACGCGAAGGCGTGGGGAGCGAACGGGATTAGATA
>ASV_308
CGCGGTAAGACGAACCGTGCGAACGTTGTTCGGAATCACTGGGTTTAAAGGGCGCGTAGGCGGGCTGTCAAGTCGGTGGTGAAATCTTTCAGCTCAACTGGAAAATCGCCTTCGATACTGGCGGCCTTGAGGGGGGTAGGGGCATGCGGAACTTCCGGTGGAGCGGTGAAATGCGTAGATATCGGAAGGAACACCGATGGCGAAAGCAGCGTGCTGGACCTTTTCTGACGCTGAGGCGCGAAAGCCAGGGGAGCAAACGGGATTAGAAA
>ASV_309
CGCGGTAATACGTAGGGGGCGAGCGTTGTCCGGAGTTACTGGGCGTAAAGCGCACGCAGGCGGTCGTATAAGTTTGGGGTGACAGTTGCCGGCTTAACCGGGAAAGTGCCTCAAAGACTGTGCGACTTGAGGGCCACAGAGGGACATGGAACTCCAGGTGTAGTGGTGAAATGCGTAGATATCTGGAAGAACACCAAAGGCGAAGGCAGTGTCCTGGGTGGTACCTGACGCTCAGGTGCGAAAGCCAGGGGAGCGAACGGGATTAGAAA
>ASV_310
CGCGGTAATACGTAGGGTGCAAGCGTTGTCCGGAATTATTGGGCGTAAAGAGCTCGTAGGCGGTCTGTCACGTCGGCTGTGAAAACCTAGGGCTCAACCCTGGGCCTGCAGCCGATACGGGCAGACTAGAATTCGGTAGGGGAGACTGGAATTCCTGGTGTAGCGGTGAAATGCGCAGATATCAGGAGGAACACCGGTGGCGAAGGCGGGTCTCTGGGCCGATATTGACGCTGAGGAGCGAAAGCGTGGGGAGCGAACAGGATTAGAAA
>ASV_311
CGCGGTAATACGAAGGGGGCTAGCGTTGCTCGGAATGACTGGGCGTAAAGGGCGCGTAGGCGGTGTACACAGTCAGGCGTGAAATTCCCGGGCTCAACCTGGGGACTGCGCTTGATACATGTATGCTTGAGTTCGGAAGAGGGTCGTGGAATTCCCAGTGTAGAGGTGAAATTCGTAGATATTGGGAAGAACACCGGTGGCGAAGGCGGCGACCTGGTCCGATACTGACGCTGAGGCGCGAAAGCGTGGGGAGCAAACAGGATTAGAAA
>ASV_312
CGCGGTAATACAGAGACTGCAAGCGTTATTCGGATTCACTGGGCGTAAAGGGTGCGCAGGTGGCCAAGTGTGTCAGGTGTGAAATCCCGAGGCTTAACCTCGGAACTGCGCCTGAAACTACTTGGCTAGAGTATTGGAGAGGGTAACGGAATTCACGGTGTAGCAGTGAAATGCGTAGATATCGTGAGGAACACCAGAGGCGAAGGCGGTTACCTGGACAATTACTGACACTCAGGCACGAAAGCGTGGGGAGCAAAAGGGATTAGATA
>ASV_313
CGCGGTAATACGTAGGGTGCGAGCGTTAATCGGAATTACTGGGCGTAAAGCGTGCGCAGGCGGTTCGCCAAGTCAGGTGTGAAATCCCCGGGCTCAACCTGGGAATTGCGCTTGAAACTAGCGAGCTTGAGTGTGGCAGAGGGGGGTGGAATTCCACGTGTAGCAGTGAAATGCGTAGAGATGTGGAGGAACACCGATGGCGAAGGCAGCCCCCTGGGTCAACACTGACGCTCATGCACGAAAGCGTGGGGAGCAAACAGGATTAGAAA
>ASV_314
CGCGGTAAGACGAACCGTGCGAACGTTATTCGGAATCACTGGGCTTAAAGCGCGTGTAGGCGGGACGGCACGTCGGTCGTTGAAAGCCCCCGGCTTAACCGGGGAAGTGGCGCCGATACGACCGTCCTGGAGGGACGTAGGGGGACCTGGAACTTCCGGTGGAGCGGTGAAATGCGTTGAGATCGGAAGGAACGCCCGTGGCGAAAGCGAGGTCCTGGACGTTTTCTGACGCTGAGACGCGAAAGCCAGGGGAGCGAACGGGATTAGAAA
>ASV_315
CGCGGTAAGACGTAGGGGGCCAGCGTTGCTCGGAATTACTGGGTGTAAAGGGTTCGTAGGCGGTGCGGCAAGTTGGGAGTGAAATCTCTGGGCTCAACCCAGAGGCTGCTTCCAAAACTGCTGTGCTTGAGGGTGGGAGAGGCGCGTGGAATTGCAGGTGTAGCGGTGAAATGCGTAGATATCTGCAGGAACACCCGTGGCGAAAGCGGCGCGCTGGACCACTTCTGACGCTGAGGAACGAAAGCTAGGGGAGCAAACAGGATTAGAAA
>ASV_316
CGCGGTAATACGTAGGGTGCAAGCATTAATCGGATTTATTGGGCGTAAAGGGCGCGTAGGCGGAAGTTTAAGTCAGATGTGAAATCCCGGAGCTCAACTCCGGAACAGCATTTGAAACTGATCATCTAGAGGGTAGGCGGAGAAAACGGAATTCCACAAGTAGCGGTGAAATGCGTAGATATGTGGAAGAACACCAGTGGCGAAGGCGGTTTTCTAGCTTACACCTGACGCTGATGCGCGAAAGCAAGGGGAGCAAACAGGATTAGAAA
>ASV_317
CGCGGTAATACGTAGGGTGCAAGCGTTGTCCGGAATCATTGGGCGTAAAGAGCGTGTAGGCGGCCCGATCAGTCCGCTGTAAAAGTCCAGGGCTCAACCCTGGGAGGCCGGTGGATACTGTCGGGCTAGAGTCCGGAAGAGGCGAGTGGAATTCCTGGTGTAGCGGTGAAATGCGCAGATATCAGGAGGAACACCAATGGCGAAGGCAGCTCGCTGGGACGGTACTGACGCTGAGACGCGAAAGCGTGGGGAGCAAACAGGATTAGAAA
>ASV_318
CGCGGTAATACGTAGGGTCCGAGCGTTGTCCGGAATTACTGGGCGTAAAGCGTGCGCAGGCGGCCCGTAAGGTGTCACGTGAAAGCCCCGGGCTCAACCCGGGAGGGTCGTGGCAAACCGGCGGGCTTGAGGCCGGTAGAGGTGGGTGGAACTCCTGGTGGAGTGGTGAAATGCGTAGAGATCAGGAAGAACACCCGTGGCGAAGGCGGCCCACTGGGCCGGTACTGACGCTGAGGCACGAAGGCGTGGGGAGCGAACGGGATTAGAAA
>ASV_319
CGCGGTAAGACGAACCGTGCAAACGTTGTTCGGATTCACTGGGCTTAAAGGGCGCGTAGGCGGGCGGTCAAGTCAGGGGTGAAAGCCTCCAGCTCAACTGGAGAAGTGCCTTTGATACTGATCGCCTCGAGGGAGGTAGGGGCATGTGGAACTTCCGGTGGAGCGGTGAAATGCGTAGATATCGGAAGGAACACCGGTGGCGAAAGCGACGTGCTGGACCTCTTCTGACGCTGAGGCGCGAAAGCCAGGGGAGCAAACGGGATTAGAAA
>ASV_320
CGCGGTAATACGAAGGGTGCAAGCGTTACTCGGAATTACTGGGCGTAAAGCGTGCGTAGGCGGTTGGTTAAGTCTGTCGTGAAAGCCCTGGGCTCAACCTGGGAATTGCGATGGATACTGGCCAGCTAGAGTACGGTAGAGGATGGTGGAATTCCCGGTGTAGCGGTGAAATGCGTAGAGATCGGGAGGAACACCCGTGGCGAAGGCGGCCATCTGGACCAGTACTGACGCTGAGGCACGAAAGCGTGGGGAGCAAACAGGATTAGAAA
>ASV_321
CGCGGTAAGACGAACCGTGCGAACGTTATTCGGAATCACTGGGCTTAAAGCGCGTGTAGGCGGGGCGGCACGTCGGTCGCTGAAAGCCCCCGGCTCAACCGGGGAAGGGGCGCCGATACGACCGCCCTCGAGGGACGTAGGGGGACCTGGAACTTCCGGTGGAGCGGTGAAATGCGTTGAGATCGGAAGGAACGCCCGTGGCGAAAGCGAGGTCCTGGACGTCTTCTGACGCTGAGACGCGAAAGCCAGGGGAGCGAACGGGATTAGAAA
>ASV_322
CGCGGTAATACGTAGGGTGCGAGCGTTGTCCGGAATTATTGGGCGTAAAGAGCTTGTAGGCGGTTTGTCGCGTCTGCTGTGAAAGACCGGGGCTTAACTCCGGTTCTGCAGTGGGTACGGGCAGACTAGAGTGTGGTAGGGGAGACTGGAATTCCTGGTGTAGCGGTGAAATGCGCAGATATCAGGAGGAACACCGATGGCGAAGGCAGGTCTCTGGGCCATTACTGACGCTGAGAAGCGAAAGCATGGGGAGCGAACAGGATTAGAAA
>ASV_323
CGCGGTAAGACGAACCGTGCGAACGTTATTCGGAATCACTGGGCTTAAAGCGCGTGTAGGCGGATCGGAACGTCGGTCGCTGAAATCCCCCGGCTTAACCGGGGAACGGGCGCCGAAACGACCGGTCTGGAGGAACGTAGGGGGAGCTGGAACTTCCGGTGGAGCGGTGAAATGCGTTGAGATCGGAAGGAACGCCCGTGGCGAAAGCGAGCTCCTGGACGTTTTCTGACGCTGAGACGCGAAAGCCAGGGGAGCGAACGGGATTAGAAA
>ASV_324
CGCGGTAATACAGAGGGTGCAAGCGTTAATCGGAATTACTGGGCGTAAAGCGCGCGTAGACGGTTACATAAGTCGGGTGTGAAAGCCCCGGGCTCAACCTGGGAATTGCATTCGAGACTGTGCAGCTAGGGTGCGGAAGAGGGAAGCGGAATTTCCGGTGTAGCGGTGAAATGCGTAGATATCGGAAGGAACACCAGTGGCGAAAGCGGCTTCCTGGTCCAGCACCGACGTTCAGGCGCGAAAGCGTGGGGAGCAAACAGGATTAGAAA
>ASV_325
CGCGGTAATACGTAGGGTGCAAGCGTTGTCCGGAATTATTGGGCGTAAAGAGCTCGTAGGCGGCTTGTCACGTCGGCTGTGAAAACCTGGGGCTCAACCCCGGGCCTGCAGACGATACGGGCTAGCTAGAATTCGGTAGGGGAGACTGGAATTCCTGGTGTAGCGGTGAAATGCGCAGATATCAGGAGGAACACCGGTGGCGAAGGCGGGTCTCTGGGCCGATATTGACGCTGAGGAGCGAAAGCGTGGGGAGCAAACAGGATTAGAAA
>ASV_326
CGCGGTAATACGGAGGGTGCAAGCATTAATCGGATTTATTGGGCGTAAAGGGCGCGTAGGCGGAAAGATAAGTCAGATGTGAAATCCCGGGGCTCAACCTCGGAACAGCATTTGAAACTGTCTATCTAGAGGGTAGATGGAGAAAACGGAATTCCACAAGTAGCGGTGAAATGCGTAGATATGTGGAAGAACACCGGTGGCGAAGGCGGTTTTCTAATTTATACCTGACGCTGAGGCGCGAAAGCAAGGGGATCAAACAGGATTAGAAA
>ASV_327
CGCGGTAATACGGAGGGTGCAAGCATTAATCGGATTTATTGGGCGTAAAGGGCGCGTAGGCGGAGATATAAGTCAGATGTGAAATCCTGGGGCTCAACCCCAGAACAGCATTTGAAACTGTATCCCTAGAGGATAGGAGGAGAAAACGGAATTCCACAAGTAGCGGTGAAATGCGTAGATATGTGGAAGAACACCGGTGGCGAAGGCGGTTTTCTATCTTATTCCTGACGCTGAGGCGCGAAAGCAAGGGGATCAAACAGGATTAGAAA
>ASV_328
CGCGGTAATACGAAGGGGGCTAGCGTTGCTCGGAATTACTGGGCGTAAAGCGCACGTAGGCGGCTCTTTAAGTCGGTGGTGAAATCCTGGAGCTCAACTCCAGAACTGCCTTCGATACTGAGGGGCTCGAGTCCGGGAGAGGTGAGTGGAACTGCGAGTGTAGAGGTGAAATTCGTAGATATTCGCAAGAACACCAGTGGCGAAGGCGGCTCACTGGCCCGGTACTGACGCTGAGGTGCGAAAGCGTGGGGAGCAAACAGGATTAGAAA
>ASV_329
CGCGGTAATACGTAGGGGGCGAGCGTTGTCCGGAGTTACTGGGCGTAAAGCGCACGCAGGCGGTCTGGTAAGTTTGGAGTGACAATTCTCGGCTTAACTGAGAAGGGTCTTCGAAGACTGCCAGACTTGAGGGCTTACGAGGGACACGGAATTCCGGGTGGAGTGGTGAAATGCGTAGAGATCCGGAGGAACACCAAAGGCGAAGGCAGTGTCCTGGGAAGTACCTGACGCTCAGGTGCGAAAGCTAGGGGAGCGAACGGGATTAGAAA
>ASV_330
CGCGGTAATACGTAGGGGGCAAGCGTTGTCCGGATTTATTGGGCGTAAAGAGCTCGTAGGCGGTTTGGTAAGTCGGGTGTGAAATCTCCACGCTCAACGTGGAGGGGCCACTCGATACTGCCATGACTGGAGTCCGGTAGAGGAGTGTGGAATTCCCGGTGTAGCGGTGAAATGCGCAGATATCGGGAGGAACACCCGTAGCGAAGGCGGCACTCTGGGCCGGAACTGACGCTGAGGAGCGAAAGCGTGGGGAGCAAACAGGATTAGAAA
>ASV_331
CGCGGTAATACGTAGGGTGCAAGCGTTAATCGGAATTACTGGGCGTAAAGCGTGCGCAGGCGGCTTTGCAAGACAGATGTGAAATCCCCGGGCTTAACCTGGGAACTGCATTTGTGACTGCATGGCTCGAGTGCGGCAGAGGGGGATGGAATTCCGCGTGTAGCAGTGAAATGCGTAGATATGCGGAGGAACACCGATGGCGAAGGCAATCCCCTGGGCCTGCACTGACGCTCATGCACGAAAGCGTGGGGAGCAAACAGGATTAGAAA
>ASV_332
CGCGGTAATACGAAGGATGCAAGCGTTATCCGGATTTATTGGGTTTAAAGGGTGCGTAGGCGGACTTATAAGTCAGTGGTGAAATCTCGATGCTTAACATCGAACGTGCCATTGATACTGTAGGTCTTGAGTACAGTTGCTGTTGGCGGAATGTGTCATGTAGCGGTGAAATGCATAGATATGACACAGAACACCGATTGCGAAGGCAGCTGACAAAACTGTAACTGACGCTGAGGCACGAAAGCGTGGGGATCAAACAGGATTAGAAA
>ASV_333
CGCGGTAATACGTAGGGGGCGAGCGTTGTCCGGATTTATTGGGCGTAAAGCGCACGCAGGCGGTTGGGTAAGTTTGGAGTGACAGTGCTCGGCTTAACTGAGCAAGGCCTCTGAAAACTGCTTGACTTGAGGACCAGAGAGGGACATAGAATTCCGGGTGGAGTGGTGAAATGCGTAGATATCCGGAGGAATACCAAAGGCGAAGGCAGTGTCCTGGCTGGTAACTGACGCTCAGGTGCGAAAGCTAGGGGAGCGAACAGGATTAGAAA
>ASV_334
CGCGGTAATACAGAGGGTGCGAGCGTTAATCGGATTAACTGGGCGTAAAGGGCGCGTAGGCGGTTATATGAGTGTGATGTGAAAGCCCTGGGCTTAACCTAGGAAGTGCATCGCAAACGATATGACTGGAGTATTGGAGAGGGTAGCGGAATTTCCGGTGTAGCGGTGAAATGCGTAGAGATCGGAAGGAACGTCAATGGCGAAGGCAGCTACCTGGCCAAATACTGACGCTGAGGCGCGAAAGCGTGGGGAGCAAACAGGATTAGAAA
>ASV_335
CGCGGTAAAACGTAGGGGGCCAGCGTTGCTCGGAATTACTGGGCGTAAAGGGTCCGTAGGCGGTGTGGCAAGTTGGTAGTGAAATCTCTGGGCTTAACCCAGAGGCTGCTGCCAAAACTGCCGTGCTAGAGTGTGAGAGAGGCGAGTGGAATTACGGGTGTAGCGGTGAAATGCGTAGATATCCGTAGGAACATCCGAGGCGAAGGCGGCTCGCTGGATCACAACTGACGCTGAGGGACGAAAGCTAGGGGAGCAAACAGGATTAGAAA
>ASV_336
CGCGGTAATACGTAGGGTGCAAGCGTTATCCGGAATTATTGGGCGTAAAGAGCTCGTAGGCGGTTTGTCGCGTCTGCTGTGAAATCTGGGGGCTCAACCCCCAGCCTGCAGTGGGTACGGGCAGACTAGAGTGCGGTAGGGGAGATTGGAATTCCTGGTGTAGCGGTGGAATGCGCAGATATCAGGAGGAACACCAATGGCGAAGGCAGATCTCTGGGCCGTAACTGACGCTGAGGAGCGAAAGCATGGGGAGCGAACAGGATTAGAAA
>ASV_337
CGCGGTAATACGGAGGGTGCAAGCGTTATCCGGATTCACTGGGTTTAAAGGGTGCGTAGGTGGGCAGGTAAGTCAGTGGTGAAATCTCCGGGCTTAACCCGGAAACTGCCGTTGATACTATCTGTCTTGAATATCGTGGAGGTGAGCGGAATATGTCATGTAGCGGTGAAATGCTTAGATATGACATAGAACACCAATTGCGAAGGCAGCTCGCTACACGGTTATTGACACTGATGCACGAAAGCGTGGGGATCAAACAGGATTAGAAA
>ASV_338
CGCGGTAAGACGAACCGTGCGAACGTTATTCGGAATTACTGGGCTTAAAGCGCGTGTAGGCGGATCGGAACGTCGGTCGCTGAAATCCCCCGGCTTAACCGGGGAACGGGCGCCGAAACGGCCGGTCTGGAGGAACGTAGGGGGAGCTGGAACTTCCGGTGGAGCGGTGAAATGCGTTGAGATCGGAAGGAACGCCCGTGGCGAAAGCGAGCTCCTGGACGTTTTCTGACGCTGAGACGCGAAAGCCAGGGGAGCGAACGGGATTAGAAA
>ASV_339
CGCGGTAAGACGAACCGAGCGAACGTTATTCGGAATCACTGGGCTTAAAGGGTGCGTAGGCGGGCGAGTAAGTCAGGGGTGAAATCCCACGGCCCAACCGTGGAAGTGCCTCTGATACTGCGAGTCTCGAGGGGGACAGGGGCATGCGGAACTTCCGGTGGAGCGGTGAAATGCGTAGATATCGGAAGGAACACCGGTGGCGAAAGCGGCGTGCTGGATCCCTACTGACGCTGAGGCACGAAAGCCAGGGGAGCAAACGGGATTAGAAA
>ASV_340
CGCGGTAAGACGAACCGTACAAACGTTATTCGGAATTACTGGGCTTAAAGGGTGCGTAGGCGGCGGTGCAAGTTGGGTGTGAAATCCCTCGGCTCAACCGAGGAACTGCGCTCAAAACTGCATTGCTTGAGGGAGATAGAGGTGAGTGGAACTTAGGGTGGAGCGGTGAAATGCGTTGATATCCTAAGGAACACCAGTGGCGAAAGCGACTCACTGGGTCTCTTCTGACGCTGAGGCACGAAAGCTAGGGTAGCGAACGGGATTAGAAA
>ASV_341
CGCGGTAATACGTAGGGTGCAAGCGTTGTCCGGAATTATTGGGCGTAAAGAGCTCGTAGGCGGTTCGTCACGTCGGCTGTGAAAACCTGGGGCTCAACTCCGGGCCTGCAGCCGATACGGGCGGACTAGAATTCGGTAGGGGAGACTGGAATTCCTGGTGTAGCGGTGAAATGCGCAGATATCAGGAGGAACACCGGTGGCGAAGGCGGGTCTCTGGGCCGATATTGACGCTGAGGAGCGAAAGCGTGGGGAGCGAACAGGATTAGAAA
>ASV_342
CGCGGTAAGACGAACCGTGCGAACGTTATTCGGAATCACTGGGCTTAAAGCGCGTGTAGGCGGGCCGCCACGTCAGCTGCTGAAATCCCCCGGCTCAACCGGGGAACGGGCACTGAGACGAGCGGCCTGGAGGGAGGTAGGGGGGGCTGGAACTTCCGGTGGAGCGGTGAAATGCGTTGAGATCGGAAGGAACGCCCGTGGCGAAAGCGAGCCCCTGGACCTTTTCTGACGCTGAGACGCGAAAGCTAGGGGAGCGAACGGGATTAGAAA
>ASV_343
CGCGGTAATACGTAGGGGGCGAGCGTTGTCCGGAGTTACTGGGCGTAAAGCGCACGCAGGCGGTCGTGTAAGTTTGGGGTTACAGCTCCCGGCTCAACCGGGAGAGCGCCTTGAAGACTGCAGGACTTGAGGGCCAAAGAGGGACACAGAATTCCGGGTGTAGTGGTGAAATGCGTAGATATCCGGAGGAATACCAAAGGCGAAGGCAGTGTCCTGGTTGGCACCTGACGCTCAGGTGCGAAAGCTAGGGGAGCGAACGGGATTAGAAA
>ASV_344
CGCGGTAATACGTAGGGTGCAAGCGTTGTCCGGAATTATTGGGCGTAAAGAGCTCGTAGGCGGTCTGTCACGTCGGCTGTGAAAACCTGGGGCTCAACTCCGGGCCTGCAGCCGATACGGGCAGACTAGAGTTCGGCAGGGGAGACTGGAATTCCTGGTGTAGCGGTGAAATGCGCAGATATCAGGAGGAACACCGGTGGCGAAGGCGGGTCTCTGGGCCGATACTGACGCTGAGGAGCGAAAGCGTGGGGAGCAAACAGGATTAGAAA
>ASV_345
CGCGGTAATACGTAGGGGGCCAGCGTTGCTCGGAATTACTGGGCGTAAAGGGTTCGTAGGTGGTGCGGTAAGTTGGAAGTGAAATCTCTGGGCTTAACCCAGAGGCTGCTTTCAAAACTGTCGCGCTCGAGTGCGAGAGAGGTCAGTGGAATTGCAGGTGTAGCGGTGAAATGCGTAGATATCTGCAGGAACACCCGTGGCGAAGGCGGCTGACTGGATCGCAACTGACACTGAGGAACGAAAGCTAGGGGAGCAAACAGGATTAGAAA
>ASV_346
CGCGGTAAGACGAACCGTGCGAACGTTATTCGGAATCACTGGGCTTAAAGCGCGTGTAGGCGGGTCGGCACGTCGGTCGCTGAAATCCCCCGGCTCAACCGGGGAAGGGGCGCCGATACGGCCGGTCTGGAGGGACGTAGGGGGGGCTGGAACTTCCGGTGGAGCGGTGAAATGCGTTGAGATCGGAAGGAACGCCCGTGGCGAAAGCGAGCCCCTGGACGTCTACTGACGCTGAGACGCGAAAGCCAGGGGAGCGAACGGGATTAGAAA
>ASV_347
CGCGGTAATACGGAGGGTGCAAGCGTTATCCGGATTTACTGGGTTTAAAGGGTGCGTAGGCTGATTGATAAGTCAGTGGTGAAATCCTCGGGCTCAACCCGGGAATTGCCGTTGATACTATTAGTCTTGAATATAGTTGAGGTGAGCAGAATGCGTGGTGTAGCGGTGAAATGCTTAGATATCACGCAGAATACCGATTGCGAAGGCAGCTCGCTAAACTATTATTGACGCTGAGGCACGAAAGCGTGGGGATCAAACAGGATTAGAAA
>ASV_348
CGCGGTAAGACGAACCGTGCGAACGTTATTCGGAATCACTGGGCTTAAAGCGCGTGTAGGCGGGACGGCACGTCCGACGTTGAAATCCCCCGGCTCAACCGGGGAACGGGCGCGGATACGACCGTCCTGGAGGAACGTAGGGGGACCTGGAACTTCCGGTGGAGCGGTGAAATGCGTTGAGATCGGAAGGAACGCCCGTGGCGAAAGCGAGGTCCTGGACGTTTACTGACGCTGAGACGCGAAAGCCAGGGGAGCAAACGGGATTAGAAA
>ASV_349
CGCGGTAATACGAAGGGGGCTAGCGTTGTTCGGAATTACTGGGCGTAAAGCGTATGCAGGCGGATCATTAAGTCAGGGGTGAAATCCCGAGGCTCAACCTCGGAACTGCCTTTGATACTGATGATCTTGAGTCCGGGAGAGGTGAGTGGAACTGCGAGTGTAGAGGTGAAATTCGTAGATATTCGCAAGAACACCAGTGGCGAAGGCGGCTCACTGGCCCGGTACTGACGCTGAGATACGAAAGCGTGGGGAGCAAACAGGATTAGAAA
>ASV_350
CGCGGTAACACGTAGGGCGCAAGCGTTGTCCGGAATTATTGGGCGTAAAGAGCTCGTAGGTGGTGTGCCACGTCCGCTGTGAAAACCCAAGGCTTAACCTTGGGCTTGCAGTGGATACGGGCAGACTAGAGGTAGGTAGGGGAGAATGGAATTCCCGGTGTAGCGGTGAAATGCGCAGATATCGGGAGGAACACCGGTGGCGAAGGCGGTTCTCTGGGCCTTACCTGACACTGAGGAGCGAAAGCGTGGGGAGCAAACAGGATTAGAAA
>ASV_351
CGCGGTAATACGTAGGGGGCGAGCGTTGTCCGAAGTTACTGGGCGTAAAGCGCGCGTAGGCGGGCTCTTAAGTGAGGGGTGAAAGGCTTGGGCTCAACCCAAGCACTGCCTTTCATACTGGGAGCCTTGAGTATGGGAGAGGCGAGTGGAATGGTCGGTGTAGCGGTGAAATGCGTAGATATCGATCGGAACACCCATGGCGAAGGCAGCTCGCTGGCCTAAAACTGACGCTGAGGCGCGAAAGCGTGGGGAGCAAACAGGATTAGAAA
>ASV_352
CGCGGTAATACGTAGGGGGCAAGCGTTGTCCGGATTTATTGGGCGTAAAGCGCACGCAGGCGGTGCGGTAAGTTTGGGGTGACAGCGGTCGGCTCAACCGGTCGAGTGTCCCAAAGACTGCCGCACTTGAGGGCCAAAGAGGAACACAGAATTCCGGGTGTAGTGGTGAAATGCGTAGATATCCGGAGGAATACCAAAGGCGAAGGCAGTGTTCTGGGTGGCTCCTGACGCTCAGGTGCGAAAGCTAGGGGAGCGAACGGGATTAGAAA
>ASV_353
CGCGGTAAGACGAACCGTGCGAACGTTATTCGGAATCACTGGGCTTAAAGCGCGTGTAGGTGGGAGGGTGCGTCCGTCGTTGAAAGCCCCCGGCTCAACCGGGGAACTGGCGCGGATACGGCCTTCCTGGAGGGACGTAGGGGGACCTGGAACTTCCGGTGGAGCGGTGAAATGCGTTGAGATCGGAAGGAACGCCCGTGGCGAAAGCGAGGTCCTGGACGTTTTCTGACACTGAGACGCGAAAGCCAGGGGAGCGAACGGGATTAGAAA
>ASV_354
CGCGGTAATACGTAGGGGGCGAGCGTTGTCCGGAATTATTGGGCGTAAAGAGCTCGTAGGCGGCTTGGCAAGTCACGTGTGAAATCTCCAGGCTCAACCTGGTGATGCCACGTGATACTGCCATGGCTTGAGTCCGGTAGGGGACCATGGAATTCCTGGTGTAGCGGTGAAATGCGCAGATATCAGGAGGAACACCAGTGGCGAAGGCGGTGGTCTGGGCCGGTACTGACGCTGAGGAGCGAAAGCGTGGGGAGCAAACAGGATTAGAAA
>ASV_355
CGCGGTAATACGGAGGGTGCAAGCATTAATCGGATTTATTGGGCGTAAAGGGCGCGTAGGCTGGAAGGAAAGTCAGATGTGAAATCCCGGGGCTCAACCCCGGAACAGCATTTGAAACTCCCTTTCTTGAGGGTAGGCGGAGAAAATGGAATTCCACAAGTAGCGGTGAAATGCGTAGATATGTGGAAGAACACCAGTGGCGAAGGCGATTTTCTAGCTTATACCTGACGCTGAGGCGCGAAAGCAAGGGGATCAAACAGGATTAGAAA
>ASV_356
CGCGGTAACACGTAGGGGGCAAGCGTTGTCCGGATTTATTGGGCGTAAAGAGCTCGTAGGTGGCTCAGTCAGTCGGGTGTTAAACCCCCAGGCTCAACCTGGGGACGCCACTCGATACTGCTGTGGCTAGAGTCCGGTAGGGGAGCGTGGAATTCCTGGTGTAGCGGTGAAATGCGCAGATATCAGGAGGAACACCAGCGGCGAAGGCGGCGCTCTGGGCCGGTACTGACACTGAGGAGCGAAAGCGTGGGTAGCAAACAGGATTAGAAA
>ASV_357
CGCGGTAATACGGAGGGTGCGAGCGTTAATCGGAATTACTGGGCGTAAAGGGTGCGTAGGTGGTTTGGTAAGTTATCTGTGAAATCCCCGGGCTCAACCTGGGCAGGTCAGATAATACTGCTAGACTCGAGTATGGGAGAGGGTAGTGGAATTTCCGGTGTAGCGGTGAAATGCGTAGAGATCGGAAGGAACACCAGTGGCGAAGGCGGCTACCTGGCCTAATACTGACACTGAGGCACGAAAGCGTGGGGAGCAAACAGGATTAGAAA
>ASV_358
CGCGGTAAGACGAACCGTGCGAACGTTATTCGGAATCACTGGGCTTAAAGCGCGTGTAGGTGGGGTGGTACGTCCGTCGCTGAAAGCCCCCGGCTCAACCGGGGAACGGGCGCGGATACGGCCATCCTGGAGGGACGTAGGGGGACCTGGAACTTCCGGTGGAGCGGTGAAATGCGTTGAGATCGGAAGGAACGCCCGTGGCGAAAGCGAGGTCCTGGACGTTTTCTGACACTGAGACGCGAAAGCCAGGGGAGCGAACGGGATTAGAAA
>ASV_359
CGCGGTAATACGGAGGGTGCAAGCATTAATCGGATTTATTGGGCGTAAAGGGCGCGTAGGCGGGGAGATAAGTCAGATGTGAAATCCCGGGGCTCAACCTCGGAACAGCATTTGAAACTATTTTTCTTGAGGGTAGGAGGAGAAAACAGAATTCCACAAGTAGCGGTGAAATGCGTAGATATGTGGAAGAATACCGGTGGCGAAGGCGGTTTTCTATCTTATTCCTGACGCTGAGGCGCGAAAGCAAGGGGATCAAACAGGATTAGAAA
>ASV_360
CGCGGTAATACGGAGGGTGCAAGCATTAATCGGATTTATTGGGCGTAAAGGGCGCGTAGGCGGAAAGATAAGTCAGATGTGAAATCCCGGGGCTCAACCTCGGAACAGCATTTGAAACTATCATTCTAGAGGGTAGGCGGAGAAAACGGAATTCCACAAGTAGCGGTGAAATGCGTAGATATGTGGAAGAACACCGGTGGCGAAGGCGGTTTTCTAGCTTACTCCTGACGCTGAGGCGCGAAAGCAAGGGGATCAAACAGGATTAGAAA
>ASV_361
CGCGGTGATACGTAGGGTGCAAGCGTTGTCCGGATTTATTGGGCGTAAAGAGCTCGTAGGCGGTTTGATAAGTCGGGTGTGAAACCTCCAGGCTCAACCTGGAGCCGCCACTCGATACTGTCATGACTAGAATTCGGTAGGGGACCACGGAATTCCTGGTGTAGCGGTGAAATGCGCAGATATCAGGAGGAACACCAGCAGCGAAGGCGGTGGTCTGGGCCGACATTGACGCTGAGGAGCGAAAGCGTGGGGAGCGAACAGGATTAGAAA
>ASV_362
CGCGGTAATACGTAGGTGGCAAGCGTTGTCCGGATTTACTGGGCGTAAAGGGTGCGTAGGTGGATATTTAAGTCAGATGTGAAATCCCCGGGCTTAACCTGGGAAGTGCATTTGAAACTGGGTATCTTGAGTGCAGGAGAGGTAAGTGGAATTCCTAGTGTAGCGGTGAAATGCGTAGATATTAGGAAGAACACCGGTGGCGAAGGCGACTTACTGGACTGTAACTGACACTGAGGCACGAAAGCGTGGGTAGCAAACAGGATTAGAAA
>ASV_363
CGCGGTAATACGTAGGGGGCGAGCGTTGTCCGGATTTATTGGGCGTAAAGGGTACGCAGGCGGTCTGATAAGTTTGTACTGACAGTTTCCGGCTCAACCGGAAAAGGTGTATGAAGACTGCCAGACTTGAGGGCTTTAGAGGGATGCGGAATTCCGGGTGTAGTGGTGAAATGCGTAGATATCCGGAGGAACACCGAAGGCGTAGGCAGCATCCTGGGAAGTTCCTGACGCTCAGGTACGAAAGCTAGGGGAGCGAACGGGATTAGAAA
>ASV_364
CGCGGTAATACGTAGGGTGCGAGCGTTAATCGGAATTACTGGGCGTAAAGCGTGCGCAGGCGGTTTTGTAAGTCAGATGTGAAATCCCCGAGCTCAACTTGGGAACTGCGTTTGAAACTACAAGACTAGAATATGTCAGAGGGGGGTAGAATTCCACGTGTAGCAGTGAAATGCGTAGAGATGTGGAGGAATACCAATGGCGAAGGCAGCCCCCTGGGATAATATTGACGCTCATGCACGAAAGCGTGGGGAGCAAACAGGATTAGAAA
>ASV_365
CGCGGTAATACGGAGGGTGCGAGCGTTGTCCGGAATCACTGGGCGTAAAGGGCGCGTAGGCGGCGCGGAAAGTCAACGGTGAAAGCTTGGGGCTCAACCCCGAGTCGGCCGTCGATACTTCCGTGCTCGAGCACTGTAGAGGCAGGTGGAATTTCGGGTGTAGCGGTGGAATGCGTAGAGATCCGAAAGAACACCGGTGGCGAAGGCGGCCTGCTGGGCAGTTGCTGACGCTGATGCGCGACAGCGTGGGGAGCAAACAGGATTAGAAA
>ASV_366
CGCGGTAACACGTAGGGCGCAAGCGTTGTCCGGAATTATTGGGCGTAAAGAGCTCGTAGGTGGTCTGCTGCGTCCGCTGTGAAAACTCAGGGCTTAACCCTGAGCTTGCAGTGGATACGGGCAGACTAGAGGTAGGTAGGGGAGAATGGAATTCCCGGTGTAGCGGTGAAATGCGCAGATATCGGGAGGAACACCGGTGGCGAAGGCGGTTCTCTGGGCCTTACCTGACACTGAGGAGCGAAAGCGTGGGGAGCGAACAGGATTAGAAA
>ASV_367
CGCGGTAAGACGAACCGTGCGAACGTTATTCGGAATCACTGGGCTTAAAGCGCGTGTAGGCGGGCCGCCACGTCAGTTGCTGAAATCCCCCGGCTCAACCGGGGAACGGGCACTGATACGAGCGGCCTGGAGGGAGGTAGGGGGGGCTGGAACTTCCGGTGGAGCGGTGAAATGCGTTGAGATCGGAAGGAACGCCCGTGGCGAAAGCGAGCCCCTGGACCTTTTCTGACGCTGAGACGCGAAAGCTAGGGGAGCGAACGGGATTAGATA
>ASV_368
CGCGGTAATACGTAGGGTGCAAGCGTTAATCGGAATTACTGGGCGTAAAGCGTGCGCAGGCGGTTTTGTAAGACAGATGTGAAATGCCCGGGCTCAACCTGGGAACTGCATTTGTGACTGCAAGGCTAGAATTTGGCAGAGGGGGGTAGAATTCCACGTGTAGCAGTGAAATGCGTAGATATGTGGAGGAATACCGATGGCGAAGGCAGCCCCCTGGGCTAAAATTGACGCTCATGCACGAAAGCGTGGGGAGCAAACAGGATTAGAAA
>ASV_369
CGCGGTAATACGAAGGGTGCAAGCGTTACTCGGAATTACTGGGCGTAAAGGGTGCGTAGGTGGTTTTTTAAGTCCGTTGTGAAAGCCCTGGGCTCAACCTGGGAATGGCAGTGGATACTGGAAAGCTAGAGTGCGGTAGAGGGTAGTGGAATTCCCGGTGTAGCAGTGAAATGCGTAGAGATCGGGAGGAACACCAGTGGCGAAGGCGGCTACCTGGACCAGCACTGACACTGAAGCACGAAAGCGTGGGGAGCAAACAGGATTAGAAA
>ASV_370
CGCGGTAATACGTAGGGGGCGAGCGTTGTCCGGATTCATTGGGCGTAAAGAGCTCGTAGGCGGTTTGATAAGTCGGGTGTGAAATCTCCAGGCTCAACCTGGAGAGGTCACTCGAGACTGTTATGACTAGAGTCCGGTAGGGGACCACGGAATTCCTGGTGTAGCGGTGAAATGCGCAGATATCAGGAGGAACACCAGTGGCGAAGGCGGTGGTCTGGGCCGGAACTGACGCTGAGGAGCGAAAGCGTGGGTAGCAAACAGGATTAGAAA
>ASV_371
CGCGGTAATACGGAGGGTGCAAGCATTAATCGGATTTATTGGGCGTAAAGGGCGCGTAGGCGGGGACGTAAGTCAGATGTGAAATCCCGGGGCTCAACCTCGGAACAGCATTTGAAACTACATCTCTAGAGGGTAGGCGGAGAAAATGGAATTCCACAAGTAGCGGTGAAATGCGTAGATATGTGGAAGAACACCAGTGGCGAAGGCGGTTTTCTAGCTTATTCCTGACGCTAAAGCGCGAAAGCAAGGGGATCAAACAGGATTAGAAA
>ASV_372
CGCGGTAATACGGAGGGTGCAAGCGTTGTCCGGAATCACTGGGCGTAAAGGGCGCGTAGGCGGCTCATAAAGGCTGTGGTGAAAGTTCGGGGCTCAACCTCGAATCGGCCGTGGCGACTTGTGGGCTGGAGCACTGTAGAGGCAGGTGGAATTCCGGGTGTAGCGGTGGAATGCGTAGAGATCCGGAAGAACACCAGTGGCGAAGGCGGCCTGCTGGGCAGTGGCTGACGCTGAGGCGCGACAGCGTGGGGAGCAAACAGGATTAGAAA
>ASV_373
CGCGGTAATACGAGGGGGGCGAGCGTTGTTCGGAATTATTGGGCGTAAAGGGTGCGTAGGCGGTTCAGTAAGTCTTGTGTGAAATCTTCGGGCTCAACTCGAAGTCTGCATGAGAAACTGCTGGGCTTGAGTGTGGGAGAGGTGAGTGGAATTCCCGGTGTAGCGGTGAAATGCGTAGATATCGGGAGGAACACCTGTGGCGAAAGCGGCTCACTGGACCACAACTGACGCTGAGGCACGAAAGCTAGGGGAGCAAACAGGATTAGAAA
>ASV_374
CGCGGTAACACGTAGGGGGCAAGCGTTGTCCGGATTTATTGGGCGTAAAGAGCTCGTAGGCGGTTCGGTAAGTCGGGTGTGAAACCTCCAGGCTCAACCTGGAGTCGCCACTCGATACTGCTGTGACTAGAGTCCGGTAGGGGAGCGTGGAATTCCTGGTGTAGCGGTGAAATGCGCAGATATCAGGAGGAACACCAGCGGCGAAGGCGGCGCTCTGGGCCGGAACTGACGCTGAGGAGCGAAAGCGTGGGTAGCAAACAGGATTAGAAA
>ASV_375
CGCGGTAATACGTAGGGTGCGAGCGTTGTCCGGAATTACTGGGCGTAAAGGGCTCGTAGGTGGTTTGTCGCGTCGTCTGTGAAATTCCGGGGCTTAACTCCGGGCGTGCAGGCGATACGGGCATAACTTGAGTACTGTAGGGGTAACTGGAATTCCTGGTGTAGCGGTGAAATGCGCAGATATCAGGAGGAACACCGATGGCGAAGGCAGGTTACTGGGCAGTTACTGACGCTGAGGAGCGAAAGCATGGGTAGCGAACAGGATTAGAAA
>ASV_376
CGCGGTAATACGGAGGGTGCAAGCATTAATCGGATTTATTGGGCGTAAAGGGCGCGTAGGCGGAGATGTAAGTCAGATGTGAAATCCCGGGGCTCAACCCCGGAACAGCATTTGAAACTGCATCCCTAGAGGGTAGGCGGAGAAAACGGAATTCCACAAGTAGCGGTGAAATGCGTAGATATGTGGAAGAACACCAGTGGCGAAGGCGGTTTTCTAGCTTATTCCTGACGCTAAAGCGCGAAAGCAAGGGGATCAAACAGGATTAGAAA
>ASV_377
CGCGGTAAGACGAACCGAGCGAACGTTATTCGGAATCACTGGGCTTAAAGGGCGCGTAGGCGGGCGATCAAGTCAGGGGTGAAAGCCTCCAGCTCAACTGGAGAAGTGCCTCTGATACTGGTGGTCTCGAGGGGGATAGGGGCGTGCGGAACTTCCGGTGGAGCGGTGAAATGCGTAGATATCGGAAGGAACACCGATGGCGAAAGCAGCGCGCTGGATCCCTTCTGACGCTGAGGCGCGAAAGCCAGGGGAGCGAACGGGATTAGAAA
>ASV_378
CGCGGTAATACGTAGGGTGCGAGCGTTGTCCGGAATTACTGGGCGTAAAGAGCTTGTAGGCGGTTTGTCGCGTCTTCTGTGAAAACTTGGGGCTCAACCTTAAGCTTGCAGGCGATACGGGCAGACTAGAGTACTTCAGGGGAGACTGGAATTCCTGGTGTAGCGGTGAAATGCGCAGATATCAGGAGGAACACCGGTGGCGAAGGCGGGTCTCTGGGAAGTAACTGACGCTGAGAAGCGAAAGCATGGGTAGCAAACAGGATTAGAAA
>ASV_379
CGCGGTAATACGAAGGGGGCTAGCGTTGCTCGGAATGACTGGGCGTAAAGGGCGCGTAGGCGGCGGACACAGTCAGGCGTGAAATTCCTGGGCTCAACCTGGGGGCTGCGCTTGATACATGTTCGCTTGAGTTCGGAAGAGGGTCGTGGAATTCCCAGTGTAGAGGTGAAATTCGTAGATATTGGGAAGAACACCGGTGGCGAAGGCGGCGACCTGGTCCGATACTGACGCTGAGGCGCGAAAGCGTGGGGAGCAAACAGGATTAGAAA
>ASV_380
CGCGGTAATACGTAGGTGGCAAGCGTTGTCCGGATTTACTGGGCGTAAAGAGCGCGCAGGCGGTCGTTCAAGTCGCGTGTGAAAGCCCCCGGCTCAACTGGGGAGGGTCACGCGATACTGATCGACTCGAAGGCAGGAGAGGGTAGTGGAATTCCCGGTGTAGTGGTGAAATGCGTAGATATCGGGAGGAACACCAGTGGCGAAGGCGACTACCTGGCCTGTTCTTGACGCTGAGGCGCGAAAGCTAGGGGAGCAAACGGGATTAGATA
>ASV_381
CGCGGTAATACGGAGGGTGCAAGCATTAATCGGATTTATTGGGCGTAAAGGGCGCGTAGGCGGATGTGAAAGTCAGACGTGAAATTCCGGGGCTCAACCTCGGAGCTGCATTTGAAACTACACACCTAGAGGATAGGCGGAGAAAACGGAATTCCACAAGTAGCGGTGAAATGCGTAGAGATGTGGAAGAACACCTGTGGCGAAGGCGGTTTTCTAGCTTATTCCTGACGCTAAAGCGCGAAAGCAAGGGGATCAAACAGGATTAGAAA
>ASV_382
CGCGGTAATACAGAGGTCCCGAGCGTTGTTCGGATTCACTGGGCGTAAAGGGTGCGTAGGCGGTTGGGTAAGTCTGACGTGAAATCTCCGGGCCTAACCCGGAAACTGCGTTGGATACTATCTGGCTAGAGGAATGGAGGGGAGACTGGAATACTTGGTGTAGCAGTGAAATGCGTAGATATCAAGTGGAACACCAGTGGCGAAGGCGAGTCTCTGGACATTTCCTGACGCTGAGGCACGAAAGCCAGGGGAGCAAACGGGATTAGAAA
>ASV_383
CGCGGTAACACGTAGGGCGCAAGCGTTGTCCGGAATTATTGGGCGTAAAGAGCTCGTAGGTGGTCTGTTGCGTCCGCTGTGAAATCTCGGGGCTTAACCCCGAGCCTGCAGTGGATACGGGCAGACTAGAGGTAGGTAGGGGAGAATGGAATTCCTGGTGTAGCGGTGAAATGCGCAGATATCAGGAGGAACACCGGTGGCGAAGGCGGTTCTCTGGGCCTTACCTGACACTGAGGAGCGAAAGCGTGGGGAGCAAACAGGATTAGAAA
>ASV_384
CGCGGTAATACGTAGGGTGCAAGCGTTGTCCGGAATCATTGGGCGTAAAGAGCGTGTAGGCGGCCCGATCAGTCCGCTGTGAAAGTCCAGGGCTCAACCCTGGAAAGCCGGTGGATACTGTCGGGCTAGAGTTCGGAAGAGGCGAGTGGAATTCCTGGTGTAGCGGTGAAATGCGCAGATATCAGGAGGAACACCAATGGCGAAGGCAGCTCGCTGGGACGATACTGACGCTGAGACGCGAAAGCGTGGGGAGCAAACAGGATTAGAAA
>ASV_385
CGCGGTAATACGTAGGGGGCAAGCGTTGTCCGGAATTATTGGGCGTAAAGCGCGTGTAGGCGGCTTGGTAAGTCTGGTGTGAAACCTTGGGGCTTAACCCCAAGCCTGCACTGGATACTGCCTCGCTAGAGTCCGGGAGGGGAGAGCGGAATTCCCAGTGTAGCGGTGAAATGCGCAGATATTGGGAAGAACACCAGTGGCGAAGGCGGCTCTCTGGAACGGTACTGACGCTGAGACGCGAAAGCGTGGGGAGCGAACAGGATTAGAAA
>ASV_386
CGCGGTAAGACGAACCGTGCTAACGTTATTCGGAATCACTGGGCTTAAAGCGCGTGTAGGCGGATAGGAACGTCGGTAGTTGAAATCCCCCGGCTCAACCGGGGAACTGGCGCCGAAACGACCTGTCTGGAGGGACGTAGGGGGACCTGGAACTTCCGGTGGAGCGGTGAAATGCGTTGAGATCGGAAGGAACGCCCGTGGCGAAAGCGAGGTCCTGGACGTTTTCTGACGCTGAGACGCGAAAGCTAGGGTAGCGAACGGGATTAGAAA
>ASV_387
CGCGGTAAGACGAACCGTGCGAACGTTATTCGGAATCACTGGGCTTAAAGCGCGTGTAGGCGGCCCGGTACGTCATCGGCTGAAATCCCCCGGCTCAACCGGGGAAGTGGCCATGATACGGCCGGGCTGGAGGGGTGTAGGGGGAGCCGGAACTTCCGGTGGAGCGGTGAAATGCGTTGAGATCGGAAGGAACGCCCGTGGCGAAAGCGGGCTCCTGGACACCACCTGACGCTGAGACGCGAAAGCCAGGGGAGCGAACGGGATTAGAAA
>ASV_388
CGCGGTAAGACGAACCGTACGAACGTTATTCGGAATTACTGGGCTTAAAGGGTGCGTAGGCGGCGGTGCAAGTTGGGTGTGAAATCCCTCGGCTCAACCGAGGAACTGCGCTCAAAACTGCATTGCTTGAGGGAGATAGAGGTGAGTGGAACTTAGGGTGGAGCGGTGAAATGCGTTGATATCCTAAGGAACACCAGTGGCGAAAGCGACTCACTGGGTCTCTTCTGACGCTGAGGCACGAAAGCTAGGGTAGCGAACGGGATTAGAAA
>ASV_389
CGCGGTAATACGTAGGGTGCAAGCGTTAATCGGAATTACTGGGCGTAAAGCGTGCGCAGGCGGTTTCGTAAGTCAGATGTGAAATCCCCGGGCTTAACCTGGGAACTGCATTTGAAACTGCGAGGCTAGAGTGTGTCAGAGGGGGGTGGAATTCCACGTGTAGCAGTGAAATGCGTAGAGATGTGGAGGAACACCAATGGCGAAGGCAGCCCCCTGGGATGACACTGACGCTCATGCACGAAAGCGTGGGGAGCAAACAGGATTAGAAA
>ASV_390
CGCGGTAATACGGAGGGTGCGAGCGTTAATCGGAATTACTGGGCGTAAAGGGTGCGTAGGTGGTTAGTTAAGTTATCTGTAAAATCCCCGGGCTCAACCTGGGCAGGTCAGATAAGACTGGTTAACTCGAGTATGGGAGAGGGTAGTGGAATTTCCGGTGTAGCGGTGAAATGCGTAGAGATCGGAAGGAACACCAGTGGCGAAGGCGGCTACCTGGCCTAATACTGACACTGAGGCACGAAAGCGTGGGGAGCAAACAGGATTAGAAA
>ASV_391
CGCGGTAAGACGAACCGTGCTAACGTTATTCGGAATCACTGGGCTTAAAGCGCGTGTAGGCGGATGGGAACGTCGGTAGTTGAAATCCCCCGGCTCAACCGGGGAACTGGCGCCGAAACGACCCGTCTGGAGGGACGTAGGGGGACCTGGAACTTCCGGTGGAGCGGTGAAATGCGTTGAGATCGGAAGGAACGCCCGTGGCGAAAGCGAGGTCCTGGACGTTTTCTGACGCTGAGACGCGAAAGCTAGGGTAGCGAACGGGATTAGAAA
>ASV_392
CGCGGTAATACGAAGGGGGCTAGCGTTGTTCGGAATTACTGGGCGTAAAGGGCGCGTAGGCTGTGCTGTAAGTCAGGCGTGAAATCCCCGGGCTCAACCTGGGAATTGCGCATGATACTGCGGCGCTTGAAGACGGGAGAGGATGGCGGAATTCCCAGTGTAGAGGTGAAATTCGTAGATATTGGGAAGAACACCGGTGGCGAAGGCGGCCATCTGGCCCGTTATTGACGCTGAGGCGCGAAAGCGTGGGGAGCAAACAGGATTAGAAA
>ASV_393
CGCGGTAATACGGAGGGTGCAAGCATTAATCGGAATTATTGGGCGTAAAGGGCGCGTAGGCTGGGAGACAAGTCAGATGTGAAATCCCGAGGCTCAACCTCGGAACAGCATTTGAAACTATCTTTCTTGAGGGTAGGAGGAGAAAACGGAATTCCACAAGTAGCGGTGAAATGCGTAGATATGTGGAAGAACACCGGTGGCGAAGGCGGTTTTCTATCTTATTCCTGACGCTGAGGCGCGAAAGCAAGGGGATCAAACAGGATTAGAAA
>ASV_394
CGCGGTAACACGTAGGGGGCAAGCGTTGTCCGGATTTATTGGGCGTAAAGAGCTCGTAGGCGGTTCGGTAAGTCGGGTGTTAAACCCTCAGGCTCAACCTGGGGCCCCACTCGATACTGCTGTGACTAGAGTCCGGTAGGGGAGCGTGGAATTCCTGGTGTAGCGGTGAAATGCGCAGATATCAGGAGGAACACCAGCGGCGAAGGCGGCGCTCTGGGCCGGAACTGACGCTGAGGAGCGAAAGCGTGGGTAGCAAACAGGATTAGAAA
>ASV_395
CGCGGTAATACGAAGGGGGCTAGCGTTGTTCGGAATTACTGGGCGTAAAGCGCGCGCAGGCGGTCTTCCAAGTCAGTGGTGAAAGCCCGGAGCTCAACTCCGGAACTGCCATTGAAACTGTAAGACTTGAGGACGAGAGAGGTGAGTGGAATTCCCAGTGTAGAGGTGAAATTCGTAGATATTGGGAAGAACACCGGTGGCGAAGGCGGCTCACTGGCTCGTATCTGACGCTCAGGCGCGACAGCGTGGGGATCAAACAGGATTAGATA
>ASV_396
CGCGGTAATACGTAGGGTGCAAGCATTAATCGGATTTATTGGGCGTAAAGGGCGCGTAGGCGGAAATGCCAGTCAGATGTGAAAGCCCGGGGCTCAACCCCGGAACAGCATTTGAAACTACATTTCTAGAGGGTAGACGGAGAAAACGGAATTCCACAAGTAGCGGTGAAATGCGTAGATATGTGGAAGAACACCAGTGGCGAAGGCGGTTTTCTAGTTTATACCTGACGCTGAGGCGCGAAAGCAAGGGGAGCAAACAGGATTAGAAA
>ASV_397
CGCGGTAATACGAAGGGGGCTAGCGTTGCTCGGAATCACTGGGCGTAAAGCGCACGTAGGCGGACTCTTAAGTCGGTGGTGAAATCCTGGAGCTCAACTCCAGAACTGCCTTCGATACTGGGAGTCTTGAGTCCGGGAGAGGTGAGTGGAACTGCGAGTGTAGAGGTGAAATTCGTAGATATTCGCAAGAACACCAGTGGCGAAGGCGGCTCACTGGCCCGGTACTGACGCTGAGGTGCGAAAGCGTGGGGAGCAAACAGGATTAGAAA
>ASV_398
CGCGGTAAGACGAACCGTGCTAACGTTATTCGGAATCACTGGGCTTAAAGCGCGTGTAGGCGGATTGCCACGTCGGGCGCTGAAATCCCCCGGCTCAACCGGGGAACGGGCACCGATACGAGCAGTCTTGAGGGGAATAGGGGGACCTGGAACTTCCGGTGGAGCGGTGAAATGCGTTGAGATCGGAAGGAACGCCCGTGGCGAAAGCGAGGTCCTGGGTTTTTTCTGACGCTGAGACGCGAAAGCCAGGGGAGCAAACGGGATTAGAAA
>ASV_399
CGCGGTAAGACGAACCGTCCAAACGTTATTCGGAATCACTGGGCTTAAAGGGTGCGTAGGCGGCGCGGAAAGTTGGGTGTGAAATCCCTCGGCTCAACCGAGGAACTGCGCCCAAAACTACCGTGCTCGAGGGAGATAGAGGTGAGCGGAACTTAGGGTGGAGCGGTGAAATGCGTTGATATCCTAAGGAACACCGGTGGCGAAAGCGGCTCACTGGATCTCTTCTGACGCTGAGGCACGAAAGCTAGGGTAGCGAACGGGATTAGAAA
>ASV_400
CGCGGTAATACGAAGGGGGCTAGCGTTGCTCGGAATCACTGGGCGTAAAGGGCGCGTAGGCGGCCGATTAAGTCGGGGGTGAAAGCCTGTGGCTCAACCACAGAATTGCCTTCGATACTGGTTGGCTTGAGACCGGAAGAGGACAGCGGAACTGCGAGTGTAGAGGTGAAATTCGTAGATATTCGCAAGAACACCAGTGGCGAAGGCGGCTGTCTGGTCCGGTTCTGACGCTGAGGCGCGAAAGCGTGGGGAGCAAACAGGATTAGAAA
>ASV_401
CGCGGTAATACGAAGGGGGCTAGCGTTGCTCGGAATTACTGGGCGTAAAGGGCGCGTAGGCGGACAGTTCAGTCGGGGGTGAAAGCCCGGGGCTCAACCCCGGAACTGCCTTCGATACTGGCTGTCTTGAGTACGGGAGAGGTGTGTGGAACTCCGAGTGTAGAGGTGAAATTCGTAGATATTCGGAAGAACACCAGTGGCGAAGGCGACACACTGGCCCGTTACTGACGCTGAGGCGCGAAAGCGTGGGGAGCAAACAGGATTAGAAA
>ASV_402
CGCGGTAAGACGAACCGTGCGAACGTTATTCGGAATCACTGGGCTTAAAGCGCGTGTAGGCGGGACGGCACGTCGGTTGCTGAAATCCCCCGGCTCAACCGGGGAACGGGCGCCGATACGACCGTCCTGGAGGGACGTAGGGGGACCTGGAACTTCCGGTGGAGCGGTGAAATGCGTTGAGATCGGAAGGAACGCCCGTGGCGAAAGCGAGGTCCTGGACGTTTTCTGACGCTGAGACGCGAAAGCCAGGGGAGCGAACGGGATTAGAAA
>ASV_403
CGCGGTAATACGAGGGGGGCAAGCGTTGTTCGGAATTATTGGGCGTAAAGGGCGCGTAGGCGGTGCGGTAAGTCACCTGTGAAATCTCTGGGCTCAACTCAGAGTCTGCAGGCGAAACTGCCGTGCTGGAGTATGGGAGAGGTGCGTGGAATTCCCGGTGTAGCGGTGAAATGCGTAGATATCGGGAGGAACACCTGTGGCGAAAGCGGCGCACTGGACCATAACTGACGCTGAGGCGCGAAAGCTAGGGGAGCAAACAGGATTAGAAA
>ASV_404
CGCGGTAAGACGAACCGTGCGAACGTTATTCGGAATCACTGGGCTTAAAGCGCGTGTAGGCGGGCCGGCACGTCCGACGCTGAAATCCCCCGGCTCAACCGGGGAACGGGCGCGGATACGACCGGCCTGGAGGGGGGTAGGGGGCGCCGGAACTTCCGGTGGAGCGGTGAAATGCGTTGAGATCGGAAGGAACGCCCGCGGCGAAAGCGGGCGCCTGGACCCCACCTGACGCTGAGACGCGAAAGCCAGGGGAGCGAACGGGATTAGAAA
>ASV_405
CGCGGTAATACGAAGGGGGCTAGCGTTGCTCGGAATTACTGGGCGTAAAGGGCGCGTAGGCGGATCGTTAAGTCAGAGGTGAAATCCCAGGGCTCAACCCTGGAACTGCCTTTGATACTGGCGATCTTGAGTATGAGAGAGGTATGTGGAACTCCGAGTGTAGAGGTGAAATTCGTAGATATTCGGAAGAACACCAGTGGCGAAGGCGACATACTGGCTCATTACTGACGCTGAGGCGCGAAAGCGTGGGGAGCAAACAGGATTAGAAA
>ASV_406
CGCGGTAATACGAAGGGTGCAAGCGTTACTCGGAATTACTGGGCGTAAAGCGTGCGTAGGTGGTTGTTTAAGTCTGTTGTGAAAGCCCTGGGCTCAACCTGGGAATTGCAGTGGATACTGGGCGACTAGAGTGTGGTAGAGGGTAGTGGAATTCCCGGTGTAGCAGTGAAATGCGTAGAGATCGGGAGGAACATCCATGGCGAAGGCAGCTACCTGGACCAACACTGACACTGAGGCACGAAAGCGTGGGGAGCAAACAGGATTAGAAA
>ASV_407
CGCGGTAATACGTAGGCAGCGAGCGTTGTTCGGAATTACTGGGCGTAAAGAGTGTGTAGGCGGTGTTCCCAGTCTGTTGTGAAATCTCCCGGCTTAACTGGGAGGGTGCAGCGGAAACTAGAATGCTAGAGGGTGGGAGAGGTAAGCGGAATTCCTGGTGTAGCGGTGAAATGCGTAGATATCAGGAGGAACACCTGTGGTGTAGACAGCTTACTGGACCACTTCTGACGCTGAGACACGAAAGCGTGGGTAGCAAACAGGATTAGAAA
>ASV_408
CGCGGTAATACGGAGGGTGCAAGCATTAATCGGATTTATTGGGCGTAAAGGGCGCGTAGGCGGGGATAATAGTCAGATGTGAAATCCTGGGGCTCAACCTCAGAACTGCATTTGAAACTGTATCTCTAGAGGATAGGAGGAGAAAACGGAATTCCACAAGTAGCGGTGAAATGCGTAGATATGTGGAAGAACACCGGTGGCGAAGGCGGTTTTCTATCTTATTCCTGACGCTGAGGCGCGAAAGCAAGGGGATCAAACAGGATTAGAAA
>ASV_409
CGCGGTAATACGGAGGATCCAAGCGTTATCCGGATTTATTGGGTTTAAAGGGTGCGTAGGCGGCCCGTTAAGTCAGGGGTGAAAGACGGTAGCTTAACTATCGCAGTGCCTTTGATACTGACGGGCTTGAATGTAGTTGAGGTAGGCGGAATGTGACAAGTAGCGGTGAAATGCATAGATATGTCACAGAACACCAATTGCGAAGGCAGCTTACTAAAGTATGATTGACGCTGAGGCACGAAAGCGTGGGGATCAAACAGGATTAGAAA
>ASV_410
CGCGGTAATACAGAGGGTGCAAGCGTTAATCGGAATTACTGGGCGTAAAGCGTGCGTAGACGGTTACATAAGTCGGGTGTGAAAGCCCCGGGCTCAACCTGGGAATTGCATTCGAGACTGCGTAGCTAGGGTGCGGAAGAGGGAAGCGGAATTTCCGGTGTAGCGGTGAAATGCGTAGATATCGGAAGGAACACCAGTGGCGAAAGCGGCTTCCTGGTCCAGCACCGACGTTCAGGCACGAAAGCGTGGGGAGCAAACAGGATTAGAAA
>ASV_411
CGCGGTAATACAGAGGGGGCTAGCGTTATTCGGAATTATTGGGCGTAAAGGGCGCGTAGGCGGCCATGCGTGTCTCCCGTGAAATCCCTCGGCTTAACTGAGGACGTGCGGGAGAAACTGCAAGGCTCGAGTCCGGGAGAGGGGGGTGGAATTCCCAGTGTAGCGGTGAAATGCGTAGATATTGGGAGGAACACCGGTGGCGAAGGCGGCCCCCTGGACCGGAACTGACGCTGAGGCGCGAAAGCGTGGGTAGCAAACGGGATTAGAAA
>ASV_412
CGCGGTAATACGGAGGGTGCAAGCATTAATCGGATTTATTGGGCGTAAAGGGCGCGTAGGTGGGGAGATAAGTCAGATGTGAAATCCCGAGGCTCAACCTCGGAACAGCATTTGAAACTATCACTCTAGAGGATAGGCGGGGAAAATGGAATTCCACAAGTAGCGGTGAAATGCGTAGATATGTGGAAGAACACCGGTGGCGAAGGCGATTTTCTAGCTTATACCTGACACTGAGGCGCGAAAGCAAGGGGATCAAACAGGATTAGAAA
>ASV_413
CGCGGTAAGACGAACCGTGCGAACGTTGTTCGGAATCACTGGGCTTAAAGGGCGCGTAGGCGGGCTGTCAAGTCCGGGGTGAAATCCTTCGGCTTAACCGGAGAATTGCCTCGGATACTGGCAGCCTTGAGGGAGGTAGGGGCACGCGGAACTTCCGGTGGAGCGGTGAAATGCGTTGATATCGGAAGGAACGCCGGTGGCGAAAGCGGCGTGCTGGCCCTCTTCTGACGCTGAGGCGCGAAAGCCAGGGGAGCGAACGGGATTAGAAA
>ASV_414
CGCGGTAATACGAAGGGGGCTAGCGTTGCTCGGAATCACTGGGCGTAAAGCGCACGTAGGCGGATTGTTAAGTCAGGGGTGAAATCCTGGAGCTCAACTCCAGAACTGCCTTTGATACTGGCGATCTTGAGTCCGGGAGAGGTGAGTGGAACTGCGAGTGTAGAGGTGAAATTCGTAGATATTCGCAAGAACACCAGTGGCGAAGGCGGCTCACTGGCCCGGTACTGACGCTGAGGTGCGAAAGCGTGGGGAGCAAACAGGATTAGAAA
>ASV_415
CGCGGTAAGACGAACCGTGCGAACGTTGTTCGGAATCACTGGGCTTAAAGGGCGCGTAGGCGGATGGTCAAGTCCGGGGTGAAATCGTTCGGCCCAACCGGACAAGTGCCTTGGATACTGACCATCTCGAGCGAGGTAGGGGCAGCTGGAACTTCCGGTGGAGCGGTGAAATGCGTTGATATCGGAAGGAACGCCGGTGGCGAAAGCGAGCTGCTGGACCTTTTCTGACGCTGAGGCGCGAAAGCCAGGGGAGCAAACGGGATTAGAAA
>ASV_416
CGCGGTAATACGAACTGTGCGAACGTTATTCGGAATCACTGGGCTTAAAGGGTGCGTAGGCGGTTTTCTAAGTCACGTGTGAAATCTTACGGCTCAACCGTGAAACTGCGCGTGATACTGGAGAACTTGAGTGAGGTAGGGGTGTGTGGAACTTCCGGTGGAGCGGTGAAATGTGTAGAGATCGGAAGGAACGCCAGCAGCGAAAGCGGCACACTGGGCCTTTTCTGACGCTGAGGCACGAAAGCTAGGGGAGTGAACGGGATTAGAAA
>ASV_417
CGCGGTAATACGGAGGGTGCGAGCGTTAATCGGAATTACTGGGCGTAAAGAGTGCGTAGGTGGTTGATTAAGTTATCTGTGAAATCCCTGGGCTTAACCTGGGCAGGTCAGATAATACTGGTTGACTCGAGTATGGGAGAGGGTAGTGGAATTTCCGGTGTAGCGGTGAAATGCGTAGAGATCGGAAGGAACACCAGTGGCGAAGGCGGCTACCTGGCCTAATACTGACACTGAGGCACGAAAGCGTGGGGAGCAAACAGGATTAGAAA
>ASV_418
CGCGGTAATACAGAGGTCCCAAGCGTTGTTCGGATTCACTGGGCGTAAAGGGTGCGTAGGCGGTTGGGTAAGTCTGACGTGAAATCTCCGGGCCTAACCCGGAAACTGCGTTGGAAACTATCCAACTAGAGGAATGGAGGGGAGACTGGAATACTTGGTGTAGCAGTGAAATGCGTAGATATCAAGTGGAACACCAGTGGCGAAGGCGAGTCTCTGGACATTTCCTGACGCTGAGGCACGAAAGCCAGGGGAGCAAACGGGATTAGAAA
>ASV_419
CGCGGTAATACGTAGGGTGCGAGCGTTGTCCGGAATTACTGGGCGTAAAGAGCTCGTAGGTGGTTTGTCGCGTCGTTTGTGTAAGCCCGCAGCTTAACTGCGGGACTGCAGGCGATACGGGCATAACTTGAGTGCTGTAGGGGAGACTGGAATTCCTGGTGTAGCGGTGGAATGCGCAGATATCAGGAGGAACACCGATGGCGAAGGCAGGTCTCTGGGCAGTAACTGACGCTGAGGAGCGAAAGCATGGGTAGCGAACAGGATTAGAAA
>ASV_420
CGCGGTAAGACGAACCGTGCGAACGTTATTCGGAATCACTGGGCTTAAAGCGCGTGTAGGCGGCCCGGCACGTCTTTCGCTGAAATCCCCCGGCTCAACCGGGGAAGGGGCGAGGATACGGCCGGGCTGGAGGGGGGTAGGGGAATCGGGAACTTCCGGTGGAGCGGTGAAATGCGTTGAGATCGGAAGGAACGCCCGTGGCGAAAGCGCGGTTCTGGACCCCACCTGACGCTGAGACGCGAAAGCCAGGGGAGCGAACGGGATTAGATA
>ASV_421
CGCGGTAATACGTAGGGTGCGAGCGTTAATCGGAATTACTGGGCGTAAAGCGTGCGCAGGCGGTTCTCCAAGTCCGTTGTGAAAGCCCCGGGCTCAACCTGGGAATGGCAGTGGAAACTAGGGAACTTGAATCTGGCAGAGGGGGGTGGAATTCCACGTGTAGCAGTGAAATGCGTAGAGATGTGGAGGAACACCGATGGCGAAGGCAGCCCCCTGGGCTGAGATTGACGCTCAGGCACGAAAGCGTGGGGAGCAAACAGGATTAGAAA
>ASV_422
CGCGGTAATACGAAGGGTGCAAGCATTAATCGGATTTATTGGGCGTAAAGGGCGCGTAGGCGGGGATGTAAGTCAGATGTGAAATCCCGGGGCTCAACCCCGGAACTGCATTTGAAACTGCATTTCTTGAGGATAGAAGGAGAAAACGGAATTCCACAAGTAGCGGTGAAATGCGTAGATATGTGGAAGAACACCGGTGGCGAAGGCGGTTTTCTATTTTATTCCTGACGCTAAGGCGCGAAAGCTAGGGGAGCAAACAGGATTAGAAA
>ASV_423
CGCGGTAAGACGAACCGAGCGAACGTTATTCGGAATCACTGGGCTTAAAGGGTGCGTAGGCGGGTCTGTAAGTCAGGGGTGAAATCCCACGGCCCAACCGTGGAAGTGCCTCTGATACTGCGGGCCTAGAGGGGGATAGGGGCGTGCGGAACTTCCGGTGGAGCGGTGAAATGCGTAGATATCGGAAGGAACACCGGTGGCGAAAGCGGCGCGCTGGATCCCTACTGACGCTGAGGCACGAAAGCCAGGGGAGCAAACGGGATTAGAAA
>ASV_424
CGCGGTAAGACGTAGGGCGCGAGCGTTGTCCGGATTTATTGGGCGTAAAGAGCTCGTAGGCGGCTTGTCGCGTCGACTGTGAAATCCCGTGGCTCAACTGCGGGTCTGCAGTCGATACGGGCAGGCTAGAGTTCGGTAGGGGAGACTGGAATTCCTGGTGTAGCGGTGAAATGCGCAGATATCAGGAGGAACACCGGTGGCGAAGGCGGGTCTCTGGGCCGATACTGACGCTGAGGAGCGAAAGCGTGGGGAGCGAACAGGATTAGAAA
>ASV_425
CGCGGTAATACGTAGGGGGCGAGCGTTGTCCGGAGTTACTGGGCGTAAAGCGCACGCAGGCGGTCGTGTAAGTTTGGGGTTACAGCTCCCGGCTCAACCGGGAGAGCGCCTTGAAGACTGCAGGACTTGAGGGCCAAAGAGGGACACAGAATTCCGGGTGTAGTGGTGAAATGCGTAGATATCCGGAGGAATACCAAAGGCGAAGGCAGTGTCCTGGTTGGTACCTGACGCTCAGGTGCGAAAGCTAGGGGAGCGAACGGGATTAGAAA
>ASV_426
CGCGGTAAGACGAACCGTGCGAACGTTATTCGGAATCACTGGGCTTAAAGCGCGTGTAGGCGGGTCATCACGTCGGTTGCTGAAATCCCTCGGCTTAACCGAGGAACGGGCAGCGATACGAGTGACCTGGAGGGAGGTAGGGGGGGCTGGAACTTCCGGTGGAGCGGTGAAATGCGTTGAGATCGGAAGGAACGCCCGTGGCGAAAGCGAGCCCCTGGACCTTTTCTGACGCTGAGACGCGAAAGCTAGGGGAGCGAACGGGATTAGAAA
>ASV_427
CGCGGTAATACGTAGGGGGCGAGCGTTGTCCGGAATTACTGGGCGTAAAGAGCGCGTAGGCGGCGCCATAAGTCTTGTGTGAAAGCCCCCGGCTCAACTGGGGAAAGTCGCGAGAAACTATGGTGCTTGAGTGTCGGAGAGGGAAGTGGAAGTCCCGGAGTAGGGGTGAAATCCGTAGATACCGGGCCGAACACCAGTGGCGAAGGCGACTTCCTGGCCGACGACTGACGCTGAGGCGCGAAAGCGTGGGGAGCGAACGGGATTAGAAA
>ASV_428
CGCGGTAAGACGAACCGTGCGAACGTTATTCGGAATCACTGGGCTTAAAGCGCGTGTAGGCGGATCGGAACGTCGGTCGCTGAAATCCCCCGGCTCAACCGGGGAAGTGGCGCCGAAACGGCCGGTCTGGAGGGACGTAGGGGGGGCTGGAACTTCCGGTGGAGCGGTGAAATGCGTTGAGATCGGAAGGAACGCCCGTGGCGAAAGCGAGCCCCTGGACGTCTACTGACGCTGAGACGCGAAAGCCAGGGGAGCGAACGGGATTAGAAA
>ASV_429
CGCGGTAAGACGAAGGGGGCTAGCGTTGTTCGGAATTACTGGGCGTAAAGCGAGTGTAGGTGGTTGTCCAAGTTGGATGTGAAAGCCTTGAGCTCAACTCAAGAAATGCATTCAGGACTGGGCGACTAGAGGACCGGAGAGGATAGTGGAATTCCCAGTGTAGTGGTGAAATACGTAGAGATTGGGAAGAACACCAGTGGCGAAGGCGGCTATCTGGACGGTTTCTGACACTAAGACTCGAAAGCGTGGGGAGCAAACAGGATTAGAAA
>ASV_430
CGCGGTAAGACGAACCGTGCGAACGTTGTTCGGAATCACTGGGCTTAAAGGGCGCGTAGGCGGATCGTCAAGTCCGGGGTGAAATCTTTCGGCCCAACCGAAAAATGGCCTTGGATACTGGCGGTCTCGAGGGAGGTAGGGGCGGGTGGAACTTCCGGTGGAGCGGTGAAATGCGTTGATATCGGAAGGAACGCCGGTGGCGAAAGCGACCCGCTGGACCTTTTCTGACGCTGAGGCGCGAAAGCCAGGGGAGCAAACGGGATTAGAAA
>ASV_431
CGCGGTGACACGTAGGCACCAAGCGTTGTCCGGATTTATTGGGCGTAAAGAGCTCGTAGGCGGTTCAGTAAGTCGGGTGTGAAAACTTTGGGCTTAACCCAAAGCGTGCATCCGATACTGCTGTGACTTGAGTACGGTAGGGGAGCGGGGAATTCCTAGTGTAGCGGTGAAATGCGCAGATATTAGGAGGAACACCGGTGGCGAAGGCGCCGCTCTGGGCCGAAACTGACGCTGAGGAGCGAAAGCATGGGTAGCAAACAGGATTAGAAA
>ASV_432
CGCGGTAATACGGAGGGTGCAAGCATTAATCGGATTTATTGGGCGTAAAGGGCGCGTAGGCGGGGATATAAGTCAGATGTGAAATCCTGGGGCTCAACCTCAGAACTGCATTTGAAACTGTATCTCTAGAGGGTAGGCGGAGAAAACGGAATTCCACAAGTAGCGGTGAAATGCGTAGATATGTGGAAGAACACCGGTGGCGAAGGCGGTTTTCTAGCTTATTCCTGACGCTGAGGCGCGAAAGCAAGGGGATCAAACAGGATTAGAAA
>ASV_433
CGCGGTAAGACGAACCGTGCGAACGTTATTCGGAATCACTGGGCTTAAAGCGCGTGTAGGCGGGACGGCACGTCGGTCGCTGAAATCCCCCGGCTCAACCGGGGAACGGGCGCCGATACGACCGTCCTGGAGGGGCGTAGGGGGACCTGGAACTTCCGGTGGAGCGGTGAAATGCGTTGAGATCGGAAGGAACGCCCGTGGCGAAAGCGAGGTCCTGGACGCTTACTGACGCTGAGACGCGAAAGCCAGGGGAGCGAACGGGATTAGAAA
>ASV_434
CGCGGTAATACGTAGGGGGCGAGCGTTGTCCGAAGTTACTGGGCGTAAAGAGCGCGTAGGCGGGTCTTTAAGTGAGAGGTGAAAGGTTCAGGGCTCAACCCGGACACTGCCTTTCATACTGGGGACCTTGAGTGCGGGAGAGGCGAGTGGAATGGTCGGTGTAGCGGTGAAATGCGTAGATATCGATCGGAACACCCATGGCGAAGGCAGCTCGCTGGCTCGCAACTGACGCTGAGGCGCGAAAGCGTGGGGAGCAAACAGGATTAGAAA
>ASV_435
CGCGGTAATACGTAGGGACCAAGCGTTGTCCGGAATCATTGGGCGTAAAGCGCGCGTAGGTGGCCACATAAGTCCGCTGTGAAAGTCAAAGGCTCAACCTTTGAAAGCCGGTGGATACTGTGTGGCTAGAGTACGGAAGAGGCGAGTGGAATTCCTGGTGTAGCGGTGGAATGCGCAGATATCAGGAGGAACACCAATAGCGAAGGCAGCTCGCTGGGACGTTACTGACACTGAGGCGCGAAAGCGTGGGGAGCGAACAGGATTAGAAA
>ASV_436
CGCGGTAAGACGAACCGTGCGAACGTTATTCGGATTCACTGGGCTTAAAGGGCGCGTAGGCGGGTTCTCAAGTCGGTGGTGAAATCTTTCGGCTCAACCGGAAAATCGCCTCCGATACTGGGGACCTCGAGGGGGGTAGGGGCATGTGGAACTTCCGGTGGAGCGGTGAAATGCGTAGATATCGGAAGGAACGCCGGTGGCGAAAGCGACGTGCTGGACCCTTTCTGACGCTGAGGCGCGAAAGCCAGGGGAGCAAACGGGATTAGAAA
>ASV_437
CGCGGTAATACGTAGGGGCCAAGCGTTGTCCGGATTTATTGGGCGTAAAGAGCTCGTAGGCGGTTCGGTTAGTCGGATGTGAAATCTCCACGCTCAACGTGGAGGCGCCATCCGATACTGCCGTGACTCGAGTCCGGTAGGGGAGTGTGGAATTCCCGGTGTAGCGGTGAAATGCGCAGAGATCGGGAGGAACACCCGTAGCGAAGGCGGCACTCTGGGCCGGTACTGACGCTGAGGAGCGAAAGCGTGGGGAGCGAACAGGATTAGAAA
>ASV_438
CGCGGTAATACGTAGGAGGCGAGCGTTGTCCGGAATTACTGGGCGTAAAGCGCGCGTAGGCGGTTCTTTGCGTAGGCGGTGAAAGCCCCCGGCTCACCTGGGGGAGTGCCGCCTAAACGGGGGGACTTAGAGGGCGGTAGGGGCTGGCGGAACGCCCGGAGTAGCGGTGAAATGCGTTGAGATCGGGCAGAACACCAGTGGCGAAGGCGGCCAGCTGGGCCGACCCTGACGCTGAGGCGCGAAAGCCAGGGGAGCGAACGGAATTAGAAA
>ASV_439
CGCGGTAATACGGAGGGTGCGAGCGTTGTCCGGAATCACTGGGCGTAAAGGGCGCGTAGGCGGCTCGGTAAGGGGGCGGTGAAAGCCCGGGGCTCAACCCCGGGTCTGCCGGACCGACTGCCGAGCTTGAGCACACTAGGGGCAGGTGGAATTCCGGGTGTAGCGGTGGAATGCGTAGAGATCCGGAAGAACACCGGTGGCGAAGGCGGCCTGCCGGGGTGTGGCTGACGCTGAGGCGCGACAGCGTGGGGAGCAAACAGGATTAGAAA
>ASV_440
CGCGGTAATACGAAGGGGGCTAGCGTTGTTCGGAATTACTGGGCGTAAAGCGCACGTAGGCGGACATTTAAGTTGGAGGTGAAAGCCTTGGGCTCAACCCAAGAATTGCCTTTGATACTGGATGTCTCGAGACCGGGAGAGGTGAGTGGAATTCCGAGTGTAGAGGTGAAATTCGTAGATATTCGGAAGAACACCAGTGGCGAAGGCGGCTCACTGGCCCGGTTCTGACGCTGAGGTGCGAAAGCGTGGGGAGCAAACAGGATTAGAAA
>ASV_441
CGCGGTAATACGTAGGGGGCAAGCGTTACCCGGATTTACTGGGCGTAAAGCGCGTGTAGGCGGCTGGCCAAGCGTGGTGTGAAATCTTCGGGCTTAACCCGAAAACTGCATTGCGAACTGGTCTGGCTAGAGTGTGTGAGAGGGTCGTGGAATTCCCGGTGTAGCGGTGAAATGCGTAGATATCGGGAGGAACACCAGTGGCGAAGGCGGCGACCTGGCACATAACTGACGCTGATACGCGAAAGCGTGGGGAGCGAACCGGATTAGAAA
>ASV_442
CGCGGTAATACAGAGGTCCCAAGCGTTGTTCGGATTCACTGGGCGTAAAGGGTGCGTAGGCGGTTGGGTAAGTCTGACGTGAAATCTCCGGGCCTAACCCGGAAACTGCGTTGGATACTATCCGACTAGAGGAATGGAGGGGAGACTGGAATACTTGGTGTAGCAGTGAAATGCGTAGATATCAAGTGGAACACCAGTGGCGAAGGCGAGTCTCTGGACATTTCCTGACGCTGAGGCACGAAAGCCAGGGGAGCAAACGGGATTAGAAA
>ASV_443
CGCGGTAATACGAAGGGTGCAAGCGTTACTCGGAATTACTGGGCGTAAAGCGTGCGTAGGCGGTGGTTTAAGTCTGATGTGAAATCCCCGGGCTCAACCTGGGAATGGCATTGGATACTGGATCGCTAGAGTACGGTAGAGGGTGGTGGAATTCCCGGTGTAGCAGTGAAATGCGTAGAGATCGGGAGGAACATCTGTGGCGAAGGCGGCCACCTGGACCAGTACTGACGCTGAGGCACGAAAGCGTGGGGAGCAAACAGGATTAGAAA
>ASV_444
CGCGGTAATACAGAGGGTGCAAGCGTTAATCGGAATTACTGGGCGTAAAGGGCGCGTAGGTGGACGAATAAGTCAGCGGTGAAATCCCTGGGCTTAACCTAGGAATGGCCGTTGATACTGTTGAGTCTAGAGTGAAGTAGAGGGTAGCGGAATTTCCGGTGTAGCGGTGAAATGCGTAGATATCGGAAAGAACACCAGTGGCGAAGGCGGCTACCTGGACTTTGACTGACACTGAGGCGCGAAAGCGTGGGGAGCGAACAGGATTAGAAA
>ASV_445
CGCGGTAATACGGAGGGTGCAAGCATTAATCGGATTTATTGGGCGTAAAGGGCGCGTAGGCGGGAATGTAAGTCAGACGTGAAATTCCGGGGCTCAACCTCGGAGCGGCATTTGAAACTACATTTCTAGAGGGTAGAAGGAGAAAACAGAATTCCACAAGTAGCGGTGAAATGCGTAGATATGTGGAAGAATACCGGTGGCGAAGGCGGTTTTCTATTTTATTCCTGACGCTGAAGCGCGAAAGCAAGGGGATCAAACAGGATTAGAAA
>ASV_446
CGCGGTAATACGTAGGGACCAAGCGTTGTCCGGAATCATTGGGCGTAAAGCGCGCGTAGGTGGCCATATAAGTCCGCTGTGAAAGTCAAAGGCTCAACCTTTGAAAGCCGGTGGATACTGTGTGGCTAGAGTACGGAAGAGGCGAGTGGAATTCCTGGTGTAGCGGTGGAATGCGCAGATATCAGGAGGAACACCAATAGCGAAGGCAGCTCGCTGGGACGTTACTGACACTGAGGCGCGAAAGCGTGGGGAGCGAACAGGATTAGATA
>ASV_447
CGCGGTAATACGTAGGAGGCGAGCGTTGTCCGGAATTACTGGGCGTAAAGAGCGCGTAGGCGGCACGATACGACCTGTGTGAAAGCCCCCGGCTCAACTGGGGAGGGTCACAGGTAACGGTCGAGCTAAGAGTGCAGGAGAGGGAAGTGGAACTCCGGGAGTAGCGGTGAAATGCGTAGATACCCGGAGGAACACCAGTGGCGAAGGCGGCTTCCTGGTCTGCGACTGACGCTGAGGCGCGAAAGCTAGGGGAGCAAACGGGATTAGAAA
>ASV_448
CGCGGTAATACGGAGGGTGCAAGCATTAATCGGATTTATTGGGCGTAAAGGGCGTGTAGGTGGGGGTGTAAGTCAGGTGTAAAAGACCGAAGCTCAACTTCGGAATTGCACTTGAAACTGCATCCCTTGAGGGTGGGCGGGGGAAACGGAATTCCACGTGTAGCGGTGAAATGCGTAGATATGTGGAGGAACACCGGTGGCGAAGGCGGTTTCCTAGCTTACAACTGACACTGAGGCGCGAAAGTGAGGGGAGCAAACAGGATTAGAAA
>ASV_449
CGCGGTAATACGAAGGGAGCGAGCGTTGTTCGGAATCACTGGGCTTAAAGCGTGCGTAGGCGGATTAGTAAGTAAGAAGTGAAATCCCGGGGCTTAACCCCGGAACTGCTTTTTAGACTGCTAGTCTGGAATTCGGTAGAGGTTGGTGGAACTCCTAGTGTAGAGGTGAAATTCGCAGATATTAGGAAGAACACCGGTGGCGAAGGCGACCAACTGGACCGATATTGACGCTGAGGCACGAAAGCGTGGGTAGCAAACAGGATTAGAAA
>ASV_450
CGCGGTAATACGAAGGGGGCTAGCGTTGCTCGGAATCACTGGGCGTAAAGCGCACGTAGGCGGATTGTTAAGTCAGGGGTGAAATCCTGGAGCTCAACTCCAGAACTGCCTTTGATACTGACGGTCTTGAGTCCGGGAGAGGTGAGTGGAACTGCGAGTGTAGAGGTGAAATTCGTAGATATTCGCAAGAACACCAGTGGCGAAGGCGGCTCACTGGCCCGGTACTGACGCTGAGGTGCGAAAGCGTGGGGAGCAAACAGGATTAGAAA
>ASV_451
CGCGGTAATACGTAGGGACCGAGCGTTGTCCGGAATCATTGGGCGTAAAGAGCGTGTAGGCGGCCACTTAAGTCCTGCGTGAAATCCTGCGGCTCAACCGCAGGCGGTCGTGGGAAACTGGATGGCTAGAGTGCGGGAGAGGAGAGTGGAATTCCTGGTGTAGCGGTGGAATGCGCAGATATCAGGAAGAACACCCGTGGCGAAGGCGGCTCTCTGGAACGCAACTGACGCTGAGACGCGAAAGCGTGGGGAGCAAACAGGATTAGAAA
>ASV_452
CGCGGTAAGACGAACCGTGCGAACGTTATTCGGAATCACTGGGCTTAAAGCGCGTGTAGGCGGGTGGGAACGTCGGCCGCTGAAATCCCCCGGCTCAACCGGGGAAGTGGCGCCGAAACGGCCCGCCTGGAGGAACGTAGGGGGAGCTGGAACTTCCGGTGGAGCGGTGAAATGCGTTGAGATCGGAAGGAACGCCCGTGGCGAAAGCGAGCTCCTGGACGTTTTCTGACGCTGAGACGCGAAAGCCAGGGGAGCGAACGGGATTAGAAA
>ASV_453
CGCGGTAATACGAAGGGGGCTAGCGTTGCTCGGAATGACTGGGCGTAAAGGGCGCGTAGGCGGTGTACACAGTCAGGCGTGAAATTCCCGGGCTCAACCTGGGGGCTGCGCTTGATACATGTATGCTTGAGTTCGGAAGAGGGTCGTGGAATTCCCAGTGTAGAGGTGAAATTCGTAGATATTGGGAAGAACACCGGTGGCGAAGGCGGCGACCTGGTCCGATACTGACGCTGAGGCGCGAAAGCGTGGGGAGCAAACAGGATTAGAAA
>ASV_454
CGCGGTAATACGTAGGTGGCAAGCGTTGTCCGGATTTACTGGGCGTAAAGAGCGCGCAGGCGGTCGTTCAAGTCGCGTGTGAAAGCCCCCGGCTCAACTGGGGAGGGTCACGCGATACTGATCGACTCGAAGGCAGGAGAGGGTAGTGGAATTCCCGGTGTAGTGGTGAAATGCGTAGATATCGGGAGGAACACCAGTGGCGAAGGCGACTACCTGGCCTGTTCTTGACGCTGAGGCGCGAAAGCTAGGGGAGCAAACGGGATTAGAAA
>ASV_455
CGCGGTAATACGTAGGCAGCGAGCGTTGTTCGGAGTTACTGGGCGTAAAGGGTGTGTAGGCGGTCCCCTAAGTTTGGTGTGAAATCTCCCGGCTTAACCGGGAGGGTGCGCCGAAAACTGGAGGACTAGAGTGCGGGATGGGAGAGTGGAATTCCTGGTGTAGCGGTGAAATGCGTAGATATCAGGAGGAACACCGGTGGTGTAGACGGCTCTCTGGACCGTAACTGACGCTGAGACACGAAAGCGTGGGTAGCAAACAGGATTAGAAA
>ASV_456
CGCGGTAATACGTAGGGGGCAAGCGTTGTCCGGAATCATTGGGCGTAAAGAGCGTGTAGGCGGCTTGATAAGTCTGCTGTGAAAGTCCAGGGCTCAACCCTGGAATGCCGGTGGAAACTGTCAGGCTAGAGTCCGGAAGAGGCGAGTGGAATTCCTGGTGTAGCGGTGAAATGCGCAGATATCAGGAGGAACACCAATGGCGAAGGCAGCTCGCTGGGACGGTACTGACGCTGAGACGCGAAAGCGTGGGGAGCAAACAGGATTAGAAA
>ASV_457
CGCGGTAATACGGAGGGTGCAAGCGTTATCCGGATTCACTGGGTTTAAAGGGTGCGTAGGCGGGTAAGTAAGTCCGTGGTGAAATCTCTGAGCTTAACTCAGAAACTGCCGTGGATACTATTTGCCTTGAATATTGTGGAGGTGAGCGGAATATGTCATGTAGCGGTGAAATGCTTAGATATGACATAGAACACCAATTGCGAAGGCAGCTCACTACACAATGATTGACGCTGAGGCACGAAAGCGTGGGGATCAAACAGGATTAGAAA
>ASV_458
CGCGGTAATACGTAGGGGGCGAGCGTTGTCCGGATTTATTGGGCGTAAAGCGTCCGCAGGCGGTCAACCAAGTTTGGGGTGACAGTTCCCGGCTCAACTGGGAAAGTGCTTCGAAAACTGGTTGACTTGAGGGCTTCAGAGGAAAGCGGAATTCCGGGTGGAGTGGTGAAATGCGTAGATATCCGGAGGAACACCAATGGCGTAGGCAGCTTTCTGGGAAGTACCTGACGCTCAGGGACGAAAGCTAGGGGAGCAAACGGGATTAGAAA
>ASV_459
CGCGGTAAGACGAACCGTGCGAACGTTATTCGGAATCACTGGGCTTAAAGCGCGTGTAGGCGGGCCCTTACGTCGGTCGCTGAAATCCCCCGGCTCAACCGGGGAACGGGCGTCGATACGGGGGGCCTGGAGGGAGGTAGGGGGGGCTGGAACTCACGGTGGAGCGGTGAAATGCGTTGAGATCGTGAGGAACGCCCGTGGCGAAAGCGAGCCCCTGGACCTTTTCTGACGCTGAGACGCGAAAGCTAGGGGAGCGAACGGGATTAGATA
>ASV_460
CGCGGTAATACGAAGGGGGCTAGCGTTGTTCGGATTTACTGGGCGTAAAGCGCACGTAGGCGGATCTTTAAGTCAGAGGTGAAATGCCGGGGCTCAACCCCGGAACTGCCTTTGATACTGGGGATCTCGAGTCCGGGAGAGGTGAGCGGAACTGCGAGTGTAGAGGTGAAATTCGTAGATATTCGCAAGAACACCAGTGGCGAAGGCGGCTCACTGGCCCGGTACTGACGCTGAGGTGCGAAAGCGTGGGGAGCAAACAGGATTAGATA
>ASV_461
CGCGGTAATACGTAGGGTGCGAGCGTTATCCGGAATTATTGGGCGTAAAGAGCTCGTAGGCGGTTTGTCGCGTCTGTCGTGAAAGTCCGGGGCTTAACCCCGGATCTGCGGTGGGTACGGGCAGACTAGAGTGCAGTAGGGGAGACTGGAATTCCTGGTGTAGCGGTGGAATGCGCAGATATCAGGAGGAACACCGATGGCGAAGGCAGGTCTCTGGGCTGTAACTGACGCTGAGGAGCGAAAGCATGGGGAGCGAACAGGATTAGAAA
>ASV_462
CGCGGTAATACGTAGGGTGCAAGCGTTGTCCGGAATTATTGGGCGTAAAGAGCTCGTAGGCGGTTTGTCACGTCGGATGTGAAAATCCAGGGCTCAACCCTGGACCTGCATTCGATACGGGCAGACTAGAATTCGGTAGGGGAGACTGGAATTCCTGGTGTAGCGGTGAAATGCGCAGATATCAGGAGGAACACCGGTGGCGAAGGCGGGTCTCTGGGCCGATATTGACGCTGAGGAGCGAAAGCGTGGGGAGCGAACAGGATTAGAAA
>ASV_463
CGCGGTAATACGAAGGGGGCTAGCGTTGCTCGGAATCACTGGGCGTAAAGCGCACGTAGGCGGACTCTTAAGTCGGTGGTGAAATCCTGGAGCTCAACTCCAGAACTGCCTTCGATACTGAGAGTCTCGAGTCCGAGAGAGGTGAGTGGAACTGCGAGTGTAGAGGTGAAATTCGTAGATATTCGCAAGAACACCAGTGGCGAAGGCGGCTCACTGGCTCGGTACTGACGCTGAGGTGCGAAAGCGTGGGGAGCAAACAGGATTAGAAA
>ASV_464
CGCGGTAATACAGAGGTCCCAAGCGTTGTTCGGATTTACTGGGCGTAAAGGGTGCGTAGGTGGTTGGATAAGTCTGATGTGAAATCTCCGGGCTCAACCCGGAAATGGCATTGGATACTATTTGACTCGAGGGTTGGAGGGGGGACTGGAATACTTGGTGTAGCAGTGAAATGCGTAGATATCAAGTGGAACACCAGTGGCGAAGGCGAGTCCCTGGACAACTCCTGACACTGAGGCACGAAAGCTAGGGGAGCAAACAGGATTAGAAA
>ASV_465
CGCGGTAATACAGAGGGTGCAAGCGTTGTCCGGAATTACTGGGCGTAAAGGGCGCGTAGGCGGCCCGATAAGTAGGACGTGAAATTCCGTGGCTTAACCACGGAACTGCGTTCTAGACTGTCAGGCTTGAGCACGGTAGAGGCAGATGGAATTCCCGGTGTAGCGGTGGAATGCGTAGAGATCGGGAAGAACACCAGTGGCGAAGGCGGTCTGCTGGGCCGTTGCTGACGCTGAGGCGCGACAGCGTGGGGAGCAAACAGGATTAGAAA
>ASV_466
CGCGGTAATACGTAGGGGGCGAGCGTTGTCCGGATTTATTGGGCGTAAAGGGCCCGCAGGCGGTCGGATAAGTTTAGGGTTACAGCTCCTGGCTTAACTGGGAGAGCGCCTTGAAGACTGTTCGACTTGAGGACTTCAGAGGGACACAGAATTCCGGGTGTAGTGGTGAAATGCGTAGATATCCGGAGGAATACCAAAGGCGAAGGCAGTGTCCTGGGGAGTTTCTGACGCTGAGGGGCGAAAGCTAGGGGAGCGAACGGGATTAGAAA
>ASV_467
CGCGGTAATACGTAGGGGGCAAGCGTTGTCCGGAATCATTGGGCGTAAAGAGCGTGTAGGCGGCTTGGTAAGTCTGCTGTGAAAGTCCAGGGCTCAACCCTGGAATGCCGGTGGAAACTGTCAAGCTTGAGTCCGGAAGAGGCGAGTGGAATTCCTGGTGTAGCGGTGAAATGCGCAGATATCAGGAGGAACACCAATGGCGAAGGCAGCTCGCTGGGACGGTACTGACGCTGAGACGCGAAAGCGTGGGGAGCAAACAGGATTAGAAA
>ASV_468
CGCGGTAATACGTAGGGCGCAAGCGTTATCCGGAATTATTGGGCGTAAAGAGCTCGTAGGCGGTTTGTCGCGTCTGCCGTGAAAGTCCGGGGCTCAACCCCGGATCTGCGGTGGGTACGGGCAGACTAGAGTGATGTAGGGGAGACTGGAATTCCTGGTGTAGCGGTGAAATGCGCAGATATCAGGAGGAACACCGATGGCGAAGGCAGGTCTCTGGGCATTAACTGACGCTGAGGAGCGAAAGCATGGGGAGCGAACAGGATTAGAAA
>ASV_469
CGCGGTAATACGGAGGGTGCAAGCGTTAATCGGAATTACTGGGCGTAAAGCGCACGCAGGCGGTCTGTCAAGTCGGATGTGAAATCCCCGGGCTCAACCTGGGAACTGCATTCGAAACTGGCAGGCTAGAGTCTTGTAGAGGGGGGTAGAATTCCAGGTGTAGCGGTGAAATGCGTAGAGATCTGGAGGAATACCGGTGGCGAAGGCGGCCCCCTGGACAAAGACTGACGCTCAGGTGCGAAAGCGTGGGGAGCAAACAGGATTAGAAA
>ASV_470
CGCGGTAATACGTAGGGGGCAAGCGTTGTCCGGAATCATTGGGCGTAAAGAGCGTGTAGGTGGCTTGGTAAGTCCGCTGTGAAAGTCCAGGGCTCAACCCTGGAATGCCGGTGGAAACTGTCAAGCTTGAGTCCGGAAGAGGCGAGTGGAATTCCTGGTGTAGCGGTGAAATGCGCAGATATCAGGAGGAACACCAATGGCGAAGGCAGCTCGCTGGGACGGTACTGACACTGAGACGCGAAAGCGTGGGGAGCAAACAGGATTAGAAA
>ASV_471
CGCGGTAATACGTAGGGTGCAAGCGTTGTCCGGATTTATTGGGCGTAAAGAGCTCGTAGGCGGTTTGTCGCGTCGGATGTGAAAACCTGTGGCTTAACCACGGGCCTGCATTCGATACGGGCAGACTAGAGTGTGGTAGGGGAGACTGGAATTCCTGGTGTAGCGGTGAAATGCGCAGATATCAGGAGGAACACCGGTGGCGAAGGCGGGTCTCTGGGCCACTACTGACGCTGAGGAGCGAAAGCGTGGGGAGCGAACAGGATTAGAAA
>ASV_472
CGCGGTAATACGGAGGGTGCGAGCGTTAATCGGAATTACTGGGCGTAAAGGGTGCGTAGGTGGTTAATTAAGTTATCTGTGAAATCCCTGGGCTCAACCTGGGCAGGTCAGATAAAACTGTTTAACTCGAGTATGGGAGAGGGTAGTGGAATTTCCGGTGTAGCGGTGAAATGCGTAGAGATCGGAAGGAACACCAGTGGCGAAGGCGGCTACCTGGCCTAATACTGACACTGAGGCACGAAAGCGTGGGGAGCAAACAGGATTAGAAA
>ASV_473
CGCGGTAATACGGAGGGTGCAAGCGTTATCCGGATTTACTGGGTTTAAAGGGTGCGTAGGTGGATAAGTAAGTCAGTGGTGAAATCTCCGGGCTTAACCCGGAAACAGCCATTGATACTATTTGTCTTGAATACTTTGGAGGTAAGCGGAATATGTCATGTAGCGGTGAAATGCTTAGATATGACATAGAACACCAATTGCGAAGGCAGCTTACTACACAGTGATTGACACTGAGGCACGAAAGCGTGGGGATCAAACAGGATTAGAAA
>ASV_474
CGCGGTAATACAGAGGGTGCGAGCGTTGTTCGGAATTATTGGGCGTAAAGGGCGCGTAGGCGGTATTGTAAGTCACCTGTGAAACCTCTAAGCTTAACTTAGAGCCTGCAGGCGAAACTGCAATGCTGGAGGGTGGGAGAGGTGCGTGGAATTCCCGGTGTAGCGGTGAAATGCGTAGATATCGGGAGGAACACCTGTGGCGAAAGCGGCGCACTGGACCACTACTGACGCTGAGGCGCGAAAGCTAGGGGAGCAAACAGGATTAGAAA
>ASV_475
CGCGGTAATACGAAGGGTGCAAGCGTTACTCGGAATTACTGGGCGTAAAGGGTGCGTAGGTGGTTGCTTAAGTCTGCTGTGAAAGCCCCGGGCTCAACCTGGGAATGGCAGTGGATACTGGGCAGCTAGAGTGCGGTAGAGGATAGTGGAATTCCCGGTGTAGCGGTGAAATGCGTAGAGATCGGGAGGAACACCAGTGGCGAAGGCGGCTATCTGGACCAGCACTGACACTGAAGCACGAAAGCGTGGGGAGCAAACAGGATTAGAAA
>ASV_476
CGCGGTAACACGTAGGGGGCGAGCGTTGTCCGGATTTATTGGGCGTAAAGAGCTCGTAGGCGGCTCGGTAAGTCAGGTGTGAAAACTCTAGGCTCAACCTAGAGACGCCACCTGATACTGCTGTGGCTAGAGTCCGGTAGGGGAGCATGGAATTCCTGGTGTAGCGGTGAAATGCGCAGATATCAGGAGGAACACCAGTGGCGAAGGCGGTGCTCTGGGCCGGAACTGACGCTGAGGAGCGAAAGCGTGGGGAGCAAACAGGATTAGATA
>ASV_477
CGCGGTAATACAGAGGGTGCGAGCGTTAATCGGAATTACTGGGCGTAAAGGGTGCGTAGGTGGTCTTTTAAGTCAGATGTGAAAACCCTGGGCTTAACCTAGGAATGGCATTTGATACTGGAAGACTAGAGTGCGGAAGAGGAAAGTGGAATTTCAGGTGTAGCGGTGAAATGCGTAGATATCTGAAGGAACATCAGTGGCGAAGGCGACTTTCTGGTCCGATACTGACACTGAGGCACGAAAGCGTGGGGAGCAAACAGGATTAGAAA
>ASV_478
CGCGGTAATACGTAGGGGGCAAGCGTTGTCCGGAATTATTGGGCGTAAAGCGCGCGCAGGCGGTTTTTTAAGTCTGGTGTATAAACCTGAGGCTCAACCTTGGGACGCATTGGAAACTGGGGAACTGGAGTGTAGGAGAGGAAAGTGGAATTCCACGTGTAGCGGTGAAATGCGTAGATATGTGGAGGAACACCAGTGGCGAAGGCGACTTTCTGGCCTATAACTGACGCTGAGGCGCGAAAGCGTGGGGAGCAAACAGGATTAGAAA
>ASV_479
CGCGGTAATACGAAGGGGGCTAGCGTTGCTCGGAATGACTGGGCGTAAAGGGCGCGTAGGCGGCTTGAACAGTCGGGCGTGAAATTCCTGGGCTCAACCTGGGGGCTGCGTTCGAGACGTTTGGGCTAGAGTGGGGAAGAGGGTCGTGGAATTCCCAGTGTAGAGGTGAAATTCGTAGATATTGGGAAGAACACCGGTGGCGAAGGCGGCGACCTGGTCCTTGACTGACGCTGAGGCGCGAAAGCGTGGGGAGCAAACAGGATTAGAAA
>ASV_480
CGCGGTAACACGTAGGGCGCAAGCGTTGTCCGGAATTATTGGGCGTAAAGAGCTCGTAGGCGGTCTGTTGCGTCCGCTGTGAAAACCTAGGGCTTAACCCTGGGCTTGCAGTGGATACGGGCAGACTAGAGGTAGGTAGGGGAGAATGGAATTCCCGGTGTAGCGGTGAAATGCGCAGATATCGGGAGGAACACCGGTGGCGAAGGCGGTTCTCTGGGCCTTACCTGACGCTGAGGAGCGAAAGCGTGGGGAGCGAACAGGATTAGAAA
>ASV_481
CGCGGTAATACAGAGGGTGCAAGCATTAATCGGATTTATTGGGCGTAAAGAGCGCGTAGGCGGGTTTTTAAGTCAGATGTGAAATCCCGGGGCTCAACCCCGGAACAGCATTTGAAACTGAAAATCTTGAGGGTAGTCGGAGAAAATGGAATTCCACGTGTAGCGGTGAAATGCGTAGATATGTGGAAGAACACCGGTGGCGAAGGCGATTTTCTAGATTATTCCTGACGCTGAGGCGCGAAAGCAAGGGGATCAAACAGGATTAGAAA
>ASV_482
CGCGGTAATACGTAGGGGGCAAGCGTTGTCCGGATTTATTGGGCGTAAAGGGCTCGTAGGCGGCTTGGCAAGTCGGATGTGAAACCTCCAGGCTCAACCTGGAGTCGCCATTCGATACTGCCATGGCTAGAGTTTGGTAGGGGACCACGGAATTCCTGGTGTAGCGGTGAAATGCGCAGATATCAGGAGGAACACCAGCGGCGAAGGCGGTGGTCTGGGCCAATACTGACGCTGAGGAGCGAAAGCGTGGGGAGCGAACAGGATTAGAAA
>ASV_483
CGCGGTAATACGTAGGGGGCAAGCGTTATCCGGAGTTACTGGGCGTAAAGCGCACGCAGGCGGTTCTTTCAGTTCCTGGTGACAGTCGTCGGCTTCACTGACGAAGGAGTGGGAAGACGGGAGAACTTGAGGGCTTCAGAGGGACACGGAATTCCGGGTGGAGTGGTGAAATGCGTAGATATCCGGAGGAACACCAACAGCGAAGGCAGTGTCCTGGGAAGTCTCTGACGCTCAGGTGCGAAAGCCAGGGGAGCGAACGGGATTAGAAA
>ASV_484
CGCGGTAAGACGAACCGTGCGAACGTTATTCGGAATCACTGGGCTTAAAGCGCGTGTAGGCGGGCCGGCACGTCGGACGTTGAAATCCCCCGGCTCAACCGGGGAAGTGGCGCCGATACGACCGGCCTGGAGGAACGTAGGGGGAGCTGGAACTTCCGGTGGAGCGGTGAAATGCGTTGAGATCGGAAGGAACGCCCGTGGCGAAAGCGAGCTCCTGGACGTTTTCTGACGCTGAGACGCGAAAGCCAGGGGAGCGAACGGGATTAGAAA
>ASV_485
CGCGGTAATACGTAGGGGGCAAGCGTTGTCCGGAATCATTGGGCGTAAAGCGCGTGTAGGCGGCTCGATAAGTCTGCTGTGAAAGTCCAGGGCTCAACCCTGGGATGCCGGTGGATACTGTCGAGCTCGAGTCCGGAAGAGGCGAGTGGAATTCCTGGTGTAGCGGTGAAATGCGCAGATATCAGGAGGAACACCAATGGCGAAGGCAGCTCGCTGGGACGTGACTGACGCTGAGACGCGAAAGCGTGGGGAGCAAACAGGATTAGAAA
>ASV_486
CGCGGTAATACGTAGGGTGCAAGCATTAATCGGATTTATTGGGCGTAAAGGGCGCGTAGGCGGAAATGCCAGTCAGATGTGAAAGCCCGGGGCTCAACCCCGGAACAGCATTTGAAACTACATTTCTAGAGGGTAGGCGGAGAAAACGGAATTCCACAAGTAGCGGTGAAATGCGTAGATATGTGGAAGAACACCAGTGGCGAAGGCGGTTTTCTAGCTTATACCTGACGCTGAGGCGCGAAAGCAAGGGGAGCAAACAGGATTAGAAA
>ASV_487
CGCGGTAATACGTAGGGTCCGAGCGTTGTCCGGAATTACTGGGCGTAAAGAGCTCGTAGGTGGTTTGTCGCGTTGTTCGTGAAAACTCACAACTCAATTGTGGGCGTGCGGGCGATACGGGCAGACTGGAGTACTGCAGGGGAGACTGGAATTCCTGGTGTAGCGGTGGAATGCGCAGATATCAGGAGGAACACCGGTGGCGAAGGCGGGTCTCTGGGCAGTAACTGACGCTGAGGAGCGAAAGCGTGGGGAGCGAACAGGATTAGAAA
>ASV_488
CGCGGTAATACGAAGGGGGCTAGCGTTGTTCGGAATTACTGGGCGTAAAGCGCACGTAGGCGGATCTTTAAGTCAGGGGTGAAATCCCGAGGCTCAACCTCGGAACTGCCTTTGATACTGGGGATATCGAGTCCGGGAGAGGTGAGTGGAACTGCGAGTGTAGAGGTGAAATTCGTAGATATTCGCAAGAACACCAGTGGCGAAGGCGGCTCACTGGCCCGGTACTGACGCTGAGGTGCGAAAGCGTGGGGAGCAAACAGGATTAGAAA
>ASV_489
CGCGGTAATACGTAGGGGGCTAGCGTTGTCCGGATTTATTGGGCGTAAAGAGCTCGTAGGTGGTTCGGTAAGTCGGATGTGAAATCTCCAGGCTCAACCTGGAGGGGTCATTCGATACTGCCGTGACTAGAGTTCGGTAGAGGAGTGTGGAATTCCTGGTGGAGCGGTGAAATGCGCAGAGATCAGGAGGAACACCCGTAGCGAAGGCGGCACTCTGGGCCGATACTGACACTGAGGAGCGAAAGCGTGGGGAGCGAACAGGATTAGAAA
>ASV_490
CGCGGTAATACGTAGGGTCCAAGCGTTATCCGGAATCACTGGGCGTAAAGCGTGCGTAGGTGGTGTGTTAAGTGAGATGCGAAATCCTGTGGCTCAACCATATGGACTGTATCTCATACTGGCACACTTGAGGATGGTAGAGGCAAGTGGAACTGGTAGTGTAGCAGTGAAATGCGTAGATATTACCAAGAACACCAATGGCGAAGGCAGCTTGCTGGGCCACACCTGACACTAAGGCACGAAAGCGTGGGGAGCGAACAGGATTAGAAA
>ASV_491
CGCGGTAATACGTAGGGGGCAAGCGTTGTCCGGAATCATTGGGCGTAAAGCGCGTGTAGGCGGCTCGGAAAGTCTGGTGTGAAAACTTGAGGCTCAACCTCAAGGGTGTCGCTGGATACTATCGAGCTCGAGTCCGGAAGAGGAGAGTGGAATTCCTGGTGTAGCGGTGGAATGCGCAGATATCAGGAGGAACACCAATGGCGAAGGCAGCTCTCTGGTACGTGACTGACGCTGAGACGCGAAAGCGTGGGGAGCGAACAGGATTAGAAA
>ASV_492
CGCGGTAATACAGAGACTGCAAGCGTTATTCGGATTCACTGGGCGTAAAGGGTGCGCAGGCGGCCATGTGTGTCAGGTGTGAAAGCCCGGGGCTTAACCCCGGAATTGCGCCTGAAACTACATGGCTAGAGCATTGGAGAGGGTAGCGGAATTCACGGTGTAGCAGTGAAATGCGTAGATATCGTGAGGAACACCAGAGGCGAAGGCGGCTACCTGGACAATTGCTGACGCTCAGGCACGAAAGCGTGGGGAGCAAAAGGGATTAGAAA
>ASV_493
CGCGGTAAGACAGAGGGTGCAAACGTTGTTCGGAATTACTGGGCGTAAAGCGTGTGTAGGCGGCCACGCAAGTCGGATGTGAAATCCCCGGGCTCAACCCGGGAAGTGCACCCGAAACTGCATGGCTTGAGTACCGGAGAGGTTGGTGGAATTCTCGGTGTAGAGGTGAAATTCGTAGATATCGAGAGGAACACCGGTGGCGAAGGCGGCCAACTGGACGAGTACTGACGCTGAGACACGAAAGCGTGGGGAGCAAACAGGATTAGAAA
>ASV_494
CGCGGTAATACGAAGGGGGCTAGCGTTGCTCGGAATGACTGGGCGTAAAGGGCGCGTAGGCGGATGGTACAGTCAGATGTGAAATTCCTGGGCTCAACCTGGGGGCTGCATTTGATACGTGCTGTCTAGAGTGAGGAAGAGGGTTGTGGAATTCCCAGTGTAGAGGTGAAATTCGTAGATATTGGGAAGAACACCGGTGGCGAAGGCGGCAACCTGGTCCTTGACTGACGCTGAGGCGCGAAAGCGTGGGGAGCAAACAGGATTAGAAA
>ASV_495
CGCGGTAATACAGAGGGTGCAAGCATTAATCGGATTTATTGGGCGTAAAGAGCGCGTAGGCGGGTTTTTAAGTCAGATGTGAAATCCCGGGGCTCAACCCCGGAACAGCATTTGAAACTGAGAATCTTGAGGGTAGTCGGAGAAAATGGAATTCCACGTGTAGCGGTGAAATGCGTAGATATGTGGAAGAACACCGGTGGCGAAGGCGATTTTCTAGATTATTCCTGACGCTGAGGCGCGAAAGCAAGGGGATCAAACAGGATTAGAAA
>ASV_496
CGCGGTAATACAGAGGGTGCAAGCGTTGTCCGGAATTACTGGGCGTAAAGGGCGCGTAGGCGGCCCGATAAGTAGGAGGTGAAATTTCGTGGCTCAACCACGACACTGCCTTCTAGACTGTCAGGCTTGAGCACGGTAGAGGCAGATGGAATTCCCGGTGTAGCGGTGGAATGCGTAGAGATCGGGAAGAACACCAGTGGCGAAGGCGGTCTGCTGGGCCGTTGCTGACGCTGAGGCGCGACAGCGTGGGGAGCAAACAGGATTAGAAA
>ASV_497
CGCGGTAATACGTAGGGCGCGAGCGTTGTCCGGAATTATTGGGCGTAAAGAGCTTGTAGGCGGTTGGTCGCGTCTGCTGTGAAAGGCCGGGGCTTAACTCCGGTTTTGCAGTGGGTACGGGCTAACTAGAGTGCAGTAGGGGAGACTGGAATTCCTGGTGTAGCGGTGGAATGCACAGATATCAGGAGGAACACCGATGGCGAAGGCAGGTCTCTGGGCTGTAACTGACGCTGAGAAGCGAAAGCATGGGGAGCGAACAGGATTAGAAA
>ASV_498
CGCGGTAAGACGAACCGTGCGAACGTTATTCGGAATCACTGGGCTTAAAGCGCGTGTAGGCGGCCCGGCACGTCTTTCGCTGAAATCCCCCGGCTCAACCGGGGAAGGGGCGAGGATACGGCCGGGCTGGAGGGGGGTAGGGGAATCGGGAACTTCCGGTGGAGCGGTGAAATGCGTTGAGATCGGAAGGAACGCCCGTGGCGAAAGCGCGGTTCTGGACCCCACCTGACGCTGAGACGCGAAAGCCAGGGGAGCGAACGGGATTAGAAA
>ASV_499
CGCGGTAATACGTAGGGTGCAAGCGTTGTCCGGAATCATTGGGCGTAAAGAGCGTGTAGGCGGTTCGATCAGTCCGCTGTAAAAGTCCAGGGCTCAACCCTGGGAGGCCGGTGGATACTGTCGGGCTAGAGTCCGGAAGAGGCGAGTGGAATTCCTGGTGTAGCGGTGAAATGCGCAGATATCAGGAGGAACACCAATGGCGAAGGCAGCTCGCTGGGACGGTACTGACGCTGAGACGCGAAAGCGTGGGGAGCAAACAGGATTAGAAA
>ASV_500
CGCGGTAATACGAAGGGGGCTAGCGTTGTTCGGAATTACTGGGCGTAAAGCGCATGTAGGCGGGTCTTTAAGTCAGGGGTGAAATGCCAAGGCTCAACCTTGGAACTGCCTTTGATACTGGAGATCTTGAGTCCGGGAGAGGTGAGTGGAACTGCGAGTGTAGAGGTGAAATTCGTAGATATTCGCAAGAACACCAGTGGCGAAGGCGGCTCACTGGCCCGGTACTGACGCTGAGATGCGAAAGCGTGGGGAGCAAACAGGATTAGAAA
>ASV_501
CGCGGTAATACGTAGGGTGCAAGCATTAATCGGATTTATTGGGCGTAAAGGGCGCGTAGGCGGGGATGCCAGTCAGATGTGAAATCCCGGAGCTCAACTCCGGAACAGCATTTGAAACTACATCTCTAGAGGATAGACGGAGAAAACGGAATTCCACAAGTAGCGGTGAAATGCGTAGATATGTGGAAGAACACCAGTGGCGAAGGCGGTTTTCTAGTTTATACCTGACGCTGAGGCGCGAAAGCAAGGGGAGCAAACAGGATTAGAAA
>ASV_502
CGCGGTAATACGGAGGATCCGAGCGTTATCCGGATTTATTGGGTTTAAAGGGTGCGTAGGCGGCTCATTAAGTCAGGGGTGAAAGACGGTAGCTTAACTATCGCAGTGCCTTTGATACTGATGAGCTTGAATGTAGTTGAGGTAGGCGGAATGTGACAAGTAGCGGTGAAATGCATAGATATGTCACAGAACACCAATTGCGAAGGCAGCTTACTAAAGTATGATTGACGCTGAGGCACGAAAGCGTGGGGATCAAACAGGATTAGAAA
>ASV_503
CGCGGTAATACGTAGGGTGCAAGCGTTGTCCGGAATCATTGGGCGTAAAGAGCGTGTAGGCGGCTCGATCAGTCCGCTGTGAAAGTCCAGGGCTCAACCCTGGAAAGCCGGTGGATACTGTCGGGCTAGAGTTCGGAAGAGGCGAGTGGAATTCCTGGTGTAGCGGTGAAATGCGCAGATATCAGGAGGAACACCAATGGCGAAGGCAGCTCGCTGGGACGATACTGACGCTGAGACGCGAAAGCGTGGGGAGCAAACAGGATTAGAAA
>ASV_504
CGCGGTAATACGAAGGGGGCAAGCGTTGTTCGGAATTACTGGGCGTAAAGGGCGCGCAGGCGGCCGTTCAAGTCAGATGTGAAAGCCCCGGGCTCAACCTGGGAATAGCATTTGGGACTGGATGGCTAGAGTTCGGGAGAGGAGAGTGGAATTCCCAGTGTAGAGGTGAAATTCGTAGATATTGGGAAGAACACCGGTGGCGAAGGCGGCTCTCTGGACCGATACTGACGCTGAGGCGCGAAAGCGTGGGGAGCAAACAGGATTAGAAA
>ASV_505
CGCGGTAATACGTAGGGGGCAAGCGTTGTCCGGAGTTACTGGGCGTAAAGCGCACGCAGGCGGTTCTTTCAGTTCCTGGTGACAATCGTCGGCTTCACTGACGAAGGAGTGGGAAGACGGGAGAACTTGAGGGCTTCAGAGGGACACGGAATTCCGGGTGGAGTGGTGAAATGCGTAGATATCCGGAGGAACACCAACAGCGAAGGCAGTGTCCTGGGAAGTCTCTGACGCTCAGGTGCGAAAGCCAGGGGAGCGAACGGGATTAGAAA
>ASV_506
CGCGGTAATACGGAGGGTGCAAGCGTTATCCGGATTCACTGGGTTTAAAGGGTGCGTAGGTGGGCAGGTAAGTCCGTGGTGAAATCTCTGAGCTTAACTCAGAAACTGCCGTGGATACTATTTGTCTTGAATATTGTGGAGGTGAGCGGAATATGTCATGTAGCGGTGAAATGCTTAGATATGACATAGAACACCAATTGCGAAGGCAGCTCACTACACAATTATTGACGCTGAGGCACGAAAGCGTGGGGATCAAACAGGATTAGAAA
>ASV_507
CGCGGTAATACGTAGGTGACAAGCGTTGTCCGGATTTACTGGGCGTAAAGAGCGCGCAGGCGGTCGTTCAAGTCGAGTGTGAAAGCCCCCGGCTCAACTGGGGAGGGTCACTCGATACTGATCGACTCGAAGGCAGGAGAGGGAAGTGGAATTCCCGGTGTAGTGGTGAAATGCGTAGATATCGGGAGGAACACCAGTGGCGAAGGCGACTTCCTGGCCTGTTCTTGACGCTGAGGCGCGAAAGCTAGGGGAGCAAACGGGATTAGAAA
>ASV_508
CGCGGTAATACGGAGGGTGCAAGCATTAATCGGAATAATTGGGCGTAAAGGACGCGTAGGCGGGAATTTAAGTCAGATGTGAAATCCCAGAGCTTAACTCTGGAACTGCATTTGAAACTGGATTTCTTGAGGGTAGATGGAGAAAGTAGAATTCCACAAGTAGCGGTGAAATGCGTAGATATGTGGAAGAATACCGGTGGCGAAGGCGACTTTCTAATTTACACCTGACGCTGAGGCGTGAAAGCAAGGGGAGCAAACAGGATTAGAAA
>ASV_509
CGCGGTAATACGTAGGGGGCAAGCGTTGTCCGGATTCATTGGGCGTAAAGCGCGTGTAGGCGGCCATACAGGTCAGCTGTGAAAACTTGAGGCTCAACCTCGAGACGTCGGCTGAAACCGTTTGGCTAGAGTCCGGAAGAGGAGAGTGGAATTCCTGGTGTAGCGGTGAAATGCGCAGATATCAGGAAGAACACCCGTGGCGAAGGCGGCTCTCTGGTACGGTACTGACGCTGAGACGCGAAAGCGTGGGGAGCGAACAGGATTAGAAA
>ASV_510
CGCGGTAATACGTAGGGTGCGAGCGTTGTCCGGAATTACTGGGCGTAAAGAGCTCGTAGGTGGTTTGTCGCGTTGTCCGTGAAATTCCCTGGCTTAACTGGGGGCGTGCGGGCGATACGGGCAGACTAGAGTACTGCAGGGGAGACTGGAATTCCTGGTGTAGCGGTGGAATGCGCAGATATCAGGAGGAACACCGGTGGCGAAGGCGGGTCTCTGGGCAGTAACTGACGCTGAGGAGCGAAAGCGTGGGGAGCGAACAGGATTAGAAA
>ASV_511
CGCGGTAATACGGAGGGTGCAAGCATTAATCGGATTTATTGGGCGTAAAGGGCGCGTAGGCGGGAAAGTAAGTCAGACGTGAAATCCCGGGGCTCAACCCCGGAACAGCATTTGAAACTGCTTTTCTTGAGGATAGGAGGAGAAAACGGAATTCCACATGTAGCGGTGAAATGCGTAGATATGTGGAAGAACACCTGTGGCGAAGGCGGTTTTCTATCTTATACCTGACGCTAAAGCGCGAAAGCAAGGGGATCAAACAGGATTAGAAA
>ASV_512
CGCGGTAATACGAGGGGGGCAAGCGTTGTTCGGAATTATTGGGCGTAAAGGGCGCGTAGGCGGTGCGGTAAGTCACCTGTGAAACCTCTAGGCTCAACCTAGAGCCTGCAGGCGAAACTGCCGTGCTTGAGGGTGGGAGAGGTGCGTGGAATTCCCGGTGTAGCGGTGAAATGCGTAGATATCGGGAGGAACACCTGTGGCGAAAGCGGCGCACTGGACCACATCTGACGCTGAGGCGCGAAAGCTAGGGGAGCAAACAGGATTAGATA
>ASV_513
CGCGGTAATACGTAGGGTCCAAGCGTTATCCGGAATCACTGGGCGTAAAGCGTGCGTAGGTGGTGTGTTAAGTGAGATGCGAAATCCTGTGGCTCAACCATATGGACTGTATCTCATACTGGCACACTTGAGGATGGTAGAGGCAAGTGGAACTGGTAGTGTAGCAGTGAAATGCGTAGATATTACCAAGAACACCAATGGCGAAGGCAGCTTGCTGGGCCACACCTGACACTAAGGCACGAAAGCGTGGGGAGCGAACAGGATTAGATA
>ASV_514
CGCGGTAATACGAAGGGGGCTAGCGTTGCTCGGAATTACTGGGCGTAAAGCGCACGTAGGCGGGTTCTTAAGTCGGTGGTGAAATCCTGGAGCTCAACTCCAGAACTGCCTTCGATACTGGGAATCTTGAGTCCGGGAGAGGTGAGTGGAACTGCGAGTGTAGAGGTGAAATTCGTAGATATTCGCAAGAACACCAGTGGCGAAGGCGGCTCACTGGCCCGGTACTGACGCTGAGGTGCGAAAGCGTGGGGAGCAAACAGGATTAGAAA
>ASV_515
CGCGGTAATACGTAGGGTGCAAGCGTTGTCCGGAATTATTGGGCGTAAAGAGCTCGTAGGCGGTCCGTCACGTCGGCTGTGAAAACCTGGGGCTCAACCCCGGGCCTGCAGCCGATACGGGCGGACTAGAATTCGGTAGGGGAGACTGGAATTCCTGGTGTAGCGGTGAAATGCGCAGATATCAGGAGGAACACCGGTGGCGAAGGCGGGTCTCTGGGCCGATATTGACGCTGAGGAGCGAAAGCGTGGGGAGCGAACAGGATTAGAAA
>ASV_516
CGCGGTAATACGGAGGGTGCAAGCATTAATCGGATTTATTGGGCGTAAAGGGCGCGTAGGCGGAAAGATAAGTCAGATGTGAAATCCCGGGGCTCAACCCCGGAACAGCATTTGAAACTGTCATTCTAGAGGATAGATGGAGAAAACGGAATTCCACAAGTAGCGGTGAAATGCGTAGATATGTGGAAGAACACCGGTGGCGAAGGCGGTTTTCTAATTTAGACCTGACGCTGAGGCGCGAAAGCAAGGGGATCAAACAGGATTAGATA
>ASV_517
CGCGGTAATACGGAGGGTGCAAGCATTAATCGGATTTATTGGGCGTAAAGGGCGCGTAGGCGGGGATACAAGTCAGATGTGAAATCCTGGGGCTCAACCTCAGAACTGCATTTGAAACTGTATCTCTAGAGGGTAGGCGGAGAAAACGGAATTCCACAAGTAGCGGTGAAATGCGTAGATATGTGGAAGAACACCGGTGGCGAAGGCGGTTTTCTAGCTTATTCCTGACGCTGAGGCGCGAAAGCAAGGGGATCAAACAGGATTAGAAA
>ASV_518
CGCGGTAATACGTAGGAGGCGAGCGTTGTCCGGAATTACTGGGCGTAAAGCGCGCGTAGGCGGGGCGCTGCGTCGGCGGTGAAAGCCCACGGCTCACCTGTGGGAGTGCCGCCGAAACGAGCGTTCTTGGAGGGCGGTAGGGGCCGGTGGAACGCCCGGAGTAGCGGTGAAATGCGTTGAGATCGGGCAGAACACCAGTGGCGAAGGCGGCCGGCTGGGCCGACCCTGACGCTGAGGCGCGAAAGCCAGGGGAGCGAACGGAATTAGAAA
>ASV_519
CGCGGTAATACAGAGACTGCGAGCGTTATTCGGATTCACTGGGCGTAAAGGGTGCGCAGGCGGCCGAGTGTGTGAGGCGTGAAAGCCCGGGGCTTAACCCCGGAATTGCACCTCAAACTACACGGCTAGAGCATTGGAGAGGGGAGCAGAATTCACGGTGTAGCAGTGAAATGCGTAGATATCGTGAGGAATACCAGAGGCGAAGGCGGCTCCCTGGACAATTGCTGACGCTCAGGCACGAAAGCGTGGGGAGCAAAAGGGATTAGAAA
>ASV_520
CGCGGTAAGACGAACCGTGCGAACGTTGTTCGGAATCACTGGGCTTAAAGGGCGCGTAGGCGGCAGGGTAGGTCGGGGGTGAAATCCCACAGCTTAACTGTGGAAGAGCCTTCGATACCGTCTTGCTGGAGGAGGGTAGGGGTGCGCGGAACTTCTGGTGGAGCGGTGAAATGCGTTGATATCAGAAGGAACGCCGGCGGCGAAAGCGGCGCACTGGACCCTTTCTGACGCTGAGGCGCGAAAGCCAGGGGAGCAAACGGGATTAGATA
>ASV_521
CGCGGTAATACGTAGGGTGCGAGCGTTGTCCGGAATTATTGGGCGTAAAGAGCTCGTAGGCGGTCTGTCGCGTCGACTGTGAAAACTCGGGGCTCAACCCCGAGCTTGCAGTCGATACGGGCAGGCTAGAGTTCGGCAGGGGAGACTGGAATTCCTGGTGTAGCGGTGAAATGCGCAGATATCAGGAGGAACACCGGTGGCGAAGGCGGGTCTCTGGGCCGATACTGACGCTGAGGAGCGAAAGCGTGGGGAGCGAACAGGATTAGAAA
>ASV_522
CGCGGTAATACGTAGGGGGCGAGCGTTGTCCGGATTTATTGGGCGTAAAGCGCACGCAGGCGGTTGGGTAAGTTTGGAGTGACAGTGCTCGGCTTAACTGAGCAAGGCCTCTGAAAACTGCTTGACTTGAGGACCAGAGAGGGACATAGAATTCCGGGTGGAGTGGTGAAATGCGTAGATATCCGGAGGAATACCAAAGGCGAAGGCAGTGTCCTGGCTGGTAACTGACGCTCATGTGCGAAAGCTAGGGGAGCGAACAGGATTAGAAA
>ASV_523
CGCGGTAATACGGAGGATCCAAGCGTTATCCGGATTTATTGGGTTTAAAGGGTGCGTAGGCGGCCTGTTAAGTCAGGGGTGAAAGACGGTAGCTTAACTATCGCAGTGCCCTTGATACTGATGGGCTTGAATGTACTAGAGGTAGGCGGAATGTGACAAGTAGCGGTGAAATGCATAGATATGTCACAGAACACCAATTGCGAAGGCAGCTTACTATGGTATGATTGACGCTGAGGCACGAAAGCGTGGGGATCAAACAGGATTAGAAA
>ASV_524
CGCGGTAATACGTAGGGTGCAAGCGTTAATCGGAATTACTGGGCGTAAAGCGTGCGCAGGCGGTTATGTAAGTCAGCTGTGAAATCCCCGGGCTTAACCTGGGAATGGCAGTTGAGACTGCATGGCTAGAGTGTGTCAGAGGGGGGTAGAATTCCACGTGTAGCAGTGAAATGCGTAGAGATGTGGAGGAATACCGATGGCGAAGGCAGCCCCCTGGGATAACACTGACGCTCATGCACGAAAGCGTGGGGAGCAAACAGGATTAGATA
>ASV_525
CGCGGTAAGACGAACCGTGCGAACGTTATTCGGAATCACTGGGCTTAAAGCGCGTGTAGGCGGGTGGGAACGTCGGCCGCTGAAATCCCCCGGCTCAACCGGGGAAGTGGCGCCGAAACGGCCCGCCTGGAGGAACGTAGGGGGAGCTGGAACTTCCGGTGGAGCGGTGAAATGCGTTGAGATCGGAAGGAACGCCCGTGGCGAAAGCGAGCTCCTGGACGTTTTCTGACGCTGAGACGCGAAAGCCAGGGGAGCGAACGGGATTAGATA
>ASV_526
CGCGGTAATACGTAGGAGGCAAGCGTTGTCCGGAATTACTGGGCGTAAAGAGCGTGTAGGCGGACCGGGTAGTCTGCTGTGAAAACGCCCCGCTTAACGGGGCGAGGTCGGCGGAAACTCTCGGACTGGAGGACGGTAGAGGGGGGTGGAATTCCCGGTGTAGTGGTGAAATGCGTAGAGATCGGGAGGAACACCAGTGGCGAAGGCGGCCCCCTGGGCCACACCTGACGCTGAGACGCGAAGGCGTGGGGAGCGAACGGGATTAGAAA
>ASV_527
CGCGGTGACACGTAGGCACCAAGCGTTGTCCGGATTTATTGGGCGTAAAGAGCTCGTAGGCGGTTCAGTAAGTCGGGTGTGAAAACTTTGGGCTTAACCCAAAGCCTGCATTCGATACTGCTGTGACTTGAGTTCGGTAGGGGAGTGGGGAATTCCTAGTGTAGCGGTGAAATGCGCAGATATTAGGAGGAACACCGGTGGCGAAGGCGCCACTCTGGGCCGAAACTGACGCTGAGGAGCGAAAGCGTGGGTAGCAAACAGGATTAGAAA
>ASV_528
CGCGGTAAGACGAACCGTGCGAACGTTGTTCGGATTCACTGGGCTTAAAGGGCGCGTAGGCGGGTCATCAAGTCGGTGGTGAAATCTTTCGGCTCAACCGGAAGACGGCCTCCGATACTGGTGGTCTCGAGGGAGGTAGGGGCATGTGGAACTTCGGGTGGAGCGGTGAAATGCGTAGATATCCGAAGGAACGCCGGTGGCGAAAGCGACGTGCTGGACCTCTTCTGACGCTGAGGCGCGAAAGCCAGGGGAGCAAACGGGATTAGAAA
>ASV_529
CGCGGTAATACGTAGGTGGCAAGCGTTGTCCGGATTTACTGGGCGTAAAGGGCGTGCAGGCGGTTTGTTAAGTGCAGGGTGAAAGCTCCCGGCTCAACTGGGAGAGGTCCTTGCATACTGGCGAACTTGAGGGGGGTAGAGGAAAGTGGAATTCCCGGTGTAGTGGTGATATGCGTAGATATCGGGAGGAACACCTGTGGCGAAGGCGGCTTTCTGGGCCCTACCTGACGCTGAGACGCGAAAGCGTGGGGAGCGAACCGGATTAGAAA
>ASV_530
CGCGGTAAGACGAACCGTGCGAACGTTATTCGGAATCACTGGGCTTAAAGCGCGTGTAGGCGGGACGGCACGTCGGTCGCTGAAATCCCCCGGCTCAACCGGGGAACGGGCGCCGATACGACCGCCCTGGAGGGGCGTAGGGGGACCTGGAACTTCCGGTGGAGCGGTGAAATGCGTTGAGATCGGAAGGAACGCCCGTGGCGAAAGCGAGGTCCTGGACGCTTACTGACGCTGAGACGCGAAAGCCAGGGGAGCGAACGGGATTAGAAA
>ASV_531
CGCGGTAATACGGAGGGTGCAAGCATTAATCGGATTTATTGGGCGTAAAGGGCGCGTAGGCGGACCGGAAAGTCAGATGTGAAATCCTGGGGCTCAACCCCAGAACTGCATTTGAAACTCCCGGTCTAGAGGGTAGAAGGAGAAAACGGAATTCCACAAGTAGCGGTGAAATGCGTAGATATGTGGAAGAACACCGGTGGCGAAGGCGGTTTTCTATTTTATTCCTGACGCTGAGGCGCGAAAGTAAGGGGATCAAACAGGATTAGAAA
>ASV_532
CGCGGTAATACAGAGACTGCGAGCGTTATTCGGATTCACTGGGCGTAAAGGGTGCGCAGGCGGCCAAGTGTGTTAGGCGTGAAAGCCCGGGGCTTAACCCCGGAATTGCACCTAAAACTACATGGCTAGAGTACTGGAGAGGGTAACGGAATTCACGGTGTAGCAGTGAAATGCGTAGATATCGTGAGGAACACCAGAGGCGAAGGCGGTTACCTGGACAGTTACTGACGCTCAGGCACGAAAGCGTGGGGAGCAAAAGGGATTAGAAA
>ASV_533
CGCGGTAATACGAAGGGGGCTAGCGTTGCTCGGAATCACTGGGCGTAAAGGGTGCGTAGGCGGGTCTTTAAGTCAGGGGTGAAATCCTGGAGCTCAACTCCAGAACTGCCTTTGATACTGAGGATCTTGAGTACGGGAGAGGTGAGTGGAACTGCGAGTGTAGAGGTGAAATTCGTAGATATTCGCAAGAACACCAGTGGCGAAGGCGGCTCACTGGCCCGTAACTGACGCTGAGGCACGAAAGCGTGGGGAGCAAACAGGATTAGAAA
>ASV_534
CGCGGTAAGACGAACCGTGCGAACGTTATTCGGAATCACTGGGCTTAAAGCGCGTGTAGGCGGATGGGGACGTCGGTTGTTGAAATCCCCCGGCTCAACCGGGGAAGTGGCGCCGAAACGCCCCGTCTGGAGGGACGTAGGGGGACCTGGAACTTCCGGTGGAGCGGTGAAATGCGTTGAGATCGGAAGGAACGCCCGTGGCGAAAGCGAGGTCCTGGACGTTTTCTGACGCTGAGACGCGAAAGCTAGGGTAGCGAACGGGATTAGAAA
>ASV_535
CGCGGTAATACGTAGGCAGCAAGCGTTGTTCGGAGTTACTGGGCGTAAAGAGTGCGTAGGCGGTCCTGTAAGTTTGGTGTGAAATCTCCCGGCTCAACTGGGAGGGTGCGCCGAAGACTGCAGGGCTTGAGTATGGGAGAGGTAAGCGGAATTCCTGGTGTAGCGGTGAAATGCGTAGATATCAGGAGGAACACCTGTGGTGTAGACAGCTTACTGGACCATAACTGACGCTGAGGCACGAAAGCGTGGGTAGCAAACAGGATTAGAAA
>ASV_536
CGCGGTAATACGTAGGGGGCAAGCGTTGTCCGGATTTATTGGGCGTAAAGAGCGTGTAGGCGGCCAGATAAGTGGGTTGTGAAAACTGGAGGCTTAACCTTCAGACGTCGACCCAAACTATCTGGCTAGAGTCCGGAAGAGGAGAGTGGAATTCCTGGTGTAGCGGTGAAATGCGCAGATATCAGGAAGAACACCCGTGGCTAAGGCGGCTCTCTAGTACGGTACTGACGCTGAGACGCGAAAGCGTGGGGAGCGAACAGGATTAGAAA
>ASV_537
CGCGGTAATACGTAGGGTGCGAGCGTTGTCCGGAATTATTGGGCGTAAAGAGTTCGTAGGTGGTCCGTTGCGTCGGAAGTGAAATCCCGGAGCTCAACTCCGGGACTGCTTTCGATACGGGCGGACTAGAGGTAGGTAGGGGAGAGCGGAATTCCTGGTGTAGCGGTGGAATGCGCAGATATCAGGAGGAACACCGGTGGCGAAGGCGGCTCTCTGGACCTATTCTGACACTGAGGAACGAAAGCGTGGGTAGCAAACAGGCTTAGAAA
>ASV_538
CGCGGTAATACGTAGGTGGCGAGCGTTGTCCGGATTTACTGGGCGTAAAGAGCGCGCAGGCGGCCTGATCAGTCGAATGTGAAAGCCCCCGGCTTAACTGGGGAGGGTCATTCGATACTGTCAGGCTCGAAGGCAGGAGAGGGAAGCGGAATTCCCGGTGTAGTGGTGAAATGCGTAGATATCGGGAGGAACACCAGTGGCGAAGGCGGCTTTCTGGCCTGTTCTTGACGCTGAGGCGCGAAAGCCAGGGGAGCGAACGGGATTAGAAA
>ASV_539
CGCGGTAATACGTAGGGTGCGAGCGTTGCCCGGATTTATTGGGCGTAAAGGGCGCGTAGGCGGCCACGCACGTCCGTTGTGAAATCGCCCGGCTCAACTGGGCGGGGTCAGCGGATACGGTGTGGCTAGAGCAAGCTAGGGGGCAATGGAATTCCCGGTGTAGTGGTGGAATGCGTAGATATCGGGAGGAACACCAGTGGCGAAGGCGGTTGCCTGGAGCTTTGCTGACGCTGATGCGCGAAAGCGTGGGGAGCGATCCGGATTAGAAA
>ASV_540
CGCGGTAATACGGAGGGTGCGAGCGTTGTCCGGAATCACTGGGCGTAAAGGGCGCGTAGGTGGCGCGGGCAGTCAACGGTGAAAGTTCGGGGCTCAACCCTGAATCGGCCGTCGATACTCCCGTGCTTGAGCACTGTAGAGGCAGATGGAATTCCGGGTGTAGCGGTGGAATGCGTAGAGATCCGGAAGAACACCGGTGGCGAAGGCGGTCTGCTGGGCAGTAGCTGACACTGAGGCGCGACAGCGTGGGGAGCAAACAGGATTAGAAA
>ASV_541
CGCGGTAATACGGAGGGTGCAAGCGTTATCCGGATTCACTGGGTTTAAAGGGTGCGTAGGCGGGTTGGTAAGTCCGTGGTGAAATCTCCAAGCTTAACTTGGAAACTGCCGTGGATACTCTCAATCTTGAATATCGTGGAGGTGAGCGGAATATGTCATGTAGCGGTGAAATGCTTAGATATGACATAGAACACCGATTGCGAAGGCAGCTCGCTACACGGTTATTGACGCTGAGGCACGAAAGCGTGGGGATCAAACAGGATTAGAAA
>ASV_542
CGCGGTAATACGAAGGGGGCTAGCGTTGCTCGGAATTACTGGGCGTAAAGGGCGCGTAGGCGGACAGTTAAGTCAGTGGTGAAAGCCCAGGGCTCAACCCTGGAATTGCCTTTGATACTGGCTGTCTTGAGTACGGGAGAGGTGAGTGGAACTCCGAGTGTAGAGGTGAAATTCGTAGATATTCGGAAGAACACCAGTGGCGAAGGCGACTCACTGGCCCGTTACTGACGCTGAGGCGCGAAAGCGTGGGGAGCAAACAGGATTAGAAA
>ASV_543
CGCGGTAATACGAAGGGGGCTAGCGTTGCTCGGAATTACTGGGCGTAAAGGGCGCGTAGGCGGGTGCTTAAGTCAGAGGTTAAATCCCAGGGCTCAACCCTGGAACTGCCTTTGATACTGGGTACCTAGAGTTCGGGAGAGGTGTGTGGAACTCCGAGTGTAGAGGTGAAATTCGTAGATATTCGGAAGAACACCAGTGGCGAAGGCGACACACTGGCCCGATACTGACGCTGAGGCGCGAAAGCGTGGGGAGCAAACAGGATTAGATA
>ASV_544
CGCGGTAATACGTAGGGGGCGAGCGTTGTCCGAAGTTACTGGGCGTAAAGCGCGCGTAGGCGGGTCCTTAAGTGAGGGGTGAAAGGTTCGGGCTTAACCCGGACACTGCCTTTCATACTGGGGGCCTTGAGTGCGGGAGAGGCGAGTGGAATGGTCGGTGTAGCGGTGAAATGCGTAGATATCGATCGGAACACCCATGGCGAAGGCAGCTCGCTGGCTCGCAACTGACGCTGAGGCGCGAAAGCGTGGGGAGCAAACAGGATTAGAAA
>ASV_545
CGCGGTAATACGGAGGGTGCAAGCGTTATCCGGATTCACTGGGTTTAAAGGGTGCGTAGGAGGGCAGGTAAGTCAGTGGTGAAATCCCCGAGCTTAACTTGGGAACTGCCGTTGATACTATCTGTCTTGAATATTGTGGAGGTAAGCGGAATATGTCATGTAGCGGTGAAATGCTTAGATATGACATAGAACACCAATTGCGAAGGCAGCTTGCTACACAATTATTGACTCTGATGCACGAAAGCGTGGGGATCAAACAGGATTAGAAA
>ASV_546
CGCGGTAATACGTAGGGGGCAAGCGTTGTCCGGATTTATTGGGCGTAAAGGGTCCGCAGGCGGTTTGGTAAGTTTGACGTGACAGTTCCTGGCTCAACTGGGAAAGTGCGTTGGAAACTGCCAGACTTGAGGGCTTCAGAGGGATGCGGAATTCCGGGTGGAGTGGTGAAATGCGTAGATATCCGGAGGAACACCAAAGGCGAAGGCAGCATCCTGGGAAGTCTCTGACGCTCAGGGACGAAAGCTAGGGGAGCGAACGGGATTAGAAA
>ASV_547
CGCGGTAATACGGAGGGTGCGAGCGTTGTCCGGAATCACTGGGCGTAAAGGGCGCGTAGGCGGCTCGCTAAGCGTGCGGTGAAAGCCCGGGGCTCAACCCCGGGTCGGCCGTGCGAACTGGCGAGCTGGAGCACTGTAGAGGCGGGTGGAATTCCGGGTGTAGCGGTGGAATGCGTAGAGATCCGGAAGAACACCGGTGGCGAAGGCGGCCCGCTGGGCAGTGGCTGACGCTGAGGCGCGACAGCGTGGGGAGCAAACAGGATTAGAAA
>ASV_548
CGCGGTAATACGTAGGTGGCGAGCGTTATCCGGAATTATTGGGCGTAAAGAATGCGTAGGTGGACTTTTAAGTCAGATGTGAAATCCCCAAGCTTAACTTGGGAGCTGCATTTGAAACTGGAAGCCTGGAGTGCAGGAGAGGTAAGTGGAATTCCAAGTGTAGCGGTGAAATGCGTAGATATTTGGAAGAACATCGGTGGCGAAGGCGACTTACTGGACTGTTACTGACACTGAGGCATGAAAGCGTGGGGAGCAAACAGGATTAGAAA
>ASV_549
CGCGGTAAGACGAACCGTGCGAACGTTATTCGGAATCACTGGGCTTAAAGCGCGTGTAGGCGGGGCGGCACGTCGGCCGTTGAAATCCCCCGGCTCAACCGGGGAAGTGGCGCCGATACGACCGCCCTCGAGGGGCGTAGGGGGAGCCGGAACTTCCGGTGGAGCGGTGAAATGCGTTGAGATCGGAAGGAACGCCCGTGGCGAAAGCGGGCTCCTGGACGCCTACTGACGCTGAGACGCGAAAGCCAGGGGAGCGAACGGGATTAGAAA
>ASV_550
CGCGGTAATACGTAGGGTGCAAGCGTTAATCGGAATTACTGGGCGTAAAGCGTGCGCAGGCGGCTTTGCAAGACAGATGTGAAATCCCCGGGCTCAACCTGGGAACTGCATTTGTGACTGCATGGCTAGAGTACGGTAGAGGGGGATGGAATTCCGCGTGTAGCAGTGAAATGCGTAGATATGCGGAGGAACACCGATGGCGAAGGCAATCCCCTGGACCTGTACTGACGCTCATGCACGAAAGCGTGGGGAGCAAACAGGATTAGAAA
>ASV_551
CGCGGTAATACGTAGGGTGCGAGCGTTGCCCGGATTTATTGGGCGTAAAGGGCGCGTAGGCGGTCACGCACGTCCGTTGTGAAATCGCTCGGCTCAACTGGGCGGGGTCAGCGGATACGGCGTGGCTGGAGCAAGCTAGGGGGCAATGGAATTCCCGGTGTAGTGGTGGAATGCGTAGATATCGGGAGGAACACCAGTGGCGAAGGCGGTTGCCTGGAGCTTTGCTGACGCTGATGCGCGAAAGCGTGGGGAGCGATCCGGATTAGATA
>ASV_552
CGCGGTAATACGAAGGGGGCTAGCGTTGCTCGGAATCACTGGGCGTAAAGGGTGCGTAGGTGGATATTTAAGTCAGGGGTGAAATCCTGGAGCTCAACTCCAGAACTGCCTTTGATACTGAGTATCTTGAGTTCGGGAGAGGTGAGTGGAACTGCGAGTGTAGAGGTGAAATTCGTAGATATTCGCAAGAACACCAGTGGCGAAGGCGGCTCACTGGCCCGATACTGACACTGAGGCACGAAAGCGTGGGGAGCAAACAGGATTAGAAA
>ASV_553
CGCGGTAATACGTAGGGGGCAAGCGTTGTCCGGATTTATTGGGCGTAAAGGGCTCGTAGGCGGCTTGGCAAGTCGGATGTGAAACCTCCAGGCTCAACCTGGAGTCGCCATTCGATACTGCCATGGCTAGAGTTTGGTAGGGGACCACGGAATTCCTGGTGTAGCGGTGAAATGCGCAGATATCAGGAGGAACACCAGCGGCGAAGGCGGTGGTCTGGGCCAATACTGACGCTGAGGAGCGAAAGCGTGGGGAGCGAACAGGATTAGATA
>ASV_554
CGCGGTAATACGGAGGGTGCAAGCGTTATCCGGATTCACTGGGTTTAAAGGGTGCGTAGGCGGGCAGGTAAGTCCGTGGTGAAATCTCCAAGCTTAACTTGGAAACTGCCGTGGATACTATCTGTCTTGAATATAGTGGAGGTGAGCGGAATATGTCATGTAGCGGTGAAATGCTTAGATATGACATAGAACACCCATTGCGAAGGCAGCTCGCTACACTATTATTGACGCTGAGGCACGAAAGCGTGGGGATCAAACAGGATTAGAAA
>ASV_555
CGCGGTAATACGAAGGGGGCTAGCGTTGCTCGGAATGACTGGGCGTAAAGGGCGCGTAGGCGGTTTGTACAGTCGGGCGTGAAATTCCTGGGCTCAACCTGGGGGCTGCGCTCGAGACGTATGGGCTAGAGTGGGGAAGAGGGTCGTGGAATTCCCAGTGTAGAGGTGAAATTCGTAGATATTGGGAAGAACACCGGTGGCGAAGGCGGCGACCTGGTCCTTGACTGACGCTGAGGCGCGAAAGCGTGGGGAGCAAACAGGATTAGAAA
>ASV_556
CGCGGTAATACGAAGGGTGCAAGCGTTATTCGGATTTATTGGGCGTAAAGGGTGCGCAGGCGGTATGCTAAGTCAACTGTTAAATTTCCCAGCTTAACTGGGAGCAAGCGGTAGATACTGGCGTACTAGAGGATGGAAGAGAGAAGTGGAATTCTCGGAGTAGCGGTAAAATGCGTAGATCTCGAGAGGAACACCGATGGCGAAGGCAGCTTCTTGGTCCATTCCTGACGCTCATGCACGAAAGCGTGGGGAGCAAACAGGATTAGAAA
>ASV_557
CGCGGTAATACGGAGGGTGCAAACGTTGCTCGGAATCATTGGGCGTAAAGCGCACGTAGGTGGCCTGTTAAGTCAGGTGTGAAAGCCCTGGGCTCAACCCAGGAAGTGCACTTGATACTGGCAGGCTTGAGTACTGAAGAGGGTCGCGGAATTCCCGGTGTAGAGGTGAAATTCGTAGATATCGGGAGGAACACCAGTGGCGAAGGCGGCGACCTGGGCAGATACTGACACTGAGGTGCGAAAGCGTGGGGAGCAAACAGGATTAGAAA
>ASV_558
CGCGGTAAGACGAACCGTGCGAACGTTATTCGGAATCACTGGGCTTAAAGCGCGTGTAGGCGGGCCGCCACGTCGGCTGCTGAAATCCCCCGGCTCAACCGGGGAACGGGCACCGATACGAGCGGCCTTGAGGGGGGTAGGGGGGTCTGGAACTTCCGGTGGAGCGGTGAAATGCGTTGAGATCGGAAGGAACGCCCGTGGCGAAAGCGAGGCCCTGGACCCTTTCTGACGCTGAGACGCGAAAGCCAGGGGAGCGAACGGGATTAGAAA
>ASV_559
CGCGGTAAGACGAACCGTGCGAACGTTGTTCGGAATCACTGGGCTTAAAGGGCGCGTAGGCGGGATGCGAGGTCGGGGGTGAAATCCCACAGCTTAACTGTGGAAGAGCCTCCGATACCGGCATTCTCGAGGAGGGTAGGGGTGCGCGGAACTTCTGGTGGAGCGGTGAAATGCGTTGATATCAGAAGGAACGCCGGCGGCGAAAGCGGCGCACTGGATCCTTTCTGACGCTGAGGCGCGAAAGCCAGGGGAGCAAACGGGATTAGAAA
>ASV_560
CGCGGTAATACGTAGGGGGCGAGCGTTATCCAGATTTACTGGGCGTAAAGCGCGTGTAGGCGGCTGGTTAGGTGTGATGTGAAATCTTCCGGCTCAACCGGAAAACTGCATTGCAAACCGGCCTGGCTAGAGTGCAGGAGAGGGAAGCGGAATTCCAGGTGTAGCGGTGAAATGCGTAGATATCTGGAGGAACACCAGTGGCGAAGGCGGCTTCCTGGCCTGCAACTGACGCTGAGACGCGAAAGCGTGGGGAGCGAACCGGATTAGATA
>ASV_561
CGCGGTAATACGTAGGGTGCAAGCGTTGTCCGGAATTATTGGGCGTAAAGAGCTCGTAGGCGGTCTGTCGCGTCGAATGTGAAAATCCGAGGCTCAACCTCGGACCTGCATTCGATACGGGCAGACTAGAGTTCGGTAGGGGAGTCTGGAATTCCTGGTGTAGCGGTGAAATGCGCAGATATCAGGAGGAACACCGGTGGCGAAGGCGGGACTCTGGGCCGATACTGACGCTGAGGAGCGAAAGCGTGGGGAGCAAACAGGATTAGATA
>ASV_562
CGCGGTAATACAGAGGGTGCGAGCGTTGTCCGGAATCACTGGGCGTAAAGGGCGCGTAGGTGGCGGGATAAGCGTGTGGTGAAAGCCCGGGGCTCAACCCCGTGTCTGCCATGCGAACTGTCTTGCTTGAGCGTAGTAGAGGCAGGTGGAATTCCGGGTGTAGCGGTGGAATGCGTAGAGATCCGGAAGAACACCGGTGGCGAAGGCGGCCTGCTGGGCTACTGCTGACACTGAGGCGCGACAGCGTGGGGAGCAAACAGGATTAGAAA
>ASV_563
CGCGGTAATACAGAGGGTGCGAGCGTTAATCGGAATTACTGGGCGTAAAGCGCGCGTAGACGGTTTTGTAAGTCAGATGTGAAATCCCTGGGCTCAACCTGGGAACTGCATTTGAGACTGCATGGCTAGAGTATGGAAGAGGGAAGTGGAATTTCCGGTGTAGCGGTGAAATGCGTAGATATCGGAAGGAACACCAGTGGCGAAAGCGACTTCCTGGTCCAATACTGACGTTCATGTGCGAAAGCGTGGGGAGCAAACAGGATTAGAAA
>ASV_564
CGCGGTAATACGAAGGGGGCTAGCGTTGCTCGGAATGACTGGGCGTAAAGGGCGCGTAGGCGGCTCGTACAGTCAGGCGTGAAATTCCTGGGCTCAACCTGGGGACTGCGCTTGAGACGTATGGGCTTGAGTGGGGAAGAGGGTCGTGGAATTCCCAGTGTAGAGGTGAAATTCGTAGATATTGGGAAGAACACCGGTGGCGAAGGCGGCGACCTGGTCCTTGACTGACGCTGAGGCGCGAAAGCGTGGGGAGCAAACAGGATTAGAAA
>ASV_565
CGCGGTAATACGAGGGGGGCAAGCGTTGTTCGGAATTATTGGGCGTAAAGGGTGCGTAGGCGGTTTGACAAGTCATCTGTGAAATCTATGGGCTCAACCCATAGTCTGCAGGCGAAACTGTCGGGCTTGAGTATGGGAGAGGTGAGTGGAATTTCCGGTGTAGCGGTGAAATGCGTAGATATCGGAAGGAACACCTGTGGCGAAAGCGGCTCACTGGACCATTACTGACGCTGAGGCACGAAAGCTAGGGGAGCAAACAGGATTAGAAA
>ASV_566
CGCGGTAATACAGAGGGTGCAAGCGTTGTTCGGAATTATTGGGCGTAAAGGGCGCGTAGGCGGCGCGACAAGTCACCTGTGAAATCCCCGGGCTTAACTCGGGGCCTGCAGGCGAAACTGTCGTGCTGGAGTATGGGAGAGGTGCGTGGAATTCCCGGTGTAGCGGTGAAATGCGTAGATATCGGGAGGAACACCTGTGGCGAAAGCGGCGCACTGGACCATAACTGACGCTGAGGCGCGAAAGCTAGGGGAGCAAACAGGATTAGAAA
>ASV_567
CGCGGTAATACGAAGGGGGCTAGCGTTGTTCGGAATTACTGGGCGTAAAGCGCGCGCAGGCGGTCCTTCCAGTCAGAGGTGAAAGCCCAGAGCTCAACTCTGGAACTGCCTTTGAAACTAGAGGACTTGGGTACGGGAGAGGTGAGTGGAATTCCGAGTGTAGAGGTGAAATTCGTAGATATTCGGAAGAACACCAGTGGCGAAGGCGGCTCACTGGCCCGTTACCGACGCTCAGGCGCGACAGCGTGGGGAGCAAACAGGATTAGAAA
>ASV_568
CGCGGTAATACAGAGGGTGCGAGCGTTGTTCGGAATTATTGGGCGTAAAGGGCGCGTAGGCGGTGCCATAAGTCACCTGTGAAAACTCTGGGCTTAACCCAGAGCCTGCAGGCGAAACTGTGGTGCTGGAGTATGGGAGAGGTGCGTGGAATTCCCGGTGTAGCGGTGAAATGCGTAGATATCGGGAGGAACACCTGTGGCGAAAGCGGCGCACTGGACCATAACTGACGCTGAGGCGCGAAAGCTAGGGGAGCAAACAGGATTAGAAA
>ASV_569
CGCGGTAATACGGAGGGTGCAAGCATTAATCGGATTTATTGGGCGTAAAGGGCGCGTAGGCGGGGATGAAAGTCAGATGTGAAATCCCGGGGCTCAACCTCGGAACAGCATTTGAAACTCTATCTCTTGAGGGTAGGCGGAGAAAATGGAATTCCACAAGTAGCGGTGAAATGCGTAGATATGTGGAAGAACACCGGTGGCGAAGGCGATTTTCTAGCTTATACCTGACGCTAAGGCGCGAAAGCAAGGGGAGCAAACAGGATTAGAAA
>ASV_570
CGCGGTAATACGTAGGCAGCAAGCGTTGTTCGGAGTTACTGGGCGTAAAGGGTGTGTAGGCGGTCCTCTAAGTTTGGTGTGAAATCTCCCGGCTCAACTGGGAGGGTGCGCCGAAAACTGGGGGGCTAGAGTGCGGGATGGGAGAGTGGAATTCCTGGTGTAGCGGTGAAATGCGTAGATATCAGGAGGAACACCTGTGGTGTAGACGGCTCTCTGGACCGCAACTGACGCTGAGACACGAAAGCGTGGGTAGCAAACAGGATTAGAAA
>ASV_571
CGCGGTAATACGTAGGGTGCGAGCGTTGCCCGGATTTATTGGGCGTAAAGGGCGCGTAGGCGGTCACGCACGTCCGTTGTGAAATCGCTCGGCTCAACTGGGCGGGGTCAGCGGATACGGCGTGGCTGGAGCAAGCTAGGGGGCAATGGAATTCCCGGTGTAGTGGTGGAATGCGTAGATATCGGGAGGAACACCAGTGGCGAAGGCGGTTGCCTGGAGCTTTGCTGACGCTGATGCGCGAAAGCGTGGGGAGCGATCCGGATTAGAAA
>ASV_572
CGCGGTAATACGGAGGGTGCGAGCGTTGTCCGGAATCATTGGGCGTAAAGGGCGCGTAGGTGGCGGGACAAGCGTGCGGTGAAAGCTCGGGGCTCAACCCCGAGTCGGCCGTGCGAACTGTTTTGCTGGAGCACTGTAGAGGCAGGCGGAATTCCGGGTGTAGCGGTGGAATGCGTAGAGATCCGGAAGAACACCGGTGGCGAAGGCGGCCTGCTGGGCAGTTGCTGACACTGAGGCGCGACAGCGTGGGGAGCAAACAGGATTAGAAA
>ASV_573
CGCGGTAAGACGAACCGTGCAAACGTTATTCGGAATCACTGGGCTTAAAGCGCGTGTAGGCGGATGGGAACGTCGGAACCTGAAAGCCCCCGGCTCAACCGGGGAAGCGGGGCCGAAACGACCCGTCTGGAGGGACGTAGGGGGATCTGGAACTTCCGGTGGAGCGGTGAAATGCGTTGAGATCGGAAGGAACGCCCGTGGCGAAAGCGAGATCCTGGACGTCTTCTGACGCTGAGACGCGAAAGCTAGGGGAGCAAACGGGATTAGAAA
>ASV_574
CGCGGTAATACGGAGGGTGCAAGCGTTATCCGGATTCACTGGGTTTAAAGGGTGCGTAGGTGGGCAGGTAAGTCAGTGGTGAAATCTCCGGGCTTAACCCGGAAACTGCCGTTGATACTATCTGTCTTGAATATCGTGGAGGTGAGCGGAATATGTCATGTAGCGGTGAAATGCTTAGATATGACATAGAACACCAATTGCGAAGGCAGCTCGCTACACGGTTATTGACACTGAGGCACGAAAGCGTGGGGATCAAACAGGATTAGAAA
>ASV_575
CGCGGTAATACGAAGGGGGCTAGCGTTGCTCGGAATTACTGGGCGTAAAGGGCGCGTAGGCGGATGTCTTAGTCAGAGGTGAAAGCCCAGGGCTTAACCTTGGAACTGCCTTTGATACTGGGCATCTTGAGTACGGGAGAGGTGAGTGGAACTCCGAGTGTAGAGGTGAAATTCGTAGATATTCGGAAGAACACCAGTGGCGAAGGCGACTCACTGGCCCGTTACTGACGCTGAGGCGCGAAAGCGTGGGGAGCAAACAGGATTAGAAA
>ASV_576
CGCGGTAAGACGAACCGTGCGAACGTTATTCGGAATCACTGGGCTTAAAGCGCGTGTAGGCGGATCGGCACGTCGGTCGCTGAAATCCCCCGGCTTAACCGGGGAAGGGGCGCCGAAACGACCGGTCTGGAGGAACGTAGGGGGAGCTGGAACTTCCGGTGGAGCGGTGAAATGCGTTGAGATCGGAAGGAACGCCCGTGGCGAAAGCGAGCTCCTGGACGTTTTCTGACGCTGAGACGCGAAAGCCAGGGGAGCGAACGGGATTAGAAA
>ASV_577
CGCGGTAATACGTAGGGGGCAAGCGTTGTCCGGAATCATTGGGCGTAAAGCGCGTGTAGGCGGCTCGATAAGTCCGCTCTGAAAGTCCGGGGCTCAACCCCGGGAGGCGGGTGGATACTGTCGAGCTAGAGTCCGGAAGGGGCGAGTGGAATTCCTGGTGTAGCGGTGAAATGCGCAGATATCAGGAGGAACACCGATGGCGAAGGCAGCTCGCTGGGACGGTACTGACGCTGAGACGCGAAAGCGTGGGGAGCAAACAGGATTAGATA
>ASV_578
CGCGGTAACACGTAGGGCGCAAGCGTTGTCCGGAATTATTGGGCGTAAAGAGCTCGTAGGCGGACTGTTGCGTCCGCTGTGAAAAGCTGGGGCTTAACCCTGGCCTTGCAGTGGATACGGGCAGACTAGAGGTAGGTAGGGGAGAATGGAATTCCCGGTGTAGCGGTGAAATGCGCAGATATCGGGAGGAACACCGGTGGCGAAGGCGGTTCTCTGGGCCTTACCTGACGCTGAGGAGCGAAAGCGTGGGGAGCGAACAGGATTAGATA
>ASV_579
CGCGGTAATACGGAGGGTGCGAGCATTAATCGGATTTATTGGGCGTAAAGGGCGCGTAGGCGGGTCAGTAAGTCAGATGTGAAAGCCCGGGGCTCAACCCCGGAACAGCATTTGAAACTGCAGATCTAGAGGGTAGGCGGAGAAAATAGAATTCCACAAGTAGCGGTGAAATGCGTAGATATGTGGAAGAATACCAGTGGCGAAGGCGGTTTTCTAGCTTATACCTGACGCTGAGGCGCGAAAGCAAGGGGATCAAACAGGATTAGAAA
>ASV_580
CGCGGTAATACGTAGGTGACAAGCGTTGTCCGGATTTACTGGGCGTAAAGAGCGCGCAGGCGGTCGTTCAAGTCGAGTGTGAAAGCCCCCGGCTCAACTGGGGAGGGTCACTCGATACTGATCGACTCGAAGGCAGGAGAGGGTAGTGGAATTCCCGGTGTAGTGGTGAAATGCGTAGATATCGGGAGGAACACCAGTGGCGAAGGCGACTACCTGGCCTGTTCTTGACGCTGAGGCGCGAAAGCTAGGGGAGCAAACGGGATTAGAAA
>ASV_581
CGCGGTAATACGGAGGGTGCAAGCATTAATCGGATTTATTGGGCGTAAAGGGCGCGTAGGCGGGAATATAAGTCAGATGTGAAATCCTGAGGCTCAACCTCAGAACTGCATTTGAAACTGTATACCTAGAGGATAGGAGGAGAAAACGGAATTCCACAAGTAGCGGTGAAATGCGTAGATATGTGGAAGAACACCGGTGGCGAAGGCGGTTTTCTATCTTATTCCTGACGCTGAGGCGCGAAAGCAAGGGGATCAAACAGGATTAGAAA
>ASV_582
CGCGGTAATACGTAGGAGGCAAGCGTTGTCCGGAATTACTGGGCGTAAAGAGCGTGTAGGCGGTACGGGAAGTCCGCTGTGAAAGCGCCCCGCTTAACGGGGCGAGGTCGGCGGAAACTCTCGGACTGGAGGGCGGTAGAGGGGGGTGGAATTCCCGGTGTAGTGGTGAAATGCGTAGAGATCGGGAGGAACACCAGTGGCGAAGGCGGCCCCCTGGGCCGGCCCTGACGCTGAGACGCGAAGGCGTGGGGAGCGAACGGGATTAGAAA
>ASV_583
CGCGGTAATACGAGGGGGGCAAGCGTTGTTCGGAATTATTGGGCGTAAAGGGTGCGTAGGCGGTTTGACAAGTCTGATGTGAAATCTATGGGCTCAACCCATAGCCTGCATCGGAAACTGTCGGGCTTGAGTATGGGAGAGGTGAGTGGAATTTCCGGTGTAGCGGTGAAATGCGTAGATATCGGAAGGAACACCTGTGGCGAAAGCGGCTCACTGGACCATTACTGACGCTGAGGCACGAAAGCTAGGGGAGCAAACAGGATTAGAAA
>ASV_584
CGCGGTAAGACGGAGGGGGCTAGCGTTGTTCGGAATTACTGGGCGTAAAGAGCGCGTAGGCGGTTTAGTAAGTTGGAAGTGAAAGCCCGGGGCTTAACCTCGGAATTGCTTTCAAAACTGCTAATCTAGAGTGTAGTAGGGGATGATGGAATTCCTAGTGTAGAGGTGAAATTCTTAGATATTAGGAGGAACACCGGTGGCGAAGGCGGTCATCTGGGCTACAACTGACGCTGAGGCGCGAAAGCGTGGGGAGCAAACAGGATTAGAAA
>ASV_585
CGCGGTAATACGAAGGGGGCTAGCGTTGCTCGGAATGACTGGGCGTAAAGGGCGCGTAGGCGGTTCGTACAGTCAGACGTGAAATTCCCGGGCTCAACCTGGGGGCTGCGTTTGATACGTGCGGGCTTGAGTTCGGAAGAGGGTCGTGGAATTCCCAGTGTAGAGGTGAAATTCGTAGATATTGGGAAGAACACCGGTGGCGAAGGCGGCGACCTGGTCCGATACTGACGCTGAGGCGCGAAAGCGTGGGGAGCAAACAGGATTAGAAA
>ASV_586
CGCGGTAATACGTAGGGTGCGAGCGTTAATCGGAATTACTGGGCGTAAAGAGTGCGTAGGCGGTTCTCCAAGTCCGTTGTGAAATCCCCGGGCTCAACCTGGGAATGGCAGTGGAAACTAGGGGACTTGAATCTGGCAGAGGGGGGTGGAATTCCACGTGTAGCAGTGAAATGCGTAGAGATGTGGAGGAACACCGATGGCGAAGGCAGCCCCCTGGGCTGAGATTGACGCTCAGGCACGAAAGCGTGGGGAGCAAACAGGATTAGAAA
>ASV_587
CGCGGTAATACAGAGGGTGCGAGCGTTGTTCGGAATTATTGGGCGTAAAGGGCGCGTAGGCGGTGTTGTAAGTCACCTGTGAAACCTCTGGGCTTAACTCAGAGCCTGCAGGCGAAACTGCAATGCTGGAGGGTGGGAGAGGTGCGTGGAATTCCCGGTGTAGCGGTGAAATGCGTAGATATCGGGAGGAACACCTGTGGCGAAAGCGGCGCACTGGACCACTACTGACGCTGAGGCGCGAAAGCTAGGGGAGCAAACAGGATTAGAAA
>ASV_588
CGCGGTAATACGTAGGGGGCGAGCGTTATCCAGATTTACTGGGCGTAAAGCGCGTGTAGGCGGCTGGTTAGGTGTGATGTGAAATCTTCCGGCTCAACCGGAAAACTGCATTGCAAACCGGCCTGGCTAGAGTGCAGGAGAGGGAAGCGGAATTCCAGGTGTAGCGGTGAAATGCGTAGATATCTGGAGGAACACCAGTGGCGAAGGCGGCTTCCTGGCCTGCAACTGACGCTGAGACGCGAAAGCGTGGGGAGCGAACCGGATTAGAAA
>ASV_589
CGCGGTAAGACGAACCGTACAAACGTTATTCGGAATTACTGGGCTTAAAGGGTGCGTAGGCGGCGCGGAAAGTAGGGTGTGAAATCCCTCGGCTCAACCGAGGAATTGCGCCCTAAACTACCGTGCTTGAGGGAGATAGAGGTGAGCGGAACTTAGGGTGGAGCGGTGAAATGCGTTGATATCCTAAGGAACACCGGTGGCGAAAGCGGCTCACTGGATCTCTTCTGACGCTGAGGCACGAAAGCTAGGGTAGCGAACGGGATTAGAAA
>ASV_590
CGCGGTAAGACGAACCGTGCGAACGTTATTCGGAATCACTGGGCTTAAAGCGCGTGTAGGCGGGAGGGCGCGTCCGGCGCTGAAATCCCCCGGCTCAACCGGGGAAGTGGCGCGGATACGGCCGTCCTGGAGGGACGTAGGGGGAGCTGGAACTTCCGGTGGAGCGGTGAAATGCGTTGAGATCGGAAGGAACGCCCGTGGCGAAAGCGAGCTCCTGGACGTTTTCTGACGCTGAGACGCGAAAGCCAGGGGAGCGAACGGGATTAGAAA
>ASV_591
CGCGGTAATACGTAGGTGACAAGCGTTGTCCGGATTTACTGGGCGTAAAGAGCGCGCAGGCGGTCGATTTAGTCGAGTGTGAAAGCCCCCGGCTCAACTGGGGAGGGTCACTCGATACTGATCGACTCGAAGGCGGGAGAGGGAAGCGGAATTCCCGGTGTAGTGGTGAAATGCGTAGATATCGGGAGGAACACCGGTGGCGAAGGCGGCCTTCTGGCTCACAACTGACGCTGTAGCGCGAAAGCGTGGGGAGCGAACGGGATTAGAAA
>ASV_592
CGCGGTAATACGTAGGGGGCAAGCGTTGTCCGGAATCATTGGGCGTAAAGAGCGTGTAGGCGGCTCGGTAAGTCCGCTGTGAAAGTCCAGGGCTCAACCCTGGAATGCCGGTGGATACTGTCGGGCTAGAGTCCGGAAGAGGCGAGTGGAATTCCTGGTGTAGTAGTGAAATGCGTAGATATCGGGAGGAACACCAGTGGCGAAGGCGGCCTTCTGGCTCGCAACTGACGCTGTAGCGCGAAAGCGTGGGGAGCGAACGGGATTAGAAA
>ASV_593
CGCGGTAAGACGGAGGGTGCAAGCGTTGTTCGGATTGACTGGGCGTAAAGGGCGTGTAGGCGGTCGGCCAAGTCTGATGTGAAAGCCCGAGGCTCAGCCTCGGAAGTGCGTCGGAAACTAGTCGGCTGGAGCGCGATAGAGGAGGGTGGAATTCCTGGTGTAGCGGTGAAATGCGTAGATATCAGGAGGAACACCGGCGGCGAAGGCGGCCCTCTGGATCGTTGCTGACGCTGAGACGCGAAAGCGTGGGGAGCAAACAGGATTAGAAA
>ASV_594
CGCGGTAATACGAAGGGGGCTAGCGTTGTTCGGAATTACTGGGCGTAAAGCGCGCGCAGGCGGTCTTCCAAGTCAGTGGTGAAAGCCCGGAGCTCAACTCCGGAACTGCCATTGAAACTGTGAGACTTGAGTACGAGAGAGGTGAGTGGAATTCCCAGTGTAGAGGTGAAATTCGTAGATATTGGGAAGAACACCGGTGGCGAAGGCGGCTCACTGGCTCGTAACTGACGCTCAGGCGCGACAGCGTGGGGATCAAACAGGATTAGATA
>ASV_595
CGCGGTAAGACAGAGGGTGCAAACGTTGTTCGGAATTACTGGGCGTAAAGCGTGTGTAGGTGGCTGCGTAAGTCGGATGTGAAAGCCCTGGGCTCAACCCAGGAAGTGCACTCGATACTGCGTAGCTTGAGTACCGGAGAGGTTGGTAGAATTCTCGGTGTAGAGGTGAAATTCGTAGATATCGAGAGGAATACCTGTGGCGAAGGCGGCCAACTGGACGAGTACTGACACTGAGACACGAAAGCGTGGGGAGCAAACAGGATTAGAAA
>ASV_596
CGCGGTAATACGGAGGGTGCAAGCATTAATCGGATTTATTGGGCGTAAAGGGCGCGTAGGCGGAAAGATAAGTCAGATGTGAAATCCCGAGGCTCAACCTCGGAACAGCATTTGAAACTATCATTCTAGAGGATAGAGGGAGAAAACGGAATTCCACAAGTAGCGGTGAAATGCGTAGATATGTGGAAGAACACCGGTGGCGAAGGCGGTTTTCTACTTTAGACCTGACGCTGAGGCGCGAAAGCAAGGGGATCAAACAGGATTAGAAA
>ASV_597
CGCGGTAATACGGAGGGTGCAAGCGTTATCCGGATTCACTGGGTTTAAAGGGTGCGTAGGCGGGCAGGTAAGTCCGTGGTGAAATCTCTGAGCTTAACTCAGAAACTGCCATGGATACTATTTGTCTTGAATGTTGTGGAGGTAAGCGGAATATGTCATGTAGCGGTGAAATGCTTAGATATGACATAGAACACCAATTGCGAAGGCAGCTTACTACACAAATATTGACGCTGAGGCACGAAAGCGTGGGGATCAAACAGGATTAGAAA
>ASV_598
CGCGGTAATACGGAGGGTGCAAGCATTAATCGGATTTATTGGGCGTAAAGGGCGCGTAGGCGGAAAGACAAGTCAGATGTGAAATCCTGGGGCTCAACCTCAGAACTGCATTTGAAACTATCTATCTAGAGGGTAGGAGGAGAAAACGGAATTCCACAAGTAGCGGTGAAATGCGTAGATATGTGGAAGAACACCGGTGGCGAAGGCGGTTTTCTATCTTATTCCTGACGCTGAGGCGCGAAAGCAAGGGGATCAAACAGGATTAGAAA
>ASV_599
CGCGGTAATACGAAGGGGGCTAGCGTTGCTCGGAATGACTGGGCGTAAAGGGCGCGTAGGCGGTGTACACAGTCAGGCGTGAAATTCCCGGGCTCAACCTGGGGACTGCGCTTGATACATGTACGCTTGAGTTCGGAAGAGGGTCGTGGAATTCCCAGTGTAGAGGTGAAATTCGTAGATATTGGGAAGAACACCGGTGGCGAAGGCGGCGACCTGGTCCGATACTGACGCTGAGGCGCGAAAGCGTGGGGAGCAAACAGGATTAGAAA
>ASV_600
CGCGGTAAGACGAACCGTGCGAACGTTATTCGGAATCACTGGGCTTAAAGCGCGTGTAGGCGGGTGGCCACGTCGGCTGCTGAAATCCCTCGGCTCAACCGAGGAACGGGCACCGATACGAGCGACCTGGAGGGAGGTAGGGGGGGCTGGAACTTCCGGTGGAGCGGTGAAATGCGTTGAGATCGGAAGGAACGCCCGTGGCGAAAGCGAGCCCCTGGACCTTTTCTGACGCTGAGACGCGAAAGCTAGGGGAGCGAACGGGATTAGAAA
>ASV_601
CGCGGTAATACGAAGGGGGCTAGCGTTGTTCGGAATTACTGGGCGTAAAGCGTATGCAGGCGGATCATTAAGTCAGGGGTGAAATCCCGAGGCTCAACCTCGGAACTGCCTTTGATACTGATGATCTTGAGTCCGGGAGAGGTGAGTGGAACTGCGAGTGTAGAGGTGAAATTCGTAGATATTCGCAAGAACACCAGTGGCGAAGGCGGCTCACTGGCCCGGTACTGACGCTGAGATACGAAAGCGTGGGGAGCAAACAGGATTAGATA
>ASV_602
CGCGGTAATACGTAGGCAGCAAGCGTTGTTCGGAGTTACTGGGCGTAAAGAGTGCGTAGGCGGTTTCGTAAGTTTGGTGTGAAATCTCCCGGCTTAACTGGGAGGGTGCGCCGAAAACTGCGGGGCTGGAGTGTGGGAGAGGTAAGCGGAATTCCCGGTGTAGCGGTGAAATGCGTAGATATCGGGAGGAACACCAGCGGTGTAGACGGCTTACTGGACCATGACTGACGCTGAGGCACGAAAGCGTGGGGAGCAAACAGGATTAGAAA
>ASV_603
CGCGGTAATACGTAGGGTGCAAGCGTTGTCCGGAATTATTGGGCGTAAAGAGCTCGTAGGCGGTCTGTCACGTCGGCTGTGAAATCCTGGGGCTCAACTCCGGGACTGCAGCCGATACGGGCAGACTAGAGTTCGGCAGGGGAGACTGGAATTCCTGGTGTAGCGGTGAAATGCGCAGATATCAGGAGGAACACCGGTGGCGAAGGCGGGTCTCTGGGCCGATACTGACGCTGAGGAGCGAAAGCGTGGGGAGCAAACAGGATTAGAAA
>ASV_604
CGCGGTAATACGTAGGGGGCGAGCGTTGTCCGGATTCATTGGGCGTAAAGAGCTCGTAGGCGGCTTGGTTAGTTGGGTGTGAAACCTCCAGGCTTAACCTGGAGACGCCACTCAATACTGCCATGGCTAGAGTCCGGTAGGGGACCACGGAATTCCTGGTGTAGCGGTGAAATGCGCAGATATCAGGAGGAACACCGGTGGCGAAGGCGGTGGTCTGGGCCGGCACTGACGCTGAGGAGCGAAAGCGTGGGGAGCGAACAGGATTAGAAA
>ASV_605
CGCGGTAATACAGAGGTCTCAAGCGTTGTTCGGAATCACTGGGCGTAAAGGGTGCGTAGGCGGCGCGGAAAGTCAGATGTGAAATCCGGAGGCTCAACCTCCGAATTGCATCCGATACTTCCGCGCTAGAGAGTTGTAGGGGAGCTTGGAATTCTCGGTGTAGCAGTGAAATGCGTAGATATCGAGAAGAACGCTCGCAGCGAAGGCGAAGCTCTGGGCAACATCTGACGCTGATGCACGAAGGCTAGGGGAGCGAACGGGATTAGAAA
>ASV_606
CGCGGTAATACGAAGGGGGCTAGCGTTGTTCGGAATTACTGGGCGTAAAGCGCGCGCAGGCGGTCTTCCAAGTCAGTGGTGAAAGCCCGGAGCTCAACTCCGGAACTGCCATTGAAACTGTGAGACTGGAGTACGAGAGAGGTGAGTGGAATTCCCAGTGTAGAGGTGAAATTCGTAGATATTGGGAAGAACACCGGTGGCGAAGGCGGCTCACTGGCTCGTAACTGACGCTCAGGCGCGACAGCGTGGGGATCAAACAGGATTAGAAA
>ASV_607
CGCGGTAATACGTAGGGTGCGAGCGTTAATCGGAATTACTGGGCGTAAAGCGTGCGCAGGCGGTTTGCTAAGACAGGTGTGAAAGCCCCGGGCTTAACCTGGGAATTGCGCTTGTGACTGGCAGACTGGAGTGTGGCAGAGGGAGGTGGAATTCCACGTGTAGCAGTGAAATGCGTAGAGATGTGGAGGAACACCGATGGCGAAGGCAGCCTCCTGGGCCAGCACTGACGCTCATGCACGAAAGCGTGGGGAGCAAACAGGATTAGAAA
>ASV_608
CGCGGTAATACGAAGGGGGCTAGCGTTGTTCGGAATTACTGGGCGTAAAGCGCGTGTAGGCGGGTCTTTAAGTCAGGGGTGAAATGCCAAGGCTCAACCTTGGAACTGCCTTTGATACTGGAGATCTTGAGTCCGGAAGAGGTGAGTGGAATTGCGAGTGTAGAGGTGAAATTCGTAGATATTCGCAAGAACACCAGTGGCGAAGGCGGCTCACTGGTCCGGAACTGACGCTGAGACGCGAAAGCGTGGGGAGCAAACAGGATTAGATA
>ASV_609
CGCGGTAATACGTAGGGGGCAAGCGTTGTCCGGAATTATTGGGCGTAAAGCGCACGCAGGCGGTTGCACGCGTTTCCGGTGCCAGCTCGTTGCTTAACGACGGGAGTGCCGGGAAGACGGTGTGACTTGAGGGCCTCAGAGGGACATAGAATTCCGGGTGGAGTGGTGAAATGCGTAGATATCCGGAGGAATACCAAAGGCGAAGGCAGTGTCCTGGGAGGTGACTGACGCTAAGGTGCGAAAGCCAGGGGAGCGAACGGGATTAGATA
>ASV_610
CGCGGTAATACGTAGGGTGCAAGCATTAATCGGATTTATTGGGCGTAAAGGGCGCGTAGGCGGGATTATAAGTCAGGTGTTAAAGCCCGGGGCTCAACCCCGGAAAAGCATTTGAAACTGTAATTCTAGAGGGTAGGCGGAGAAAATGGAATTCCACAAGTAGCGGTGAAATGCGTAGATATGTGGAAGAACACCAGTGGCGAAGGCGGTTTTCTAGCTTATACCTGACGCTGAAGCGCGAAAGCAAGGGGAGCAAACAGGATTAGAAA
>ASV_611
CGCGGTAATACGTAGGGGGCAAGCGTTGTCCGGATTTATTGGGCGTAAAGCGCACGCAGGCGGTCTGGTAAGTTTGGAGTGACAATTCTCGGCTTAACTGAGAAGGGTCTTCGAAGACTGCCAGACTTGAGGGCTTACGAGGGACACGGAATTCCGGGTGGAGTGGTGAAATGCGTAGAGATCCGGAGGAACACCAAAGGCGAAGGCAGTGTCCTGGGAAGTACCTGACGCTCAGGTGCGAAAGCTAGGGGAGCGAACGGGATTAGAAA
>ASV_612
CGCGGTAATACGAAGGGGGCTAGCGTTGCTCGGAATCACTGGGCGTAAAGGGTGCGTAGGCGGGTATTTAAGTCAGGGGTGAAATCCTGGAGCTCAACTCCAGAACTGCCTTTGATACTGAGTATCTTGAGTACGGGAGAGGTGAGTGGAACTGCGAGTGTAGAGGTGAAATTCGTAGATATTCGCAAGAACACCAGTGGCGAAGGCGGCTCACTGGCCCGTTACTGACGCTGAGGCACGAAAGCGTGGGGAGCAAACAGGATTAGATA
>ASV_613
CGCGGTAAGACAGAGGGTGCAAACGTTGTTCGGAATTACTGGGCGTAAAGCGCGTGTAGGCGGCTCTGCAAGTCGGATGTGAAAGCCCTCGGCTCAACCGGGGAAGTGCACTCGAAACTGCAGGACTAGAGTCTCGGAGAGGATCGTGGAATTCTCGGTGTAGAGGTGAAATTCGTAGATATCGAGAGGAACACCGGTGGCGAAGGCGGCGATCTGGACGATGACTGACGCTGAGACGCGAAAGCGTGGGGAGCAAACAGGATTAGAAA
>ASV_614
CGCGGTAAGACAGAGGGTGCAAACGTTGTTCGGAATTACTGGGCGTAAAGCGTGTGTAGGCGGCTAAGTAAGTCGGATGTGAAAGCCCTGGGCTCAACCCAGGAAGTGCACTCGATACTGCATAGCTAGAGTACTGGAGAGGTTGGTGGAATTCTCGGTGTAGAGGTGAAATTCGTAGATATCGAGAGGAACACCGGTGGCGAAGGCGGCCAACTGGACAGATACTGACGCTGAGACACGAAAGCGTGGGGAGCAAACAGGATTAGAAA
>ASV_615
CGCGGTAATACGTAGGGGGCGAGCGTTGTCCGGATTTACTGGGCGTAAAGAGCGCGTAGGCGGTCTTGTAGGTTGGTTGTGAAAGGTGCGGGCTTAACCCGCAATGGTCAACCAAAACCGCTGGACTTCGAGGGCAGTAGAGGAAGGTGGAATTCCGGGTGTAGTGGTGAAATGCGTAGAGATCCGGAGGAACACCGGCGGCGAAGGCGGCCTTCTGGGCTGGCCCTGACGCTGAGGCGCGAAAGCGTGGGGAGCGAACTGAATTAGAAA
>ASV_616
CGCGGTAAGACGAACCGTGCGAACGTTATTCGGAATCACTGGGCTTAAAGCGCGTGTAGGCGGGCCAGCACGTCGGGCGCTGAAATCCCCCGGCTCAACCGGGGAACGGGCACCGATACGACTGGCCTGGAGGGGAGTAGGGGGACCTGGAACTTCCGGTGGAGCGGTGAAATGCGTTGAGATCGGAAGGAACGCCCGTGGCGAAAGCGAGGTCCTGGGCTCTTACTGACGCTGAGACGCGAAAGCCAGGGGAGCGAACGGGATTAGAAA
>ASV_617
CGCGGTAATACGGAGGGTGCAAGCATTAATCGGATTTATTGGGCGTAAAGGGCGCGTAGGCTGGAAGATAAGTCAGATGTGAAATCCCGGGGCTCAACCCCGGAACAGCATTTGAAACTGTTTTTCTTGAGGCTAGATGGAGAAAACGGAATTCCACAAGTAGCGGTGAAATGCGTAGATATGTGGAAGAACACCGGTGGCGAAGGCGGTTTTCTAATTTAGACCTGACGCTGAGGCGCGAAAGCAAGGGGATCAAACAGGATTAGAAA
>ASV_618
CGCGGTAATACGTAGGAGGCGAGCGTTGTCCGGAATTACTGGGCGTAAAGCGCGCGTAGGCGGTTTCTTGCGTAGGCGGTGAAAGCCCCCGGCTCACCTGGGGGAGTGCCGCCTAAACGGGGAGACTTAGAGGGCGGTAGGGGCTGGCGGAACGCCCGGAGTAGCGGTGAAATGCGTTGAGATCGGGCAGAACACCAGTGGCGAAGGCGGCCAGCTGGGCCGACCCTGACGCTGAGGCGCGAAAGCCAGGGGAGCGAACGGAATTAGAAA
>ASV_619
CGCGGTAATACGGAGGGTGCAAGCGTTATCCGGATTCACTGGGTTTAAAGGGTGCGTAGGCGGGCAGGTAAGTCAGTGGTGAAATCTCCGGGCTTAACCCGGAAACTGCCGTTGATACTATCTGTCTTGAATATCGTGGAGGTGAGCGGAATATGTCATGTAGCGGTGAAATGCTTAGATATGACATAGAACACCAATTGCGAAGGCAGCTCGCTACACGGTTATTGACGCTGAGGCACGAAAGCGTGGGGATCAAACAGGATTAGAAA
>ASV_620
CGCGGTAATACGTAGGGGGCAAGCGTTGTCCGGATTTATTGGGCGTAAAGCGCACGCAGGCGGTCTGCTAAGTTCATGATGACAGCTCCTGGCTTAACTGGGAGAGGCCTGTGAAAACTGACAGACTTGAGGGCTTTAGAGGGATGCGGAATTCCGGGTGGAGTGGTGAAATACGTAGATATCCGGAGGAACACCAAAGGCGAAGGCAGCATCCTGGGAAGTACCTGACGCTCATGTGCGAAAGCCAGGGGAGCGAACGGGATTAGAAA
>ASV_621
CGCGGTAATACGTAGGGTGCGAGCGTTGTCCGGAATTATTGGGCGTAAAGAGCTTGTAGGCGGTTTGTCGCGTCTGCTGTGAAAGCCCGGGGCTTAACTCCGGGTCTGCAGTGGGTACGGGCAGGCTAGAGTGTGGTAGGGGAGACTGGAATTCCTGGTGTAGCGGTGAAATGCGCAGATATCAGGAGGAACACCGATGGCGAAGGCAGGTCTCTGGGCCATTACTGACGCTGAGAAGCGAAAGCATGGGGAGCAAACAGGATTAGATA
>ASV_622
CGCGGTAATACGTAGGGGGCGAGCGTTATCCGGATTTACTGGGCGTAAAGCGCGTTAAGGCGGTTGGCAAAGTTGGTGGTGAAATCTCAGGGCTCAACCCTGAAACTGCCTCCAATACTGGTCGGCTAGAGTGCGAGAGAGGAAGGTGGAATTCCCGGTGTAGTAGTGAAATGCGTAGATATCGGGAGGAACACCAGTGGCGAAGGCGGCCTTCTGGCTCGTAACTGACGCTGTAGCGCGAAAGCGTGGGGAGCGAACGGGATTAGAAA
>ASV_623
CGCGGTAATACGTAGGGGGCAAGCGTTGTCCGGATTTATTGGGCGTAAAGAGCGTGTAGGCGGTCAGGTAGGTCCGTTGTGAAAACTCGAGGCTCAACCTCGAGACGCCGATGGAAACCATCTGACTAGAGTCCGGAAGAGGAGAGTGGAATTCCTGGTGTAGCGGTGAAATGCGCAGATATCAGGAAGAACACCCGTGGCTAAGGCGGCTCTCTAGTACGTGACTGACGCTGAGACGCGAAAGCGTGGGGAGCGAACAGGATTAGAAA
>ASV_624
CGCGGTAAGACGAACCGTGCGAACGTTATTCGGAATCACTGGGCTTAAAGCGCGTGTAGGCGGATAGGAACGTCGGTAGTTGAAATCCCCCGGCTCAACCGGGGAACTGGCGCCGAAACGACCTGTCTGGAGGGACGTAGGGGGACCTGGAACTTCCGGTGGAGCGGTGAAATGCGTTGAGATCGGAAGGAACGCCCGTGGCGAAAGCGAGGTCCTGGACGTTTTCTGACGCTGAGACGCGAAAGCTAGGGTAGCGAACGGGATTAGATA
>ASV_625
CGCGGTAATACGTAGGGTGCAAGCGTTGTCCGGAATCATTGGGCGTAAAGAGCGTGTAGGCGGCTCGATTAGTCCGCTGTAAAAGTCCAGGGCTCAACCCTGGGATGCCGGTGGAAACTGTCGAGCTAGAGTCCGGGAGAGGCGAGTGGAATTCCTGGTGTAGCGGTGAAATGCGCAGATATCAGGAGGAACACCAATGGCGAAGGCAGCTCGCTGGAACGGTACTGACGCTGAGACGCGAAAGCGTGGGGAGCAAACAGGATTAGAAA
>ASV_626
CGCGGTAATACGGAGGGTGCAAGCGTTATCCGGATTCACTGGGTTTAAAGGGTGCGTAGGCGGGTAAGTAAGTCCGTGGTGAAATCTCTGAGCTTAACTCAGAAACTGCCGTGGATACTATTTGTCTTGAATATTGTGGAGGTGAGCGGAATATGTCATGTAGCGGTGAAATGCTTAGATATGACATAGAACACCAATTGCGAAGGCAGCTCACTACACAATCATTGACGCTGAGGCACGAAAGCGTGGGGATCAAACAGGATTAGAAA
>ASV_627
CGCGGTAATACGAAGGGGGCTAGCGTTGCTCGGAATTACTGGGCGTAAAGGGCGCGTAGGCGGATGACTAAGTTGGGGGTGAAAGCCCGGGGCTCAACCTCGGAACTGCCTTCAATACTGGTCATCTTGAGTTCGGGAGAGGTGTGTGGAACTCCGAGTGTAGAGGTGAAATTCGTAGATATTCGGAAGAACACCAGTGGCGAAGGCGACACACTGGCCCGATACTGACGCTGAGGCGCGAAAGCGTGGGGAGCAAACAGGATTAGAAA
>ASV_628
CGCGGTAATACGGAGGGTGCGAGCGTTAATCGGAATTACTGGGCGTAAAGGGTGCGTAGGTGGTTGATTAAGTTATCTGTGAAATACCTGGGCTCAACCTAGGCAGGTCAGATAATACTGATTGACTCGAGTATGGGAGAGGGTAGTGGAATTTCCGGTGTAGCGGTGAAATGCGTAGAGATCGGAAGGAACACCGGTGGCGAAGGCGGCTACCTGGCCTAATACTGACACTGAGGCACGAAAGCGTGGGGAGCAAACAGGATTAGAAA
>ASV_629
CGCGGTAAGACGAACCGTGCGAACGTTGTTCGGAATCACTGGGCTTAAAGGGCGCGTAGGCGGGTCATCAAGTCAGGGGTGAAATACTTCGGCCTAACCGGAGAAGTGCTTTTGATACTGGTGACCTCGAGGGGTGCAGGGGCATGTGGAACTTCCGGTGGAGCGGTGAAATGCGTAGATATCGGAAGGAACGCCGGTGGCGAAAGCGACGTGCTGGACACCTTCTGACGCTGAGGCGCGAAAGCCAGGGGAGCAAACGGGATTAGAAA
>ASV_630
CGCGGTAAGACGAACCGTGCGAACGTTATTCGGAATTACTGGGCTTAAAGCGCGTGTAGGCGGGTTGGAACGTCGGTCGCTGAAATCCCCCGGCTTAACCGGGGAACGGGCGCCGAAACGGCCAGTCTGGAGGAACGTAGGGGGAGCTGGAACTTCCGGTGGAGCGGTGAAATGCGTTGAGATCGGAAGGAACGCCCGTGGCGAAAGCGAGCTCCTGGACGTTTTCTGACGCTGAGACGCGAAAGCCAGGGGAGCGAACGGGATTAGAAA
>ASV_631
CGCGGTAATACGGAGGGCGCAAGCATTAATCGGATTTATTGGGCGTGAAGAGCGCGTAGGCGGGAAGGAAAGTTGGATGTGAAAGCTCGAGGCTCAACCTCGTAACCGCATTCAAAACTTCTTTTCTAGAGGACGGATGGAGAAAATGGAATTCCACGTGTAGCGGTGAAATGCGTAGATATGTGGAAGAACACCGGTGGCGAAGGCGATTTTCTAATTTGTTCCTGACGCTCTGGCGCGAAAGCAAGGGGAGCAAACAGGATTAGAAA
>ASV_632
CGCGGTAATACGTAGGGGGCGAGCGTTGTCCGGAGTTACTGGGCGTAAAGGGCACGCAGGCGGTCGGACAAGTTTGAGGTAACAGCTCCTGGCTTAACTGGGAGAGCGCCTTGAAAACTGTCGGACTTGAGGGCCAGAGAGGGACACAGAATTCCGGGTGTAGTGGTGAAATGCGTAGATATCCGGAGGAATACCAAAGGCGAAGGCAGTGTCCTGGAGGGTACCTGACGCTGAGGTGCGAAAGCTAGGGGAGCGAACGGGATTAGAAA
>ASV_633
CGCGGTAATACGGAGGGTGCGAGCGTTAATCGGAATAACTGGGCGTAAAGGGTGCGTAGGTGGTTGTATAAGTTATCTGTAAAATCCCTGGGCTCAACCTGGGCAGGTCAGATAAAACTGTACGACTCGAGTATGGGAGAGGGTAGTGGAATTTCCGGTGTAGCGGTGAAATGCGTAGAGATCGGAAGGAACACCAGTGGCGAAGGCGGCTACCTGGCCTAATACTGACACTGAGGCACGAAAGCGTGGGGAGCAAACAGGATTAGATA
>ASV_634
CGCGGTAATACAGAGGGTGCAAGCGTTGTTCGGAATTATTGGGCGTAAAGCGCGTGTAGGCGGCCAAGCATGTCGGGTGTGAAAGCCCTGGGCTTAACCCAGGAAGTGCGCCCGAAACTACTTGGCTTGAGTGTCGGAGAGGATGGCGGAACTCCCGGTGTAGAGGTGAAATTCGTAGATATCGGGAAGAACACCAGTGGCGAAGGCGGCCATCTGGACGACAACTGACGCTGAGACGCGAAAGCGTGGGGAGCAAACAGGATTAGAAA
>ASV_635
CGCGGTAATACGAAGGGAGCTAGCGTTGTTCGGAATTACTGGGCGTAAAGCGCACGTAGGCGGATTTGTCAGTCAGGGGTGAAATCCCGAGGCTCAACCTCGGAACTGCCTCCGATACAGCAAGTCTTGAGGACGAGAGAGGTTGGTGGAATTCCTAGTGTAGAGGTGAAATTCGTAGATATTAGGAAGAACACCAGTGGCGAAGGCGGCCAACTGGCTCGTATCTGACGCTGAGGTGCGAAAGCGTGGGGAGCAAACAGGATTAGAAA
>ASV_636
CGCGGTGACACGTAGGCACCAAGCGTTGTCCGGATTTATTGGGCGTAAAGAGCTCGTAGGCGGTTGAGTAAGTCGGGTGTGAAAACTCTGGGCTTAACCCAGAGCCGCCATTCGATACTGCTCTGACTTGAGTTCGGTAGGGGAGCAGGGAATTCCTAGTGTAGCGGTGAAATGCGCAGATATTAGGAGGAACACCGGTGGCGAAGGCGCTGCTCTGGGCCGAAACTGACGCTGAGGAGCGAAAGCGTGGGTAGCAAACAGGATTAGAAA
>ASV_637
CGCGGTAATACGAAGGGGGCTAGCGTTGTTCGGAATTACTGGGCGTAAAGCGTATGTAGGCGGATCGGTAAGTCAGGGGTGAAATCCTGGAGCTCAACTCCAGAACTGCCTTTGATACTGTCGATCTTGAGTCCGGGAGAGGTGAGTGGAACTGCGAGTGTAGAGGTGAAATTCGTAGATATTCGCAAGAACACCAGTGGCGAAGGCGGCTCACTGGCCCGGTACTGACGCTGAAATACGAAAGCGTGGGGAGCAAACAGGATTAGAAA
>ASV_638
CGCGGTAATACGAAGGGGGCTAGCGTTGCTCGGAATTACTGGGCGTAAAGGGCGCGTAGGCGGATATCTAAGTCGGGGGTGAAAGCCCAGGGCTCAACCCTGGAATTGCCTTCGATACTGGGTATCTTGAGTACGGGAGAGGTGAGTGGAACTCCGAGTGTAGAGGTGAAATTCGTAGATATTCGGAAGAACACCAGTGGCGAAGGCGACTCACTGGCCCGTTACTGACGCTGAGGCGCGAAAGCGTGGGGAGCAAACAGGATTAGAAA
>ASV_639
CGCGGTAATACGGAGGGTGCAAGCATTAATCGGATTTATTGGGCGTAAAGGGCGCGTAGGCGGGAAGATAAGTCAGATGTGAAATCCCGGGGCTCAACCCCGGAACAGCATTTGAAACTGTCTTTCTCAGAGGGTAGGCGGAGAAAATGGAATTCCACAAGTAGCGGTGAAATGCGTAGATATGTGGAAGAACACCAGTGGCGAAGGCGGTTTTCTAGCTTATACCTGACGCTAAAGCGCGAAAGCAAGGGGAGCAAACAGGATTAGAAA
>ASV_640
CGCGGTAATACGGAGGGTGCAAGCATTAATCGGATTTATTGGGCGTAAAGGGCGCGTAGGCGGAAATATAAGTCAGATGTGAAATCCCGGGGCTCAACCCCGGAACAGCATTTGAAACTGCATTTCTAGAGGATAAGCGGAGAAAACGGAATTCCACAAGTAGCGGTGAAATGCGTAGATATGTGGAAGAACACCGGTGGCGAAGGCGGTTTTCTAGCTTATTCCTGACGCTAATGCGCGAAAGCAAGGGGAGCAAACAGGATTAGAAA
>ASV_641
CGCGGTAATACAGAGGGTGCAAGCGTTAATCGGAATTACTGGGCGTAAAGCGCGCGTAGACGGTTACATAAGTCGGGTGTGAAAGCCCCGGGCTCAACCTGGGAATTGCATTCGAGACTGTGTAGCTAGGGTGCGGAAGAGGGAAGCGGAATTTCCGGTGTAGCGGTGAAATGCGTAGATATCGGAAGGAACACCAGTGGCGAAAGCGGCTTCCTGGTCCAGCACCGACGTTCAGGCGCGAAAGCGTGGGGAGCAAACAGGATTAGAAA
>ASV_642
CGCGGTAAGACGAACCGTGCAAACGTTATTCGGAATCACTGGGCTTAAAGCGCGTGTAGGCGGATGGGAACGTCGGAACCTGAAAGCCCCCGGCTCAACCGGGGAAGTGGGGCCGAAACGACCCGTCTGGAGGGACGTAGGGGGATCTGGAACTTCCGGTGGAGCGGTGAAATGCGTTGAGATCGGAAGGAACGCCCGTGGCGAAAGCGAGATCCTGGACGTTTACTGACGCTGAGACGCGAAAGCTAGGGGAGCGAACGGGATTAGATA
>ASV_643
CGCGGTAATACGTAGGGTGCAAGCATTAATCGGATTTATTGGGCGTAAAGGGCGCGTAGGCGGAAATGCCAGTCAGATGTGAAATCCCGGGGCTCAACCCCGGAACAGCATTTGAAACTACATTTCTAGAGGGTAGGCGGAGAAAACGGAATTCCACAAGTAGCGGTGAAATGCGTAGATATGTGGAAGAACACCAGTGGCGAAGGCGGTTTTCTAGCTTATACCTGACGCTGAGGCGCGAAAGCAAGGGGAGCAAACAGGATTAGAAA
>ASV_644
CGCGGTAATACGTAGGGTCCGAGCGTTGTCCGGAGTTACTGGGCGTAAAGCGCGCGCAGGCGGCTTGGCAAGCATGGCGTGAAAGCCCCCGGCTTAACCGGGGAGAGTCGTCGTGGACTGCCAGGCTTGAGGGCGGTAGGGGTTGGTGGAATTCCCGGTGTAGTGGTGAAATGCGTAGAGATCGGGAGGAACACCCGTGGCGAAGGCGGCCAACTGGGCCGACCCTGACGCTGAGGCGCGAAGGCGTGGGGAGCGAACGGGATTAGATA
>ASV_645
CGCGGTAATACGTAGGCAGCAAGCGTTGTTCGGAGTTACTGGGCGTAAAGGGTGCGTAGGCGGCTTTTTAAGTTTGGTGTGAAATCTCCCGGCTCAACTGGGAGGGTGCGCCGAATACTGAGAGGCTAGAGTGTGGGAGAGGAAAGTGGAATTCCTGGTGTAGCGGTGAAATGCGTAGATATCAGGAGGAACACCGGTGGTGTAAACGGCTTTCTGGACCATAACTGACGCTGAGGCACGAAAGCGTGGGTAGCAAACAGGATTAGAAA
>ASV_646
CGCGGTAATACGTAGGTGGCAAGCGTTGTCCGGAATTATTGGGCGTAAAGCGCGCGCAGGCGGTTCTTTAAGTCTGATGTGAAAGCCCACGGCTCAACCGTGGAGGGTCATTGGAAACTGGAGAACTTGAGTACAGAAGAGGAAAGCGGAATTCCACGTGTAGCGGTGAAATGCGTAGAGATGTGGAGGAACACCAGTGGCGAAGGCGGCTTTCTGGTCTGTAACTGACGCTGAGGCGCGAAAGCGTGGGGAGCAAACAGGATTAGAAA
>ASV_647
CGCGGTAAGACGAACCGTGCGAACGTTGTTCGGAATCACTGGGCTTAAAGGGCGCGTAGGCGGGTCATCAAGTCCGGGGTGAAATACTTCGGCCTAACCGGAGAAGGGCTTCGGATACTGGTGACCTCGAGGGGTGCAGGGGCATGTGGAACTTCCGGTGGAGCGGTGAAATGCGTAGATATCGGAAGGAACGCCGGTGGCGAAAGCGACGTGCTGGACACCTTCTGACGCTGAGGCGCGAAAGCCAGGGGAGCAAACGGGATTAGAAA
>ASV_648
CGCGGTAAGACGTAGGGGGCCAGCGTTGCTCGGAATTACTGGGTGTAAAGGGTTCGTAGGCGGTGCGGCAAGTTGGGAGTGAAATCTCTGGGCTCAACCCAGAGGCTGCTTCCAAAACTGCTGTGCTTGAGTGTGGGAGAGGCGCGTGGAATTGCAGGTGTAGCGGTGAAATGCGTAGATATCTGCAGGAACACCCGTGGCGAAAGCGGCGCGCTGGACCACAACTGACGCTGAGGAACGAAAGCTAGGGGAGCAAACAGGATTAGATA
>ASV_649
CGCGGTAATACGGAGGGTGCAAGCATTAATCGGATTTATTGGGCGTAAAGGGCGCGTAGGCGGGAAAATAAGTCAGATGTGAAATCCCGGGGCTCAACCCCGGAACAGCATATGAAACTGTTTTTCTTGAGGGTAGGCGGAGAGAATGGAATTCCACATGTAGCGGTGAAATGCGTAGATATGTGGAAGAACACCAGTGGCGAAGGCGATTCTCTAGCTTATTCCTGACGCTAAAGCGCGAAAGCAAGGGGATCAAACAGGATTAGAAA
>ASV_650
CGCGGTAATACGAAGGGTGCAAGCGTTACTCGGAATTACTGGGCGTAAAGGGTGCGTAGGTGGTTGCTTAAGTCTGCTGTGAAAGCCCCGGGCTCAACCTGGGAATGGCAGTGGATACTGGGCAGCTAGAGTGCGGTAGAGGATAGTGGAATTCCCGGTGTAGCGGTGAAATGCGTAGAGATCGGGAGGAACACCAGTGGCGAAGGCGGCTATCTGGACCAGCACTGACACTGAAGCACGAAAGCGTGGGGAGCAAACAGGATTAGATA
>ASV_651
CGCGGTAATACAGAGACTGCAAGCGTTATTCGGATTCACTGGGCGTAAAGGGTGCGCAGGCGGCTAAGTGTGTCAGGTGTGAAATCCCGAGGCTTAACCTCGGAACTGCGCCTGAAACTACTTGGCTAGAGTACTGGAGAGGGTAACGGAATTCACGGTGTAGCAGTGAAATGCGTAGATATCGTGAGGAACACCAGAGGCGAAGGCGGTTACCTGGACAGTTACTGACGCTCAGGCACGAAAGCGTGGGGAGCAAAAGGGATTAGATA
>ASV_652
CGCGGTAATACAGAGGGTGCAAGCGTTAATCGGAATTACTGGGCGTAAAGGGCGCGTAGGTGGGAAGATAAGTCAGATGTGAAAGCCCCGGGCTTAACCTGGGAATGGCATTTGAAACTGTTTTTCTAGAGTAGAGTAGAGGGCAGTGGAATTTCCGGTGTAGCGGTGAAATGCGTAGATATCGGAAGGAACACCAGTGGCGAAGGCGGCTGCCTGGACTCTAACTGACACTGAGGCGCGAAAGCGTGGGGAGCGAACAGGATTAGAAA
>ASV_653
CGCGGTAATACGGAGGATCCGAGCGTTATCCGGATTTATTGGGTTTAAAGGGTGCGTAGGCGGCCTATTAAGTCAGGGGTGAAAGACGGTAGCTTAACTATCGCAGTGCCTTTGATACTGATGGGCTTGAATGTACTTGAGGTAGGCGGAATGTGACAAGTAGCGGTGAAATGCATAGATATGTCACAGAACACCAATTGCGAAGGCAGCTTACTAAAGTATGATTGACGCTGAGGCACGAAAGCGTGGGGATCAAACAGGATTAGAAA
>ASV_654
CGCGGTAATACGTAGGGGGCGAGCGTTGTCCGGAGTTACTGGGCGTAAAGCGCACGCAGGCGGTCTGGTAAGTTTGGAGTGACAATTCTCGGCTTAACTGAGAAGGGTCTTCGAAGACTGCCCGACTTGAGGACTTACGAGGGACACGGAATTCCGGGTGGAGTGGTGAAATGCGTAGATATCCGGAGGAACACCAAAGGCGAAGGCAGTGTCCTGGGAAGTACCTGACGCTCAGGTGCGAAAGCTAGGGGAGCAAACGGGATTAGATA
>ASV_655
CGCGGTAATACGGAGGGTGCAAGCATTAATCGGATTTATTGGGCGTAAAGGGCGCGTAGGCGGGGCTGTAAGTCAGATGTGAAATCCCGGGGCTCAACCTCGGAACAGCATTTGAAACTACAACTCTAGAGGGTAGGCGGAGAAAATGGAATTCCACAAGTAGCGGTGAAATGCGTAGATATGTGGAAGAACACCAGTGGCGAAGGCGATTTTCTAGCTTATTCCTGACGCTAAAGCGCGAAAGCAAGGGGATCAAACAGGATTAGAAA
>ASV_656
CGCGGTAATACGTAGGTGACAAGCGTTGTCCGGATTTACTGGGCGTAAAGAGCGCGCAGGCGGTCGTTCAAGTCGAGTGTGAAAGCCCCCGGCTCAACTGGGGAGGGTCACTCGATACTGATCGACTCGAAGGCAGGAGAGGGTAGTGGAATTCCCGGTGTAGTGGTGAAATGCGTAGATATCGGGAGGAACACCAGTGGCGAAGGCGACTACCTGGCCTGTTCTTGACGCTGAGGCGCGAAAGCTAGGGGAGCAAACGGGATTAGATA
>ASV_657
CGCGGTAATACGAAGGGGGCTAGCGTTGTTCGGAATTACTGGGCGTAAAGGGCGCGTAGGCTGTGCTGTAAGTCAGGCGTGAAATCCCCGGGCTCAACCTGGGAATTGCGCATGATACTGCGGCGCTTGAAGACGGGAGAGGATGGCGGAATTCCCAGTGTAGAGGTGAAATTCGTAGATATTGGGAAGAACACCGGTGGCGAAGGCGGCCATCTGGCCCGTTATTGACGCTGAGGCGCGAAAGCGTGGGGAGCAAACAGGATTAGATA
>ASV_658
CGCGGTAATACGTAGGGTCCAAGCGTTGTCCGGAATTATTGGGCGTAAAGAGCTCGTAGGCGGCTTGTCGCGTCGGCTGTGAAAACCTGGGGCTCAACCCCGGGCCTGCAGCCGATACGGGCAAGCTAGAATTCGGTAGGGGAGACTGGAACTCCTGGTGTAGCGGTGAAATGCGCAGATATCAGGAAGAACACCGGTGGCGAAGGCGGGTCTCTGGGCCGATATTGACGCTGAGGAGCGAAAGCGTGGGGAGCGAACAGGATTAGAAA
>ASV_659
CGCGGTAATACGGAGGGTGCGAGCGTTAATCGGAATTACTGGGCGTAAAGGGTGCGTAGGTGGTTATATAAGTTATCTGTGAAAGCCCTGGGCTCAACCTGGGAAGGTCAGATAAGACTGTATGACTCGAGTATGGGAGAGGGTAGTGGAATTTCCGGTGTAGCGGTGAAATGCGTAGAGATCGGAAGGAACACCAGTGGCGAAGGCGGCTACCTGGCCTAATACTGACACTGAGGCACGAAAGCGTGGGGAGCAAACAGGATTAGATA
>ASV_660
CGCGGTGACACGTAGGCACCAAGCGTTGTCCGGATTTATTGGGCGTAAAGAGCTCGTAGGCGGTTCAGTAAGTCGGGTGTGAAAACTTTGGGCTTAACCCAAAGCCTGCATTCGATACTGCTGTGACTTGAGTTCGGTAGGGGAGCGGGGAATTCCTAGTGTAGCGGTGAAATGCGCAGATATTAGGAGGAACACCGGTGGCGAAGGCGCCGCTCTGGGCCGAAACTGACGCTGAGGAGCGAAAGCGTGGGTAGCAAACAGGATTAGAAA
>ASV_661
CGCGGTAATACGTAGGGGGCAAGCGTTGTCCGGAATTATTGGGCGTAAAGCGCGTGTAGGCGGCTCGATAAGTCCGCTCTGAAAGCCCGAGGCTCAACCTCGGGAGGCGGGTGGATACTGTCGAGCTCGAGTCCGGAAGAGGAGTGTGGAATTCCTGGTGTAGCGGTGAAATGCGCAGATATCAGGAGGAACACCAATGGCGAAGGCAGCACTCTGGGACGTGACTGACGCTGAGACGCGAAAGCGTGGGGAGCAAACAGGATTAGATA
>ASV_662
CGCGGTAATACGTAGGGTGCGAGCGTTGTCCGGAATTATTGGGCGTAAAGAGCTTGTAGGCGGTTTGTCGCGTCTGCCGTGAAAATCCGAGGCTCAACCTCGGACTTGCGGTGGGTACGGGCAGACTAGAGTGTGGTAGGGGAGACTGGAATTCCTGGTGTAGCGGTGAAATGCGCAGATATCAGGAGGAACACCGATGGCGAAGGCAGGTCTCTGGGCCACTACTGACGCTGAGAAGCGAAAGCGTGGGGAGCGAACAGGATTAGAAA
>ASV_663
CGCGGTAATACAGAGGGTGCGAGCGTTAATCGGAATTACTGGGCGTAAAGCGCACGTAGGTGGATATTTAAGTCGGAAGTGAAAGCCCTGGGCTTAACCTAGGAATTGCCTCCGATACTGGATATCTTGAATATGGTAGAGGGTAGTGGAATTTCCGGTGTAGCGGTGAAATGCGTAGATATCGGAAGGAACACCAGTGGCGAAAGCGGCTACCTGGACCAATATTGACACTTAGGTGCGAAAGCGTGGGGAGCAAACAGGATTAGAAA
>ASV_664
CGCGGTAAGACGAACCGTGCTAACGTTATTCGGAATCACTGGGCTTAAAGCGCGTGTAGGCGGATGGGGACGTCGGTCGTTGAAAGCCCCCGGCTCAACCGGGGAACTGGCACCGAAACGCCCCGTCTCGAGGGACGTAGGGGGACCTGGAACTTCCGGTGGAGCGGTGAAATGCGTTGAGATCGGAAGGAACGCCCGTGGCGAAAGCGAGGTCCTGGACGTTTTCTGACGCTGAGACGCGAAAGCTAGGGGAGCGAACGGGATTAGAAA
>ASV_665
CGCGGTAATACGAAGGGTGCAAGCGTTACTCGGAATTACTGGGCGTAAAGCGTGCGTAGGTGGTTGTTTAAGTCTGTTGTGAAAGCCCTGGGCTCAACCTGGGAACTGCAGTGGAAACTGGGCAACTAGAGTGTGGTAGAGGGTAGCGGAATTCCCGGTGTAGCAGTGAAATGCGTAGAGATCGGGAGGAACATCCATGGCGAAGGCAGCTACCTGGACCAACACTGACACTGAGGCACGAAAGCGTGGGGAGCAAACAGGATTAGAAA
>ASV_666
CGCGGTAATACGAAGGGGGCGAGCGTTGTTCGGAATTACTGGGCGTAAAGGGCGCGTAGGCGGCCCGTTTTGTCAGGCGTGAAAGCCCTGGGCTCAACCTAGGAATTGCGCTTGGGACGGATGGGCTAGAGATCGGGAGAGGAGAGTGGAATTCCCAGTGTAGAGGTGAAATTCGTAGATATTGGGAAGAACACCAGTGGCGAAGGCGGCTCTCTGGACCGATACTGACGCTGAGGCGCGAAAGCGTGGGGAGCAAACAGGATTAGATA
>ASV_667
CGCGGTAATACGGAGGGTGCGAGCGTTAATCGGAATTACTGGGCGTAAAGGGTGCGTAGGTGGTTGATTAAGTTATCTGTGAAATCCCCGGGCTCAACCTGGGCAGGTCAGATAATACTGGTTAACTCGAGTATGGGAGAGGGTAGTGGAATTTCCGGTGTAGCGGTGAAATGCGTAGAGATCGGAAGGAACACCAGTGGCGAAGGCGGCTACCTGGCCTAATACTGACACTGAGGCACGAAAGCGTGGGGAGCAAACAGGATTAGAAA
>ASV_668
CGCGGTAATACGTAGGGGGCGAGCGTTGTCCGGATTTATTGGGCGTAAAGGGCCCGCAGGCGGTCGGGTAAGTTTAGGGTTACAGCTCCTGGCTTAACTGGGAGAGCGCCTTGAAGACTGCGCGACTTGAGGACTTCAGAGGGACACAGAATTCCGGGTGTAGTGGTGAAATGCGTAGATATCCGGAGGAATACCAAAGGCGAAGGCAGTGTCCTGGGGAGTTTCTGACGCTGAGGGGCGAAAGCTAGGGGAGCGAACGGGATTAGAAA
>ASV_669
CGCGGTAAGACAGAGGGTGCAAACGTTGTTCGGAATTACTGGGCGTAAAGCGTGTGTAGGCGGTTACGAAAGTCGGATGTGAAATCCCCGGGCTCAACCCGGGAAGTGCACCCGAAACTGTGTGACTTGAGTACCGGAGAGGTTGGTGGAATTCTCGGTGTAGAGGTGAAATTCGTAGATATCGAGAGGAACACCGGTGGCGAAGGCGGCCAACTGGACGAGTACTGACGCTGAGACACGAAAGCGTGGGGAGCAAACAGGATTAGAAA
>ASV_670
CGCGGTAATACGTAGGGGGCAAGCGTTGTCCGGAATCATTGGGCGTAAAGAGCGTGTAGGCGGCTCGGTAAGTCTGCTGTGAAAGTCCAGGGCTCAACCCTGGAATGCCGGTGGAAACTGTCGGGCTCGAGTCCGGAAGAGGCGAGTGGAATTCCTGGTGTAGCGGTGAAATGCGCAGATATCAGGAGGAACACCAATGGCGAAGGCAGCTCGCTGGGACGGTACTGACGCTGAGACGCGAAAGCGTGGGGAGCAAACAGGATTAGAAA
>ASV_671
CGCGGTAATACGAAGGGGGCTAGCGTTGTTCGGAATCACTGGGCGTAAAGCGCACGCAGGCGGATCGTTAAGTCAGGGGTGAAATCCCGAGGCTCAACCTCGGAACTGCCTCTGATACTGGCGATCTTCGAGTCCGGGAGAGGTGAGTGGAACTCCGAGTGTAGAGGTGAAATTCGTAGATATTCGGAAGAACACCAGTGGCGAAGGCGGCTCACTGGCCCGGTACTGACGCTCAGGTGCGAAAGCGTGGGGAGCAAACAGGATTAGAAA
>ASV_672
CGCGGTAATACGGAGGGTGCAAGCATTAATCGGATTTACTGGGCGTAAAGGGCGCGTAGGCGGGAAGGAAAGTTAGATGTGAAAGCCCGAAGCTCACCTTCGGAACGGCATCTAATACTCCCTTTCTAGAGGATGGACGGAGAAAATGGAATTCCACATGTAGCGGTGAAATGCGTAGATATGTGGAGGAACACCGGTGGCGAAGGCGATTTTCTAGTTTAGACCTGACGCTGAGGCGCGAAAGCAAGGGGAGCAAACAGGATTAGAAA
>ASV_673
CGCGGTAATACGAAGGGGGCTAGCGTTGCTCGGAATCACTGGGCGTAAAGCGCACGTAGGCGGCTTTTTAAGTCAAGGGTGAAATCCTGGAGCTCAACTCCAGAACTGCCTTTGATACTGAGAGGCTTGAGTCCGGGAGAGGTGAGTGGAACTGCGAGTGTAGAGGTGAAATTCGTAGATATTCGCAAGAACACCAGTGGCGAAGGCGGCTCACTGGCCCGGTACTGACGCTGAGGTGCGAAAGCGTGGGGAGCAAACAGGATTAGAAA
>ASV_674
CGCGGTAATACGTAGGGTGCAAGCGTTGTCCGGATTTATTGGGCGTAAAGAGCTCGTAGGCGGTTTGTCACGTCGGATGTGAAAACCTGGGGCTTAACCCCGGGCCTGCATTCGATACGGGCAGACTAGAGTTTGGTAGGGGAGATTGGAACTCCTGGTGTAGCGGTGAAATGCGCAGATATCAGGAAGAACACCGGTGGCGAAGGCGGATCTCTGGGCCAATACTGACGCTGAGGAGCGAAAGCGTGGGGAGCAAACAGGATTAGAAA
>ASV_675
CGCGGTAAGACGAACCGTGCGAACGTTATTCGGAATCACTGGGCTTAAAGCGCGTGTAGGTGGATTGGTGCGTCGGCCGCTGAAATCCCCCGGCTTAACCGGGGAACTGGCGCCGAAACGACCGGTCTGGAGGAACGTAGGGGGAGCTGGAACTTCCGGTGGAGCGGTGAAATGCGTTGAGATCGGAAGGAACGCCCGTGGCGAAAGCGAGCTCCTGGACGTTTACTGACACTGAGACGCGAAAGCCAGGGGAGCGAACGGGATTAGAAA
>ASV_676
CGCGGTAAGACAGAGGGTGCAAACGTTGTTCGGAATTACTGGGCGTAAAGCGTGTGTAGGTGGCCACGTAAGTCGGATGTGAAAGCCCTGGGCTCAACCCAGGAAGTGCACTCGATACTGCGTGGCTTGAGTACCGGAGAGGTTGGTAGAATTCTCGGTGTAGAGGTGAAATTCGTAGATATCGAGAGGAATACCTGTGGCGAAGGCGGCCAACTGGACGAGTACTGACACTGAGACACGAAAGCGTGGGGAGCAAACAGGATTAGAAA
>ASV_677
CGCGGTAATACGGAGGGTGCAAGCATTAATCGGATTTATTGGGCGTAAAGGACGCGTAGGCGGACTGACAAGTCAGATGTGAAATCCTGGGGCTCAACCCCAGAACAGCATTTGAAACTATCAATCTAGAGGGTAGAAGGAGAAAACGGAATTCCACAAGTAGCGGTGAAATGCGTAGATATGTGGAAGAACACCGGTGGCGAAGGCGGTTTTCTATTTTATTCCTGACGCTGAGGCGTGAAAGTAAGGGGATCAAACAGGATTAGAAA
>ASV_678
CGCGGTAAGACGAACCGTGCGAACGTTATTCGGAATCACTGGGCTTAAAGCGCGTGTAGGCGGATCGGAACGTCGGTCGCTGAAATCCCCCGGCTCAACCGGGGAAGTGGCGCCGAAACGGCCGGTCTGGAGGGACGTAGGGGGGGCTGGAACTTCCGGTGGAGCGGTGAAATGCGTTGAGATCGGAAGGAACGCCCGTGGCGAAAGCGAGCCCCTGGACGTCTACTGACGCTGAGACGCGAAAGCCAGGGGAGCGAACGGGATTAGATA
>ASV_679
CGCGGTAAGACGAACCGTGCGAACGTTGTTCGGAATCACTGGGCTTAAAGGGCGCGTAGGCGGGCTGCCAAGTCTGTCGTGAAATCCCGCGGCTTAACCGTGGAACTGCGATGGATACTGGCGGTCTAGAGGGGGGTAGGGGCATGCGGAACTGTGGGTGGAGCGGTGAAATGCGTTGATATCCACAGGAACTCCGGTGGCGAAGGCGGCGTGCTGGACCTCTACTGACGCTGAGGCGCGAAAGCCAGGGGAGCAAACGGGATTAGAAA
>ASV_680
CGCGGTAATACGGAGGATCCAAGCGTTATCCGGATTTATTGGGTTTAAAGGGTGCGTAGGCGGACTTGTAAGTCAGTGGTGAAATCCTGCAGCTCAACTGCAGAACTGCCATTGATACTGCTAGTCTTGAGTATAGTTGAGGTGGGCGGAATGTGTCATGTAGCGGTGAAATGCTTAGATATGACACAGAACACCGATTGCGAAGGCAGCTCGCTAAACTATAACTGACGCTGAGGCACGAAAGCGTGGGTAGCAAACAGGATTAGAAA
>ASV_681
CGCGGTAATACGTAGGTCCCGAGCGTTGTCCGGATTTATTGGGCGTAAAGCGAGCGCAGGCGGTTAGATAAGTCTGAAGTTAAAGGCTGTGGCTTAACCATAGTACGCTTTGGAAACTGTTTAACTTGAGTGCAAGAGGGGAGAGTGGAATTCCATGTGTAGCGGTGAAATGCGTAGATATATGGAGGAACACCGGTGGCGAAAGCGGCTCTCTGGCTTGTAACTGACGCTGAGGCTCGAAAGCGTGGGGAGCAAACAGGATTAGAAA
>ASV_682
CGCGGTAATACAGAGAGTGCGAGCGTTAATCGGAATTACTGGGCGTAAAGCGCACGTAGGTGGAATTCTAAGTCGGATGTGAAATCCCCGGGCTTAACCTGGGAATTGCATTCGATACTGGTTTTCTAGAGTATAGTAGAGGGAAGTGGAATTTCCGGTGTAGCGGTGAAATGCGTAGATATCGGAAAGAACACCAGTGGCGAAAGCGGCTTCCTGGACTAATACTGACACTTAGGTGCGAAAGCGTGGGGAGCAAACAGGATTAGAAA
>ASV_683
CGCGGTAATACGGAGGGTGCAAGCATTAATCGGATTTATTGGGCGTAAAGGGCGCGTAGGCGGGGATATAAGTCAGACGTGAAATCCCGAGGCTCAACCTCGGAACTGCATTTGAAACTATATCTCTTGAGGGTAGGAGGAGAAAACGGAATTCCACAAGTAGCGGTGAAATGCGTAGATATGTGGAAGAACACCGGTGGCGAAGGCGGTTTTCTATCTTACTCCTGACGCTGATGCGCGAAAGCAAGGGGATCAAACAGGATTAGAAA
>ASV_684
CGCGGTAATACGGAGGGTGCGAGCGTTAATCGGAATTACTGGGCGTAAAGAGTGCGTAGGTGGTTAATTAAGTTATCTGTGAAATCCCTGGGCTCAACCTGGGCAGGTCAGATAAAACTGGTTAACTCGAGTATGGGAGAGGGTAGTGGAATTTCCGGTGTAGCGGTGAAATGCGTAGAGATCGGAAGGAACACCAGTGGCGAAGGCGGCTACCTGGCCTAATACTGACACTGAGGCACGAAAGCGTGGGGAGCAAACAGGATTAGAAA
>ASV_685
CGCGGTAAGACGAACCGTGCGAACGTTGTTCGGAATCACTGGGTTTAAAGGGCGCGTAGGCGGACTGTCAAGTCGGTGGTGAAATCTTTCGGCTCAACCGGAAAATCGCCTTCGATACTGGCGGCCTTGAGGGAGGTAGGGGCATGCGGAACTTCCGGTGGAGCGGTGAAATGCGTAGATATCGGAAGGAACACCGATGGCGAAAGCAGCGTGCTGGACCTTTTCTGACGCTGAGGCGCGAAAGCCAGGGGAGCAAACGGGATTAGAAA
>ASV_686
CGCGGTAATACAGAGGGTGCAAGCGTTAATCGGAATTACTGGGCGTAAAGCGCACGTAGGTGGGTGCTTAAGTCGAATGTGAAACCCCCGAGCTTAACTTGGGGACTGCATGCGATACTGAACACCTAGAGTATGGTAGAGGGAAGTGGAATTTCCGGAGTAGCGGTGAAATGCGTAGATATCGGAAGGAACACCAGTGGCGAAGGCGGCTTCCTGGGCTAATACTGACACTGAGGTGCGAAAGCGTGGGGAGCAAACAGGATTAGAAA
>ASV_687
CGCGGTAATACGTAGGGTGCAAGCGTTGTCCGGAATTATTGGGCGTAAAGAGCTCGTAGGCGGTCTGTCGCGTCGGCTGTGAAAACTTGGGGCTCAACCCCAAGCCTGCAGTCGATACGGGCAGACTAGAGTGCGGTAGGGGAGACTGGAATTCCTGGTGTAGCGGTGAAATGCGCAGATATCAGGAGGAACACCGGTGGCGAAGGCGGGTCTCTGGGCCGTAACTGACGCTGAGGAGCGAAAGCGTGGGGAGCGAACAGGATTAGAAA
>ASV_688
CGCGGTAATACGTAGGGTGCAAGCGTTGTCCGGAATTATTGGGCGTAAAGAGCTCGTAGGCGGCTCGTCGCGTCGGCTGTGAAAACCTGGGGCTCAACCCCGGGCCTGCAGCCGATACGGGCGAGCTAGAATTCGGTAGGGGAGACTGGAATTCCTGGTGTAGCGGTGAAATGCGCAGATATCAGGAGGAACACCGGTGGCGAAGGCGGGTCTCTGGGCCGATATTGACGCTGAGGAGCGAAAGCGTGGGGAGCAAACAGGATTAGAAA
>ASV_689
CGCGGTAATACGGAGGGTGCAAGCATTAATCGGATTTATTGGGCGTAAAGAGCGTGTAGGCGGCGAAGAAAGTCAGATGTGAAATCCCGGGGCTTACCCCCGGAACTGCATTTGAAACTTCTTCACTAGAGGGTAGGCGGAGAAAACGGAATTCCACAAGTAGCGGTGAAATGCGTAGATATGTGGAAGAACACCGGTGGCGAAGGCGGTTTTCTAGCTTATTCCTGACGCTGAGACGCGAAAGCAAGGGGAGCAAACAGGATTAGAAA
>ASV_690
CGCGGTAAGACGAACCGTGCGAACGTTGTTCGGAATCACTGGGCTTAAAGGGCGCGTAGGCGGACTGCCAAGTCCGGGGTGAAATCCTCCGGCTTAACCGGAGAATTGCCTGGGATACTGGCGGTCTTGAGGGAGGTAGGGGCACGCGGAACTTCCGGTGGAGCGGTGAAATGCGTTGATATCGGAAGGAACGCCGGTGGCGAAAGCGGCGTGCTGGCCCTCTTCTGACGCTGAGGCGCGAAAGCCAGGGGAGCGAACGGGATTAGAAA
>ASV_691
CGCGGTAATACGTAGGCAGCGAGCGTTGTTCGGAGTTACTGGGCGTAAAGGGTGTGTAGGCGGTTCTCTAAGTTTGGTGTGAAATCTCCCGGCTTAACCGGGAGGGTGCGCCGAAAACTGGGGAACTAGAGTACGGGATGGGAGAGTGGAATTCCTGGTGTAGCGGTGAAATGCGTAGATATCAGGAGGAACACCGGTGGTGTAGACGGCTCTCTGGACCGTAACTGACGCTGAGACACGAAAGCGTGGGTAGCAAACAGGATTAGAAA
>ASV_692
CGCGGTAATACGTAGGGGGCAAGCGTTATCCAGATTTACTGGGCGTAAAGCGCGTGTAGGCGGCTGGTTAGGTGTGACGTGAAATCTTCCGGCTCAACCGGAAAACTGCGTTGCAAACCGGCCTGGCTAGAGTGCAGGAGAGGGAAGCGGAATTCCAGGTGTAGCGGTGAAATGCGTAGATATCTGGAGGAACACCAGTGGCGAAGGCGGCTTCCTGGCCTGTAACTGACGCTGAGACGCGAAAGCGTGGGGAGCGAACCGGATTAGAAA
>ASV_693
CGCGGTAATACAGAGACTGCAAGCGTTATTCGGATTCACTGGGCGTAAAGGGTGCGCAGGCGGCCAAGTGTGTGAGGCGTGAAAGCCCGGGGCTTAACCTCGGAATTGCACCTCAAACTACATGGCTAGAGCATTGGAGAGGGTAGCAGAATTCATGGTGTAGCAGTGAAATGCGTAGATATCATGAGGAATACCAGAGGCGAAGGCGGCTACCTGGACAATTGCTGACGCTCAGGCACGAAAGCGTGGGGAGCAAAAGGGATTAGAAA
>ASV_694
CGCGGTAAGACGAACCGAGCGAACGTTGTTCGGAATCACTGGGCTTAAAGGGCGCGTAGGCGGGCTGCCAAGTTTGGGGTGAAATCCCCCGGCTCAACCGGGGAAGTGCCTTGAATACTGGCGGTCTGGAGGGAGGTAGGGGCGTGCGGAACTGTGGGTGGAGCGGTGAAATGCGTTGATATCCACAGGAACTCCGGTGGCGAAGGCGGCACGCTGGACCTTTTCTGACGCTGAGGCGCGAAAGCCAGGGGAGCGAACGGGATTAGAAA
>ASV_695
CGCGGTAATACGTAGGGTGCGAGCGTTGTCCGGAATTACTGGGCGTAAAGAGTTCGTAGGCGGTTTGTCGCGTCGTCTGTGAAATCCAGCAGCTCAACTGTTGGCTTGCAGGCGATACGGGCAGACTTGAGTATTTCAGGGGAGACTGGAATTCCTGGTGTAGCGGTGAAATGCGCAGATATCAGGAGGAACACCGGTGGCGAAGGCGGGTCTCTGGGAAATAACTGACGCTGAGGAACGAAAGCGTGGGTAGCGAACAGGATTAGAAA
>ASV_696
CGCGGTAAGACGAACCGTGCAAACGTTATTCGGAATCACTGGGCTTAAAGCGCGTGTAGGCGGATGGGAACGTCGGTTACTGAAAGCCCCCGGCTCAACCGGGGAAGTGGTGCCGAAACGACCCGTCTGGAGGGACGTAGGGGGATCTGGAACTTCCGGTGGAGCGGTGAAATGCGTTGAGATCGGAAGGAACGCCCGTGGCGAAAGCGAGGTCCTGGACGTCTGCTGACGCTGAGACGCGAAAGCTAGGGGAGCAAACGGGATTAGAAA
>ASV_697
CGCGGTAATACAGAGGGTGCAAGCATTAATCGGATTTATTGGGCGTAAAGGGCGCGTAGGCGGCCTAGCAAGTCAGATGTGAAATCCCGGGGCTCAACCCCGGAACAGCATTTGAAACTACTAGACTAGAGGGTAGGCGGAGAAAACGGAATTCCACGTGTAGCGGTGAAATGCGTAGATATGTGGAAGAACACCGGTGGCGAAGGCGGTTTTCTAGCTTATTCCTGACGCTGAGGCGCGAAAGCAAGGGGATCAAACAGGATTAGAAA
>ASV_698
CGCGGTAAGACGAACCGAGCGAACGTTGTTCGGAATCACTGGGCTTAAAGGGCGCGTAGGCGGGCATTCAAGTCTATGGTGAAATCCTCCAGCTCAACTGGAGAACTGCCGTGGATACTGGGTGTCTCGAGGGAGGTAGGGGCGTGCGGAACTATTGGTGGAGCGGTGAAATGCGTTGATATCAATAGGAACTCCGGTGGCGAAGGCGGCACGCTGGACCTCTTCTGACGCTGAGGCGCGAAAGCCAGGGGAGCAAACGGGATTAGAAA
>ASV_699
CGCGGTAAGACGAACCGTGCGAACGTTGTTCGGAATCACTGGGCTTAAAGGGCGCGTAGGCGGGCTCAAAAGTCAGGGGTGAAATCCCACGGCTCAACCGTGGAAGTGCCTTTGATACTGTGAGTCTCGAGGGAGGTAGGGGCGTGCGGAACTTCCGGTGGAGCGGTGAAATGCGTAGATATCGGAAGGAACACCGGTGGCGAAAGCGGCGCGCTGGACCTCTTCTGACGCTGAGGCGCGAAAGCCAGGGGAGCAAACGGGATTAGAAA
>ASV_700
CGCGGTAATACGAAGGGTGCAAGCGTTACTCGGAATTACTGGGCGTAAAGCGTGCGTAGGTGGTTTCTTAAGTCTGCTGTGAAAGCCCCGGGCTCAACCTGGGAATTGCAGTGGATACTGGGGAGCTAGAGTGCGGTAGAGGGTAGTGGAATTCCCGGTGTAGCGGTGAAATGCGTAGAGATCGGGAGGAACACCAGTGGCGAAGGCGGCTACCTGGACCAGCACTGACACTGAGGCACGAAAGCGTGGGGAGCAAACAGGATTAGAAA
>ASV_701
CGCGGTAATACAGAGACTGCAAGCGTTATTCGGATTCACTGGGCGTAAAGGGTGCGCAGGCGGCCGTATGTGTGAGGCGTGAAAGCCCGGGGCTTAACCCCGGAATTGCACCTCAAACTATACGGCTAGAGCATTGGAGAGGGTAGCAGAATTCACGGTGTAGCAGTGAAATGCGTAGATATCGTGAGGAATACCAGAGGCGAAGGCGGCTACCTGGACAATTGCTGACGCTCAGGCACGAAAGCGTGGGGAGCAAAAGGGATTAGAAA
>ASV_702
CGCGGTAATACGTAGGGGGCGAGCGTTATCCGGATTTACTGGGCGTAAAGCGCGTTAAGGCGGTTGGCAAAGTTGGTGGTGAAATCTCAGGGCTCAACCCTGAAACTGCCTCCAATACTGGTCGACTGGAGTGTGAGAGAGGAAAGTGGAATTCCCGGTGTAGTAGTGAAATGCGTAGATATCGGGAGGAACACCAGTGGCGAAGGCGGCTTTCTGGCTCACAACTGACGCTGTAGCGCAAAAGCGTGGGGAGCGAACGGGATTAGAAA
>ASV_703
CGCGGTAATACGAAGGGGGCTAGCGTTGCTCGGAATTACTGGGCGTAAAGCGCACGTAGGCGGCTTTTTAAGTCGGAGGTGAAATCCTGGAGCTCAACTCCAGAACTGCCTTCGATACTGGAGAGCTCGAGTTCGGGAGAGGTGAGTGGAACTGCGAGTGTAGAGGTGAAATTCGTAGATATTCGCAAGAACACCAGTGGCGAAGGCGGCTCACTGGCCCGATACTGACGCTGAGGTGCGAAAGCGTGGGGAGCAAACAGGATTAGAAA
>ASV_704
CGCGGTAATACGTAGGGGGCAAGCGTTGTCCGGAATCATTGGGCGTAAAGCGCGTGTAGGCGGCTCGATAAGTCCGCTCTGAAAGTCCGGGGCTCAACCCCGGGAGGCGGGTGGATACTGTCGAGCTAGAGTCCGGAAGGGGCGAGTGGAATTCCTGGTGTAGCGGTGAAATGCGCAGATATCAGGAGGAACACCGATGGCGAAGGCAGCTCGCTGGGACGGTACTGACGCTGAGACGCGAAAGCGTGGGGAGCAAACAGGATTAGAAA
>ASV_705
CGCGGTAAGACGAACCGTGCGAACGTTATTCGGAATCACTGGGCTTAAAGCGCGTGTAGGCGGGCCGTTGCGTCAGTCGCTGAAATCCCCCGGCTTAACCGGGGAAGTGGCACTGATACGAGCGGCCTGGAGGGAGGTAGGGGGGGCTGGAACTTCCGGTGGAGCGGTGAAATGCGTTGAGATCGGAAGGAACGCCCGTGGCGAAAGCGAGCCCCTGGACCTTTTCTGACGCTGAGACGCGAAAGCTAGGGGAGCGAACGGGATTAGATA
>ASV_706
CGCGGTAATACGGAGGGTGCAAGCATTAATCGGATTTATTGGGCGTAAAGGGCGCGTAGGCGGAAAGATAAGTCAGATGTGAAATCCTGGGGCTCAACCTCAGAACTGCATTTGAAACTGTCTATCTAGAGGGTAGGAGGAGAAAACGGAATTCCACAAGTAGCGGTGAAATGCGTAGATATGTGGAAGAACACCGGTGGCGAAGGCGGTTTTCTATCTTATTCCTGACGCTGAGGCGCGAAAGCAAGGGGATCAAACAGGATTAGATA
>ASV_707
CGCGGTAATACGTAGGCAGCGAGCGTTGTTCGGAGTTACTGGGCGTAAAGGGTGTGTAGGCGGTTGTTTAAGTTTGGTGTGAAATCTCCCGGCTCAACTGGGAGGGTGCGCCGAATACTGAATGACTTCGAGTGCGGGAGAGGAAAGTGGAATTCCTGGTGTAGCGGTGAAATGCGTAGATATCAGGAGGAACACCGGTGGTGTAGACGGCTTTCTGGACCGTAACTGACGCTGAGACACGAAAGCGTGGGTAGCAAACAGGATTAGAAA
>ASV_708
CGCGGTAATACGGAGGGGGCGAGCGTTATTCGGAATTATTGGGCGTAAAGGGCGCGTAGGCGGCCTGGTAAGTCAAAGGTGAAATCCCTCGGCTCAACTGAGGAACTGCCTTTGAAACTGTCAGGCTTGAGGCCGGGAGGGGGTGGCGGAATTCCCAGTGTAGCGGTGAAATGCGTAGATATTGGGAGGAACACCAGTGGCGAAGGCGGCCACCTGGACCGGTTCTGACGCTGATGCGCGAAAGCGTGGGGAGCAAACAGGATTAGAAA
>ASV_709
CGCGGTAAGACGAACCGTGCGAACGTTATTCGGAATCACTGGGCTTAAAGCGCGTGTAGGCGGATCGGCACGTCGGTCGCTGAAATCCCCCGGCTTAACCGGGGAAGGGGCGCCGAAACGACCGGTCTGGAGGAACGTAGGGGGAGCTGGAACTTCCGGTGGAGCGGTGAAATGCGTTGAGATCGGAAGGAACGCCCGTGGCGAAAGCGAGCTCCTGGACGTTTTCTGACGCTGAGACGCGAAAGCCAGGGGAGCGAACGGGATTAGATA
>ASV_710
CGCGGTAATACGTAGGCAGCAAGCGTTGTTCGGAGTTACTGGGCGTAAAGAGTGCGTAGGTGGCTCTCTAAGTTTGGTGTGAAATCTCCCGGCTTAACTGGGAGGGTGCGCCGAAAACTGGGGGGCTTGAGTGTGGGAGAGGAAAGCGGAATTCCTGGTGTAGCGGTGAAATGCGTAGATATCAGGAGGAACACCGGTGGTGTAGACGGCTTTCTGGACCACAACTGACACTGAGGCACGAAAGCGTGGGGAGCAAACAGGATTAGAAA
>ASV_711
CGCGGTAAGACGAACCGTGCGAACGTTATTCGGAATCACTGGGCTTAAAGCGCGTGTAGGCGGGACGGCGCGTCGGTCGCTGAAAGCCCCCGGCTCAACCGGGGAAGCGGCGCCGATACGGCCGACCTGGAGGGACGTAGGGGGGCCTGGAACTTCCGGTGGAGCGGTGAAATGCGTTGAGATCGGAAGGAACGCCCGTGGCGAAAGCGAGGCCCTGGACGTCTGCTGACGCTGAGACGCGAAAGCCAGGGGAGCGAACGGGATTAGATA
>ASV_712
CGCGGTAATACGTAGGGTGCAAGCGTTGTCCGGAATCATTGGGCGTAAAGAGCGTGTAGGCGGCCCGATCAGTCCGCTGTGAAAGTCCAGGGCTCAACCCTGGAATGCCGGTGGATACTGTCGGGCTAGAGTCCGGAAGAGGCGAGTGGAACTCCTGGTGTAGCGGTGAAATGCGCAGATATCAGGAAGAACACCGATGGCGAAGGCAGCTCGCTGGGACGGTACTGACGCTGAGACGCGAAAGCGTGGGGAGCAAACAGGATTAGAAA
>ASV_713
CGCGGTAATACGGAGGGTGCAAGCATTAATCGGATTTATTGGGCGTAAAGGGCGCGTAGGCGGAGATAAAAGTCAGATGTGAAATCCCGGGGCTCAACCTCGGAACAGCATTTGAAACTCTATCCCTTGAGGGTAGGCGGAGAAAACGGAATTCCACAAGTAGCGGTGAAATGCGTAGATATGTGGAAGAACACCAGTGGCGAAGGCGGTTTTCTAGCTTATTCCTGACGCTAAAGCGCGAAAGCAAGGGGATCAAACAGGATTAGAAA
>ASV_714
CGCGGTAATACAGAGGTCTCAAGCGTTGTTCGGATTCATTGGGCGTAAAGGGTGCGTAGGTGGCGCCATAAGTCGGGTGTGAAATTTCGGAGCTCAACTCCGAAACTGCATTCGATACTGTGGTGCTTGAGGACTGGAGAGGAGACTGGAATTTACGGTGTAGCAGTGAAATGCGTAGAGATCGTAAGGAAGACCAGTGGCGAAGGCGGGTCTCTGGACAGTTCCTGACACTGAGGCACGAAGGCTAGGGGAGCAAACGGGATTAGAAA
>ASV_715
CGCGGTAATACAGAGGGTGCAAGCGTTAATCGGAATTACTGGGCGTAAAGGGTGCGTAGGTGGTTATTTAAGTGAGGTGTGAAATTCCTGGGCTCAACCTGGGGACTGCGCCTTATACTGGGTGACTAGAGTCTTGTAGAGGGAAGTGGAATTTCCGGTGTAGCGGTGAAATGCGTAGATATCGGAAGGAACATCAGTGGCGAAGGCGACTTCCTGGACAAAGACTGACACTGAGGCACGAAAGCATGGGGAGCAAACAGGATTAGAAA
>ASV_716
CGCGGTAATACGTAGGGTGCGAGCGTTGTCCGGATTTATTGGGCGTAAAGAGCTCGTAGGCGGCCTGTCGCGTCGGATGTGAAAGCCCGGGGCTTAACTCCGGGTCTGCATTCGATACGGGCAGGCTAGAGTGTGGTAGGGGAGATCGGAATTCCTGGTGTAGCGGTGAAATGCGCAGATATCAGGAGGAACACCGGTGGCGAAGGCGGATCTCTGGGCCATTACTGACGCTGAGGAGCGAAAGCGTGGGGAGCGAACAGGATTAGAAA
>ASV_717
CGCGGTAATACGAAGGGTGCAAACGTTATTCGGATTTATTGGGCGTAAAGGGTACGCAGGCGGTGCGTTAAGTCAACTGTTAAATCTCCCGGCCTAACCGGGAATCAGCGGTAGATACTGGCGCACTAGAGGATGGAAGAGAGAAGTGGAATTCTTGGAGTAGAGGTAAAATTCGTAGATCTCAAGAGGAACATCGATGGCGAAGGCAGCTTCTTGGTCCATATCTGACGCTCAGGTACGAAAGCGTGGGGAGCAAACAGGATTAGAAA
>ASV_718
CGCGGTAATACGTAGGTGGCGAGCGTTGTCCGGATTTACTGGGCGTAAAGAGCGCGCAGGCGGTCGACTTAGTCGGATGTGAAAGCCCCCGGCTCAACTGGGGAGGGTCATTCGATACTGGTCGACTCGAAGGCAGGAGAGGGAAGCGGAATTCCCGGTGTAGTGGTGAAATGCGTAGATATCGGGAGGAACACCAGTGGCGAAGGCGGCTTCCTGGCCTGTTCTTGACGCTGAGGCGCGAAAGCTAGGGGAGCAAACGGGATTAGAAA
>ASV_719
CGCGGTAAGACGAACCGTGCGAACGTTATTCGGAATCACTGGGCTTAAAGCGCGTGTAGGCGGGAGGGAACGTCCGTCGCTGAAATCCCCCGGCTCAACCGGGGAACGGGCGCGGATACGACCTTCCTGGAGGGACGTAGGGGGACCTGGAACTTCCGGTGGAGCGGTGAAATGCGTTGAGATCGGAAGGAACGCCCGTGGCGAAAGCGAGGTCCTGGACGTCTGCTGACGCTGAGACGCGAAAGCCAGGGGAGCGAACGGGATTAGAAA
>ASV_720
CGCGGTAATACGGAGGGTGCGAGCGTTGTTCGGAATCACTGGGCGTAAAGCGCGTGTAGGCGGCTTCGTAAGTCTGGTGTGAAAGCCCGGGGCTTACCCCCGGAAGTGCACTGGATACTGCAAAGCTTGAGTACCGGAGAGGAAAGTGGAATTCCTGGTGTAGCGGTGAAATGCGTAGATATCAGGAGGAACACCGGTGGCGAAGGCGGCTTTCTGGACGGATACTGACGCTGAGACGCGAAAGCGTGGGGAGCAAACAGGATTAGAAA
>ASV_721
CGCGGTAATACGTAGGGTGCGAGCGTTGTCCGGAATTACTGGGCGTAAAGAGTTCGTAGGCGGTTTGTCGCGTCGTCTGTGAAATCCAGCAGCTCAACTGTTGGCTTGCAGGCGATACGGGCAGACTTGAGTATTTCAGGGGAGACTGGAATTCCTGGTGTAGCGGTGAAATGCGCAGATATCAGGAGGAACACCGGTGGCGAAGGCGGGTCTCTGGGAAATAACTGACGCTGAGGAACGAAAGCGTGGGTAGCGAACAGGATTAGATA
>ASV_722
CGCGGTAATACGAAGGGGGCTAGCGTTGTTCGGATTTACTGGGCGTAAAGCGCACGTAGGTGGATAGTTAAGTGAGAGGTGAAATCCCAGGGCTCAACCCTGGAACTGCCTTTCATACTGGTTATCTCGAGTTCGGAAGAGGTGAGTGGAATTCCTAGTGTAGAGGTGAAATTCGTAGATATTAGGAAGAACACCGGTGGCGAAGGCGGCTCACTGGTCCGATACTGACACTGAGGTGCGAAAGCGTGGGGAGCAAACAGGATTAGAAA
>ASV_723
CGCGGTAATACGGAGGGTGCAAGCATTAATCGGATTTATTGGGCGTAAAGGGCGCGTAGGCGGGGATATAAGTCAGATGTGAAATCCCGAGGCTCAACCTCGGAACGGCATTTGAAACTGTATCTCTTGAGGGTAGGAGGAGAAAACGGAATTCCACAAGTAGCGGTGAAATGCGTAGATATGTGGAAGAACACCGGTGGCGAAGGCGGTTTTCTATCTTATTCCTGACGCTAAAGCGCGAAAGCAAGGGGATCAAACAGGATTAGAAA
>ASV_724
CGCGGTAATACGGAGGGTGCAAGCGTTATCCGGATTCACTGGGTTTAAAGGGTGCGTAGGCGGGCAGGTAAGTCCGTGGTGAAATCTCTGAGCTTAACTCAGAAACTGCCATGGATACTATTTGTCTTGAATACTGTGGAGGTAAGCGGAATATGTCATGTAGCGGTGAAATGCTTAGATATGACATGGAACACCAATTGCGAAGGCAGCTTACTACACAGTTATTGACGCTGAGGCACGAAAGCGTGGGGATCAAACAGGATTAGAAA
>ASV_725
CGCGGTAATACGTAGGGTCCGAGCGTTGTCCGGAATTACTGGGCGTAAAGAGCTCGTAGGTGGTTTGTCGCGTTGTTCGTGAAAACTCACAGCTTAACTGTGGGCGTGCGGGCGATACGGGCAGACTGGAGTACTGCAGGGGAGACTGGAATTCCTGGTGTAGCGGTGGAATGCGCAGATATCAGGAGGAACACCGGTGGCGAAGGCGGGTCTCTGGGCAGTAACTGACGCTGAGGAGCGAAAGCGTGGGGAGCAAACAGGATTAGAAA
>ASV_726
CGCGGTAAGACGAACCGTGCGAACGTTATTCGGAATCACTGGGCTTAAAGCGCGTGTAGGCGGATGGGAACGTCGGCTTCTGAAAGCCCCCGGCTCAACCGGGGAAGTGGGGCCGAAACGACCCGTCTGGAGGGACGTAGGGGGATCTGGAACTTCCGGTGGAGCGGTGAAATGCGTTGAGATCGGAAGGAACGCCCGTGGCGAAAGCGAGATCCTGGACGTTTTCTGACGCTGAGACGCGAAAGCTAGGGGAGCAAACGGGATTAGATA
>ASV_727
CGCGGTAATACGTAGGGTGCAAGCGTTGTCCGGAATTATTGGGCGTAAAGAGCTCGTAGGCGGTTTGTCGCGTCTGCTGTGAAAACTCAGGGCTTAACCCTGAGCCTGCAGTGGGTACGGGCAGACTAGAGTGTGGTAGGGGAGATCGGAATTCCTGGTGTAGCGGTGGAATGCGCAGATATCAGGAGGAACACCGGTGGCGAAGGCGGATCTCTGGGCCATAACTGACGCTGAGGAGCGAAAGCATGGGGAGCGAACAGGATTAGAAA
>ASV_728
CGCGGTAATACGGAGGGTGCAAGCATTAATCGGATTTATTGGGCGTAAAGGGCGCGTAGGCGGATCGGAAAGTCAGATGTGAAATCCTGGAGCTCAACTCCAGAACAGCATTTGAAACTCCCGATCTAGAGGGTAGTCGGAGAAAATAGAATTCCACAAGTAGCGGTGAAATGCGTAGATATGTGGAAGAATACCGGTGGCGAAGGCGGTTTTCTAGATTACTCCTGACGCTGAGGCGCGAAAGTAAGGGGATCAAACAGGATTAGAAA
>ASV_729
CGCGGTAATACAGGGGGTGCAAACGTTGCTCGGAATCATTGGGCGTAAAGCGCACGTAGGCGGTTCGTTATGTCGGATGTGAAAGCCCTCGGCTTAACTGAGGAAGTGCATCCGAAACTGGCGAGCTAGAGTACTAAAGAGGGTCGCGGAATTCCCGGTGTAGAGGTGAAATTCGTAGATATCGGGAGGAACACCGGTGGCGAAGGCGGCGACCTGGGTAGATACTGACGCTGAGGTGCGAAAGCGTGGGGAGCAAACAGGATTAGAAA
>ASV_730
CGCGGTAATACGAAGGGGGCTAGCGTTGTTCGGAATCACTGGGCGTAAAGCGCACGTAGGCGGATTGTTAAGTCAGAGGTGAAATGCCAGGGCTCAACCTTGGAACAGCCTTTGATACTGGCCATCTGGAGTCCGGGAGAGGTGAGTGGAACTGCGAGTGTAGAGGTGAAATTCGTAGATATTCGCAAGAACACCAGTGGCGAAGGCGGCTCACTGGCCCGGTACTGACGCTGAGGTGCGAAAGCGTGGGGAGCAAACAGGATTAGAAA
>ASV_731
CGCGGTAAGACGGAGGGGGCTAGCGTTGTTCGGAATTACTGGGCGTAAAGGGCGCGTAGGCGGCAAATCAAGTTAGGCGTGAAATCCCTGGGCTTAACCCAGGAACTGCGTTTAATACTGGTTAGCTAGAGATTGGTAGAGGAAAGTGGAATTCCTAGTGTAGAGGTGAAATTCGTAGATATTAGGAAGAACACCAGAGGCGAAGGCGACTTTCTGGGCCAATACTGACGCTGAGGCGCGAAAGCGTGGGGAGCAAACAGGATTAGAAA
>ASV_732
CGCGGTAATACGTAGGGGGCGAGCGTTATCCGGATTTACTGGGCGTAAAGCGCGTTAAGGCGGCCGACAAAGTTGGTGGTGAAATTTCAGGGCTCAACTCTGAAACTGCCTCCAATACTGGTTGGCTTGAGTGCGAGAGAGGAAGGTGGAATTCCCGGTGTAGTAGTGAAATGCGCAGATATCAGGAGGAACACCAATGGCGAAGGCAGCTCGCTGGGACGTGACTGACGCTGAGAAGCGAAAGCATGGGGAGCGAACAGGATTAGAAA
>ASV_733
CGCGGTAAGACGAACCGAGCGAACGTTATTCGGAATCACTGGGCTTAAAGGGTGCGTAGGCGGGTCTGTAAGTCAGGGGTGAAATCCCACGGCCCAACCGTGGAAGTGCCTCTGATACTGCGGGCCTAGAGGGGGATAGGGGCGTGCGGAACTTCCGGTGGAGCGGTGAAATGCGTAGATATCGGAAGGAACACCGGTGGCGAAAGCGGCGCGCTGGATCCCTACTGACGCTGAGGCACGAAAGCCAGGGGAGCAAACGGGATTAGATA
>ASV_734
CGCGGTAATACGTAGGGGGCAAGCGTTGTCCGGAGTTACTGGGCGTAAAGCGCTCGCAGGCGGTGATGTACGTAGAGGGTTCCAGCCATCGGCTTAACCGATGGAGTGCTCGCTAAACGGCATGACTTGAGGGCTAGAGAGGGACATGGAACTCCGGGTGGAGTGGTGAAATGCGTAGATATCCGGAAGAACACCAAAGGCGAAGGCAGTGTCCTGGCTAGTACCTGACGCTAAGGAGCGAGAGCTAGGGGAGCGAACAGGATTAGATA
>ASV_735
CGCGGTAATACGTAGGGCGCAAGCGTTGTCCGGAATTATTGGGCGTAAAGAGCTCGTAGGCGGCCTGTCGCGTCCGCTGTGAAATCCTGGGGCTTAACCCCGGGCGTGCAGTGGATACGGGCTGGCTAGAGGCAGGCAGGGGAGAACGGAATTCCCGGTGTAGCGGTGAAATGCGCAGATATCGGGAGGAACACCGGTGGCGAAGGCGGTTCTCTGGGCCTGTTCTGACGCTGAGGAGCGAAAGCGTGGGGAGCAAACAGGATTAGAAA
>ASV_736
CGCGGTAATACGTAGGGGGCGAGCGTTGTCCGAAGTTACTGGGCGTAAAGAGCGCGTAGGCGGGTTTGCAAGTGGGGGGTGAAAGGTTCAGGCTCAACCTGGACACTGCCTCCCAAACTGCAAGCCTTGAGTGCGGGAGAGGCGAGTGGAATGGTAGGTGTAGCGGTGAAATGCGTAGATATCTATCGGAACACCCATGGCGAAGGCAGCTCGCTGGCCTGTAACTGACGCTGAGGCGCGAAAGCGTGGGGAGCAAACAGGATTAGAAA
>ASV_737
CGCGGTAATACGTAGGGTCCGAGCGTTGTCCGGAATTACTGGGCGTAAAGCGTGCGCAGGCGGCTTTCCAAGCGCTACGTGAAAGCCCCGGGCTCAACCCGGGAGGGTCGTGGCGAACTGGGAGGCTTGAGGCCGGTAGAGGTGGGTGGAACTCCTGGTGGAGTGGTGAAATGCGTAGAGATCAGGAAGAACACCCGTGGCGAAGGCGGCCCACTGGGCCGGTACTGACGCTGAGGCACGAAGGCGTGGGGAGCGAACGGGATTAGAAA
>ASV_738
CGCGGTAATACGGAGGATCCAAGCGTTATCCGGATTTATTGGGTTTAAAGGGTGCGTAGGTGGCTTTTTAAGTCAGGGGTGAAAGACGGTAGCTTAACTATCGCAGTGCCTTTGATACTGAAGAGCTTGAATGAACTAGAGGTAGGCGGAATGTGACAAGTAGCGGTGAAATGCATAGATATGTCACAGAACACCAATTGCGAAGGCAGCTTACTATGGTTTTATTGACACTGAGGCACGAAAGCGTGGGGATCAAACAGGATTAGAAA
>ASV_739
CGCGGTAAGACGAACTGTCCTAACGTTGTTCGGAATCACTGGGCTTAAAGGGCGCGTAGGCGGTCGACCAAGTCAGGGGTGAAATCCTGCAGCTTAACTGTAGAAGTGCCTTTGATACTGGTCGTCTGGAGGGAGATAGGGGTGTGTGGAACTTCCAGTGGAGCGGTGAAATGCGTTGATATTGGAAGGAACGCCGGAGGCGAAAGCGACGCACTGGATCTCTACTGACGCTGAGGCGCGAAAGCTAGGGGAGCAAACGGGATTAGAAA
>ASV_740
CGCGGTAAGACGAACCGTGCGAACGTTATTCGGAATCACTGGGCTTAAAGCGCGTGTAGGCGGATTGGAACGTCGGTCGCTGAAATCCCCCGGCTTAACCGGGGAACGGGCGCCGAAACGACCAGTCTGGAGGAACGTAGGGGGAGCTGGAACTTCCGGTGGAGCGGTGAAATGCGTTGAGATCGGAAGGAACGCCCGTGGCGAAAGCGAGCTCCTGGACGTTTTCTGACGCTGAGACGCGAAAGCCAGGGGAGCGAACGGGATTAGAAA
>ASV_741
CGCGGTAAGACGAACCGTGCGAACGTTATTCGGAATCACTGGGCTTAAAGCGCGTGTAGGCGGGACGGCACGTCGGTCGCTGAAATCCCCCGGCTTAACCGGGGAACGGGCGCCGATACGACCGCCCTCGAGGGACGTAGGGGGACCTGGAACTTCCGGTGGAGCGGTGAAATGCGTTGAGATCGGAAGGAACGCCCGTGGCGAAAGCGAGGTCCTGGACGTTTTCTGACGCTGAGACGCGAAAGCCAGGGGAGCGAACGGGATTAGAAA
>ASV_742
CGCGGTAAGACAGAGGGTGCAAACGTTGTTCGGAATTACTGGGCGTAAAGCGCGTGTAGGCGGCTTTGCAAGTCAGGTGTGAAAGCCCTGGGCTCAACCTAGGAAGTGCACTTGAAACTGCAGAGCTTGAATGCTGGAGAGGGAAGCGGAATTCTCGGTGTAGAGGTGAAATTCGTAGATATCGAGAGGAACACCGGTGGCGAAGGCGGCTTCCTGGACAGTTATTGACGCTGAGACGCGAAAGCGTGGGGAGCAAACAGGATTAGAAA
>ASV_743
CGCGGTAATACGTAGGGTGCGAGCGTTAATCGGAATTACTGGGCGTAAAGAGTGCGTAGGCGGTTTTTCAAGTCCGTTGTGAAAGCCCCGGGCTCAACCTGGGAATGGCAGTGGAAACTAGAAGACTTGAATCTGGCAGAGGGGGGTGGAATTCCACGTGTAGCAGTGAAATGCGTAGAGATGTGGAGGAACACCGATGGCGAAGGCAGCCCCCTGGGCTGAGATTGACGCTCAGGCACGAAAGCGTGGGGAGCAAACAGGATTAGAAA
>ASV_744
CGCGGTAATACAGAGGGTGCGAGCGTTAATCGGATTTACTGGGCGTAAAGCGTGCGTAGGCGGCTTCTTAAGTCGGATGTGAAATCCCTGAGCTTAACTTAGGAATTGCATTCGATACTGGGAAGCTAGAGTATGGGAGAGGATGGTAGAATTCCAGGTGTAGCGGTGAAATGCGTAGAGATCTGGAGGAATACCGATGGCGAAGGCAGCCATCTGGCCTAATACTGACGCTGAGGTACGAAAGCATGGGGAGCAAACAGGATTAGAAA
>ASV_745
CGCGGTAATACGGAGGGTGCAAGCGTTATCCGGATTCACTGGGTTTAAAGGGTGCGTAGGTGGGCAGGTAAGTCAGTGGTGAAATCTCCGGGCTTAACCCGGAAACTGCCGTTGATACTATCTGTCTTGAATGTCGTGGAGGTGAGCGGAATATGTCATGTAGCGGTGAAATGCTTAGATATGACATAGAACACCAATTGCGAAGGCAGCTCACTACACGATGATTGACGCTGAGGCACGAAAGCGTGGGGATCAAACAGGATTAGAAA
>ASV_746
CGCGGTAATACGAAGGGGGCTAGCGTTGCTCGGAATCACTGGGCGTAAAGCGCACGTAGGCGGACTCTTAAGTCAGGGGTGAAATCCTGGAGCTCAACTCCAGAACTGCCTTTGATACTGGGAGCCTTGAGTTCGAGAGAGGTGAGTGGAACTGCGAGTGTAGAGGTGAAATTCGTAGATATTCGCAAGAACACCAGTGGCGAAGGCGGCTCACTGGCTCGATACTGACGCTGAGGTGCGAAAGCGTGGGGAGCAAACAGGATTAGATA
>ASV_747
CGCGGTAATACGAGTGCCCCAAGCGTTATCCGGAATTATTGGGCGTAAAGGGTGTGTAGACGGTCGTGTTAGTCTTCTGTCAAATTCTCTGGCTTAACCAGGGTTCCGCAGGGGAAACGGCACGACTTGAGGATGCGAGAGGTACATGGAACTCATAGTGTAGGGGTGAAATCCGTTGATATTATGGGGAACACCAAAAGCGAAGGCAATGTACTGGCGCACTCCTGACGTTGAAACACGAAAGCGTGGGTAGCGAATGGGATTAGAAA
>ASV_748
CGCGGTAACACGTAGGGGGCAAGCGTTGTCCGGATTTACTGGGCGTAAAGAGCTCGTAGGCGGTTCGACAAGTCGGGTGTGAAAACTCTGGGCTCAACCCAGAGACGCCACCCGAAACTGTCGTGACTAGAGTCCGGTAGAGGAGTGTGGAATTCCCAGTGTAGCGGTGAAATGCGCAGATATTGGGAGGAACACCAGTGGCGAAGGCGGCACTCTGGGCCGGAACTGACGCTGAGGAGCGAAAGCGTGGGTAGCAAACAGGATTAGATA
>ASV_749
CGCGGTAAGACGAACCGTGCGAACGTTATTCGGAATCACTGGGCTTAAAGCGCGTGTAGGCGGCTTGGCACGTCCGTCGCTGAAAGCCCCCGGCTCAACCGGGGAAGTGGCGTGGATACGACCAAGCTTGAGGGACGTAGGGGGGGCTGGAACTTCCGGTGGAGCGGTGAAATGCGTTGAGATCGGAAGGAACGCCCGTGGCGAAAGCGAGCCCCTGGACGTCAACTGACGCTGAGACGCGAAAGCTAGGGGAGCGAACGGGATTAGATA
>ASV_750
CGCGGTAATACGTAGGGGGCGAGCGTTGTCCGGATTTATTGGGCGTAAAGAGCTCGTAGGCGGTTCGGTAAGTCGGATGTGAAATCTCCACGCTCAACGTGGAGGGGCCATTCGATACTGCCGTGACTAGAGTCCGGTAGGGGAGTGTGGAATTCCCGGTGTAGCGGTGAAATGCGCAGAGATCGGGAGGAACACCCGTAGCGAAGGCGGCACTCTGGGCCGTGACTGACGCTGAGGAGCGAAAGCGTGGGGAGCGAACAGGATTAGATA
>ASV_751
CGCGGTAATACGTAGGGGGCAAGCGTTGTCCGGATTTATTGGGCGTAAAGAGCGTGTAGGCGGCCAGATAGGTCCGTTGTGAAAACTCGAGGCTCAACCTCGAGACGCCGATGGAAACCATTTGGCTAGAGTCCGGAAGAGGAGAGTGGAATTCCTGGTGTAGCGGTGAAATGCGCAGATATCAGGAAGAACACCCGTGGCTAAGGCGGCTCTCTAGTACGGTACTGACGCTGAGACGCGAAAGCGTGGGGAGCGAACAGGATTAGAAA
>ASV_752
CGCGGTAATACGTAGGGGGCAAGCGTTGTCCGGATTTATTGGGCGTAAAGCGCACGCAGGCGGTGCGGTAAGTTTGGGGTGACAGCGGCCGGCTCAACCGGTCGAGTGTCCCAAAGACTGCCGCACTTGAGGGCCAAGGAGGAACACAGAATTCCGGGTGTAGTGGTGAAATGCGTAGATATCCGGAGGAATACCAGTGGCGAAGGCGGCCTTCTGGCTCGCAACTGACGCTGTAGCGCGAAAGCGTGGGGAGCGAACGGGATTAGATA
>ASV_753
CGCGGTAAGACGAACCGTGCGAACGTTGTTCGGAATCACTGGGCTTAAAGGGCGCGTAGGCGGCTCATCAAGTCCGGGGTGAAAGCCCCCAGCTTAACTGGGGAAGTGCCTCGGATACTGGTGAGCTCGAGGGAGGTAGGGGCGGATGGAACTTCCGGTGGAGCGGTGAAATGCGTTGATATCGGAAGGAACGCCGGTGGCGAAAGCGATCCGCTGGCCCTCTACTGACGCTGAGGCGCGAAAGCCAGGGGAGCAAACGGGATTAGAAA
>ASV_754
CGCGGTAATACGTAGGGTGCAAGCGTTGTCCGGAATTATTGGGCGTAAAGAGCTCGTAGGCGGTTTGTCGCGTCGAATGTGAAAACCCGGGGCTCAACCCCGGGCCTGCAGCCGATACGGGCAAGCTAGAATTCGGTAGGGGAGACTGGAATTCCTGGTGTAGCGGTGAAATGCGCAGATATCAGGAGGAACACCGGTGGCGAAGGCGGTCATCTAGGCTACAACTGACGCTGATGCACGAAAGCGTGGGGAGCAAACAGGATTAGAAA
>ASV_755
CGCGGTGACACGTAGGCACCAAGCGTTGTCCGGATTTATTGGGCGTAAAGAGCTCGTAGGCGGTTCAGTAAGTCGGGTGTGAAAACTTTGGGCTTAACCCAAAGCGTGCATCCGATACTGCTGTGACTTGAGTACGGTAGGGGAGCGGGGAATTCCTAGTGTAGCGGTGAAATGCGCAGATATTAGGAGGAACACCGGTGGCGAAGGCGCCGCTCTGGGCCGAAACTGACGCTGAGGAGCGAAAGCATGGGTAGCAAACAGGATTAGATA
>ASV_756
CGCGGTAATACGAAGGGGGCTAGCGTTGCTCGGAATGACTGGGCGTAAAGGGCGCGTAGGCGGATGGTACAGTCAGATGTGAAATTCCTGGGCTTAACCTGGGGGCTGCATTTGATACGTGCTGTCTAGAGTGAGGAAGAGGGTTGTGGAATTCCCAGTGTAGAGGTGAAATTCGTAGATATTGGGAAGAACACCGGTGGCGAAGGCGGCAACCTGGTCCTTGACTGACGCTGAGGCGCGAAAGCGTGGGGAGCAAACAGGATTAGAAA
>ASV_757
CGCGGTAATACGTAGGGTGCGAGCGTTGTCCGGAATTATTGGGCGTAAAGGGCTCGTAGGCGGTCCATCACGTCGGGAGTGAAAAGCTGGGGCTTAACCCCAGTCCTGCTTCCGATACGGGTGGACTAGAGGTAGGCAGGGGAGAACGGAATTCCTGGTGTAGCGGTGAAATGCGCAGATATCAGGAGGAACACCGGTGGCGAAGGCGGTTCTCTGGGCCTTACCTGACGCTGAGGAGCGAAAGCGTGGGGAGCAAACAGGATTAGAAA
>ASV_758
CGCGGTAATACGTAGGGTGCAAGCGTTGTCCGGAATTATTGGGCGTAAAGAGCGTGTAGGCGGCCCCATTAGTCCGCTGTGAAAGTCTAGGGCTCAACCCTGGAATGCCGGTGGATACTGTGGGGCTAGAGTCCGGAAGGGGCGAGTGGAATTCCTGGTGTAGCGGTGAAATGCGCAGATATCAGGAGGAACACCAATGGCGAAGGCAGCTCGCTGGGACGTGACTGACGCTGAGACGCGAAAGCGTGGGGAGCAAACAGGATTAGAAA
>ASV_759
CGCGGTAATACGGAGGGTGCGAGCGTTAATCGGAATTACTGGGCGTAAAGGGTGCGTAGGTGGTTAATTAAGTTATCTGTGAAATCCCTGGGCTCAACCTGGGCAGGTCAGATAATACTGTTTAACTCGAGTATGGGAGAGGGTAGTGGAATTTCCGGTGTAGCGGTGAAATGCGTAGAGATCGGAAGGAACACCAGTGGCGAAGGCGGCTACCTGGCCTAATACTGACACTGAGGCACGAAAGCGTGGGGAGCAAACAGGATTAGATA
>ASV_760
CGCGGTAATACGGAGGGTGCAAGCATTAATCGGATTTATTGGGCGTAAAGGGCGCGTAGGCGGGGAGATAAGTCAGATGTGAAATCCCGGGGCTCAACCTCGGAACAGCATTTGAAACTATTTTTCTTGAGGGTAGGAGGAGAAAACGGAATTCCACAAGTAGCGGTGAAATGCGTAGATATGTGGAAGAACACCGGTGGCGAAGGCGGTTTTCTATCTTATTCCTGACGCTGAGGCGCGAAAGCAAGGGGATCAAACAGGATTAGAAA
>ASV_761
CGCGGTAATACAGAGGGTGCAAGCGTTGTTCGGAATTATTGGGCGTAAAGGGCGCGTAGGCGGCGCAGCAAGTCACTTGTGAAATCCCCGGGCTCAACCCGGGGCCTGCAGGCGAAACTGCTGTGCTGGAGTATGGGAGAGGTGCGTGGAATTCCCGGTGTAGCGGTGAAATGCGTAGATATCGGGAGGAACACCTGTGGCGAAAGCGGCGCACTGGACCATAACTGACGCTGAGGCGCGAAAGCTAGGGGAGCAAACAGGATTAGAAA
>ASV_762
CGCGGTAATACGGAGGGTGCAAGCATTAATCGGATTTATTGGGCGTAAAGGGCGCGTAGGCGGAAAGACAAGTCAGATGTGAAATCCTGGGGCTCAACCTCAGAACTGCATTTGAAACTATCATTCTAGAGGGTAGGAGGAGAAAACGGAATTCCACAAGTAGCGGTGAAATGCGTAGATATGTGGAAGAACACCGGTGGCGAAGGCGGTTTTCTATCTTATTCCTGACGCTGAGGCGCGAAAGCAAGGGGATCAAACAGGATTAGATA
>ASV_763
CGCGGTAATACGTAGGTGGCAAGCGTTATCCGGAATTATTGGGCGTAAAGCGCGCGTAGGCGGTTTTTTAAGTCTGATGTGAAAGCCCACGGCTCAACCGTGGAGGGTCATTGGAAACTGGAAAACTTGAGTGCAGAAGAGGAAAGTGGAATTCCATGTGTAGCGGTGAAATGCGCAGAGATATGGAGGAACACCAGTGGCGAAGGCGACTTTCTGGTCTGTAACTGACGCTGATGTGCGAAAGCGTGGGGATCAAACAGGATTAGAAA
>ASV_764
CGCGGTAATACGGAGGATCCAAGCGTTATCCGGATTTATTGGGTTTAAAGGGTGCGTAGGCGGCCTGTTAAGTCAGGGGTGAAAGACGGTAGCTTAACTATCGCAGTGCCCTTGATACTGATGGGCTTGAATGTACTAGAGGTAGGCGGAATGTGACAAGTAGCGGTGAAATGCATAGATATGTCACAGAACACCAATTGCGAAGGCAGCTTACTATGGTATGATTGACGCTGAGGCACGAAAGCGTGGGGATCAAACAGGATTAGATA
>ASV_765
CGCGGTAATACGTAGGGGGCGAGCGTTGTCCGGATTTATTGGGCGTAAAGAGCTCGTAGGCGGTTTGGTAAGTCGGATGTGAAATCTCCAGGCTCAACCTGGAGGGGTCATTCGATACTGCCATGACTAGAGTTCGGTAGGGGTGTGTGGAATTCCTGGTGGAGCGGTGAAATGCGCAGATATCAGGAGGAACACCCGTAGCGAAGGCGGCACACTGGGCCGATACTGACGCTGAGGAGCGAAAGCGTGGGGAGCGAACAGGATTAGAAA
>ASV_766
CGCGGTAATACGAAGGGGGCTAGCGTTGCTCGGAATTACTGGGCGTAAAGGGAGCGTAGGCGGATAGTTAAGTCAGAGGTGAAAGCCCAGGGCTCAACCTTGGAATTGCCTTTGATACTGGCTATCTTGAGTATGGGAGAGGTAAGCGGAACTCCGAGTGTAGAGGTGAAATTCGTAGATATTCGGAAGAACACCAGTGGCGAAGGCGGCTTACTGGCCCATTACTGACGCTGAGGCTCGAAAGCGTGGGGAGCAAACAGGATTAGATA
>ASV_767
CGCGGTAATACGGAGGGTGCAAGCATTAATCGGATTTATTGGGCGTAAAGGGCGCGTAGGCGGAAGTATAAGTCAGACGTGAAATCCTGGGGCTCAACCCCAGAACTGCATTTGAAACTATATTTCTAGAGGGTAGGCGGAGAAAACGGAATTCCACAAGTAGCGGTGAAATGCGTAGATATGTGGAAGAACACCGGTGGCGAAGGCGGTTTTCTAGCTTACTCCTGACGCTGAGGCGCGAAAGCAAGGGGATCAAACAGGATTAGAAA
>ASV_768
CGCGGTAATACAGAGGGTGCGAGCGTTAATCGGAATTACTGGGCGTAAAGGGCGCGTAGGCGGTTATTTAAGTTAGATGTGAAATCCCTGGGCTCAACCTAGGAACTGCATCTAAAACTGGATAGCTAGAGTGCGGTAGAGGGTAGTGGAATTTCCGGTGTAGCGGTGAAATGCGTAGATATCGGAAGGAACACCAGTGGCGAAGGCGGCTACCTGGACTGACACTGACGCTGAGGCGCGAGAGCGTGGGGAGCAAACAGGATTAGAAA
>ASV_769
CGCGGTAATACGTAGGAGGCGAGCGTTGTCCGGAATTACTGGGCGTAAAGCGCGCGTAGGCGGTCCCTTGCGTAGGCGGTGAAAGCCCCCGGCTCACCTGGGGGAGTGCCGCCTAAACGGGGGGACTTTGAGGGCGGTAGGGGCTGGCGGAACGCCCGGAGTAGCGGTGAAATGCGTTGAGATCGGGCAGAACACCAGTGGCGAAGGCGGCCGGCTGGGCCGTCCCTGACGCTGAGGCGCGAAAGCCAGGGGAGCGAACGGAATTAGAAA
>ASV_770
CGCGGTAATACGTAGGGTGCAAGCATTAATCGGATTTATTGGGCGTAAAGGGCGCGTAGGCGGAAATGCCAGTCAACTGTGAAATCCCGGGGCTCAACCCCGGAACAGCATTTGAAACTACATTTCTAGAGGGTAGACGGAGAAAACGGAATTCCACAAGTAGCGGTGAAATGCGTAGATATGTGGAAGAACACCAGTGGCGAAGGCGGTTTTCTAGTTTATACCTGACGCTGAGGCGCGAAAGCAAGGGGAGCAAACAGGATTAGATA
>ASV_771
CGCGGTAATACGTAGGTGGCGAGCGTTGTCCGGATTTATTGGGCGTAAAGCGCGCGCAGGCGGTGGGGTAAGTCCGTTGTGAAATCTCCCGGCTCAACTGGGAGGGTGCGAGGGAGACTGCCCGACTGGAGGGACCGAGAGGCCGGTGGAATTCCCGGTGTAGTGGTGAAATGCGTAGAGATCGGGAGGAACACCAGTGGCGAAGGCGGCCGGCTGGGGGTTACCTGACGCTGAGGCGCGAAAGCGTGGGGAGCGAACCGGATTAGAAA
>ASV_772
CGCGGTAATACGAAGGGGGCTAGCGTTGCTCGGAATTACTGGGCGTAAAGGGCGCGTAGGCGGACAGTTTAGTCAGAGGTAAAAGCCCAGGGCTCAACCTTGGAACTGCCTTTGATACTGACTGTCTTGAGTACGGGAGAGGTGTGTGGAACTCCGAGTGTAGAGGTGAAATTCGTAGATATTCGGAAGAACACCAGTGGCGAAGGCGACACACTGGCCCGTTACTGACGCTGAGGCGCGAAAGCGTGGGGAGCAAACAGGATTAGAAA
>ASV_773
CGCGGTAAGACGAACTGTCCTAACGTTGTTCGGAATCACTGGGCTTAAAGGGCGCGTAGGCGGTCGATCAAGTCAGGGGTGAAATCCTGCAGCTTAACTGTAGAAGTGCCTCTGATACTGATCGTCTGGAGGGAGATAGGGGTGTGCGGAACTTCCAGTGGAGCGGTGAAATGCGTTGATATTGGAAGGAACGCCGGAGGCGAAAGCGGCGCACTGGATCTCTACTGACGCTGAGGCGCGAAAGCCAGGGGAGCAAACGGGATTAGAAA
>ASV_774
CGCGGTAATACGTAGGGGGCAAGCGTTGTCCGGATTTATTGGGCGTAAAGAGCTCGTAGGCGGTTCCGTAAGTCGCGAAGTCAAATCTCTGGGCTCAACCCAGAATCGCTTCCGATACTGCGGTGACTGGAGTCCGGTAGGGGAGCGTGGAATTCCTGGTGTAGCGGTGAAATGCGCAGATATCAGGAGGAACACCAACAGCGAAGGCAGCGCTCTGGGCCGGTACTGACGCTGAGGAGCGAAAGCGTGGGGAGCGAACAGGATTAGAAA
>ASV_775
CGCGGTAATACGTAGGGTGCAAGCGTTGTCCGGAATTATTGGGCGTAAAGGGCTCGTAGGCGGTCCATCGCGTCGGGAGTGAAAAGCTGGGGCTTAACCCCAGTCCTGCTTCCGATACGGGTGGACTAGAGGTAGGCAGGGGAGAACGGAATTCCTGGTGTAGCGGTGAAATGCGCAGATATCAGGAGGAACACCGGTGGCGAAGGCGGTTCTCTGGGCCTTACCTGACGCTGAGGAGCGAAAGCGTGGGGAGCAAACAGGATTAGAAA
>ASV_776
CGCGGTAATACGGAGGGTGCAAGCATTAATCGGATTTATTGGGCGTAAAGGGCGCGTAGGCGGAGATATAAGTCAGATGTGAAATCCTGGGGCTCAACCTCAGAACTGCATTTGAAACTGTATCCCTAGAGGATAGAAGGAGAAAACGGAATTCCACAAGTAGCGGTGAAATGCGTAGATATGTGGAAGAACACCGGTGGCGAAGGCGGTTTTCTATTTTATTCCTGACGCTGAGGCGCGAAAGCAAGGGGATCAAACAGGATTAGAAA
>ASV_777
CGCGGTAATACGTAGGCAGCAAGCGTTGTTCGGAGTTACTGGGCGTAAAGGGTGCGTAGGCGGCTATTTAAGTTTGGTGTGAAATCTCCCGGCTCAACTGGGAGGGTGCGCCGAATACTGAGTGGCTAGAGTGCGGGAGAGGAAAGTGGAATTCCTGGTGTAGCGGTGAAATGCGTAGATATCAGGAGGAACACCGGTGGTGTAAACGGCTTTCTGGACCGTAACTGACGCTGAGGCACGAAAGCGTGGGTAGCAAACAGGATTAGAAA
>ASV_778
CGCGGTAATACAGAGGTCTCAAGCGTTGTTCGGATTCATTGGGCGTAAAGGGTGCGTAGGTGGCGCCGTAAGTCAGGTGTGAAATCTCGGGGCTTAACTCCGAAACTGCATTTGATACTGCGGTGCTTGAGGACTGGAGAGGAGACTGGAATTCATGGTGTAGCAGTGAAATGCGTAGAGATCATGAGGAAGACCAGTGGCGAAGGCGGGTCTCTGGACAGTTCCTGACACTGAGGCACGAAGGCCAGGGGAGCAAACGGGATTAGAAA
>ASV_779
CGCGGTAATACGGAGGGTGCAAGCATTAATCGGATTTATTGGGCGTAAAGGGCGCGTAGGCGGGAAAATAAGTCAGATGTGAAATCCCGGGGCTCAACCCCGGAACGGCATTTGAAACTGTTTTTCTAGAGGATAGGCGGAGAAAACGGAATTCCACATGTAGCGGTGAAATGCGTAGATATGTGGAAGAACACCGGTGGCGAAGGCGGTTTTCTAGCTTATTCCTGACGCTGAGGCGCGAAAGCAAGGGGATCAAACAGGATTAGAAA
>ASV_780
CGCGGTAATACGGAGGGTGCAAGCGTTATCCGGATTCACTGGGTTTAAAGGGTGCGTAGGTGGGTTGGTAAGTCAGTGGTGAAATCTCCGGGCTTAACCTGGAAACTGCCATTGATACTATTAATCTTGAATACCTTGGAGGTGAGCGGAATATGTCATGTAGCGGTGAAATGCTTAGATATGACATAGAACACCAATTGCGAAGGCAGCTCACTACACGGTCATTGACACTGAGGCACGAAAGCGTGGGGATCAAACAGGATTAGAAA
>ASV_781
CGCGGTAATACGTAGGGTGCAAGCATTAATCGGATTTATTGGGCGTAAAGGGCGCGTAGGCGGAAGTTTAAGTCAGATGTGAAATCCCGGAGCTCAACTCCGGAACAGCATTTGAAACTGATCATCTAGAGGGTAGGCGGAGAAAATGGAATTCCACAAGTAGCGGTGAAATGCGTAGATATGTGGAAGAACACCAGTGGCGAAGGCGATTTTCTAGCTTACACCTGACGCTGATGCGCGAAAGCAAGGGGAGCAAACAGGATTAGAAA
>ASV_782
CGCGGTAATACGGAGGGTGCAAGCATTAATCGGATTTATTGGGCGTAAAGGGCGCGTAGGCGGGGAGATAAGTCAGATGTGAAATCCCGGGGCTCAACCTCGGAACAGCATTTGAAACTATCACTCTAGAGGGTAGGCGGAGAAAACGGAATTCCACAAGTAGCGGTGAAATGCGTAGATATGTGGAAGAACACCGGTGGCGAAGGCGGTTTTCTAGCTTACTCCTGACGCTGAGGCGCGAAAGCAAGGGGATCAAACAGGATTAGAAA
>ASV_783
CGCGGTAATACAGAGGGTGCAAGCATTAATCGGATTTATTGGGCGTAAAGAGCGCGTAGGCGGGTCTTTAAGTCAGATGTGAAATCCCCGGGCTCAACCCGGGAACAGCATTTGAAACTGAAGATCTTGAGGGTAGTCGGAGAAAATGGAATTCCACGTGTAGCGGTGAAATGCGTAGATATGTGGAAGAACACCGGTGGCGAAGGCGATTTTCTAGATTATACCTGACGCTGAGGCGCGAAAGCAAGGGGATCAAACAGGATTAGAAA
>ASV_784
CGCGGTAATACGAAGGGGGCTAGCGTTGTTCGGAATTACTGGGCGTAAAGCGCGCGCAGGCGGTCCTTCAAGTCAGAGGTGAAAGCCCAGAGCTCAACTCTGGAACGGCCTTTGAGACTAGAGGACTTGGGTACGGGAGAGGTGAGTGGAATTCCGAGTGTAGAGGTGAAATTCGTAGATATTCGGAAGAACACCAGTGGCGAAGGCGGCTCACTGGCCCGTTACCGACGCTCAGGCGCGACAGCGTGGGGAGCAAACAGGATTAGAAA
>ASV_785
CGCGGTAATACAGAGACTGCAAGCGTTATTCGGATTCACTGGGCGTAAAGGGTGCGCAGGCGGCCAAGTGTGTCAGGTGTGAAATCCCGAGGCTCAACCTCGGAACTGCGCCTGAAACTACTTGGCTAGAGTACTGGAGAGGGTAACGGAATTCACGGTGTAGCAGTGAAATGCGTAGATATCGTGAGGAACACCAGAGGCGAAGGCGGTTACCTGGACAGTTACTGACGCTCAGGCACGAAAGCGTGGGGAGCAAAAGGGATTAGAAA
>ASV_786
CGCGGTAAGACGAACCGTGCGAACGTTATTCGGAATCACTGGGCTTAAAGCGCGTGTAGGCGGATGGGGACGTCGGTTGCTGAAATCCCCCGGCTCAACCGGGGAACTGGCGCCGAAACGCCCCGTCTGGAGGGACGTAGGGGGACCTGGAACTTCCGGTGGAGCGGTGAAATGCGTTGAGATCGGAAGGAACGCCCGTGGCGAAAGCGAGGTCCTGGACGTTTTCTGACGCTGAGACGCGAAAGCTAGGGTAGCGAACGGGATTAGATA
>ASV_787
CGCGGTAATACGTAGGGAGCAAGCGTTGTCCGGAATCATTGGGCGTAAAGCGCGCGTAGGCGGCCCTGTAAGTCCGTTGTGAAAGTCAAAGGCTCAACCTTTGAAAGCCGATGGATACTGCAGGGCTAGAGTCCGGAAGAGGCGAGTGGAATTCCTGGTGTAGCGGTGGAATGCGCAGATATCAGGAGGAACACCAATAGCGAAGGCAGCTCGCTGGGACGGTACTGACGCTAAGGCGCGAAAGCGTGGGGAGCGAACAGGATTAGATA
>ASV_788
CGCGGTAAGACGAACCGTGCGAACGTTGTTCGGAATCACTGGGCTTAAAGGGCGCGTAGGCGGATCGCCAAGTCCGGGGTGAAATCTTTCGGCCCAACCGGAAAATGGCCTTGGATACTGGCGGTCTCGAGGGAGGTAGGGGCGGGTGGAACTTCCGGTGGAGCGGTGAAATGCGTTGATATCGGAAGGAACGCCGGTGGCGAAAGCGACCCGCTGGACCTTTTCTGACGCTGAGGCGCGAAAGCCAGGGGAGCAAACGGGATTAGATA
>ASV_789
CGCGGTAATACGTAGGTGGCAAGCGTTGTCCGGATTTACTGGGCGTAAAGGGTGCGTAGGTGGATACTTAAGTCAGATGTGAAATCCCCGGGCTTAACCTGGGAAGTGCATTTGAAACTGGGTATCTTGAGTGCAGGAGAGGTAAGTGGAATTCCTAGTGTAGCGGTGAAATGCGTAGATATTAGGAAGAACACCGGTGGCGAAGGCGACTTACTGGACTGTAACTGACACTGAGGCACGAAAGCGTGGGTAGCAAACAGGATTAGAAA
>ASV_790
CGCGGTGATACGTAGGGGTCTAGCGTTGTCCGGAATTATTGGGCGTAAAGAGCTCGTAGGCGGTTCGGCAAGTCGGATGTGAAATCTCCACGCTTAACGTGGAGGGGCCATTCGAAACTGCCGTGACTCGAGTCCGGTAGGGGAGTTCGGAATTCCCGGTGTAGCGGTGAAATGCGCAGATATCGGGAGGAACACCAGTGGCGAAGGCGGAACTCTGGGCCGGAACTGACGCTGAGGAGCGAAAGCGTGGGGAGCGAACAGGATTAGAAA
>ASV_791
CGCGGTAATACGTAGGGGGCCAGCGTTGCTCGGAATTACTGGGCGTAAAGGGTTCGTAGGTGGTGCGGCAAGTTGGGAGTGAAATCTCTGGGCTTAACCCAGAGGCTGCTTTCAAAACTGCCGTGCTCGAGTGCGAGAGAGGCCAGTGGAATTGCAGGTGTAGCGGTGAAATGCGTAGATATCTGCAGGAACACCCGTGGCGAAGGCGGCTGGCTGGATCGCAACTGACACTGAGGAACGAAAGCTAGGGGAGCAAACAGGATTAGAAA
>ASV_792
CGCGGTAATACGAAGGGGGCTAGCGTTGCTCGGAATGACTGGGCGTAAAGGGCGCGTAGGCGGTGAACACAGTTAGGCGTGAAATTCCCGGGCTCAACCTGGGGGCTGCGTTTAATACATGTTCGCTTGAGTTCGGAAGAGGGTCGTGGAATTCCCAGTGTAGAGGTGAAATTCGTAGATATTGGGAAGAACACCGGTGGCGAAGGCGGCGACCTGGTCCGATACTGACGCTGAGGCGCGAAAGCGTGGGGAGCAAACAGGATTAGAAA
>ASV_793
CGCGGTAATACGAACTGTGCAAACGTTATTCGGAATCACTGGGCTTAAAGGGTGCGTAGGCGGCTATCTAAGCAGGGTGTGAAAGCCCCCGGCTCAACCGGGGAATTGCGTTCTGAACTGGATGGCTGGAGTGAGATAGGGGTGTGTGGAACTTCCGGTGGAGCGGTGAAATGTGTTGATATCGGAAGGAACGCCGGTGGCGAAAGCGACACACTGGGTCTCAACTGACGCTGAGGCACGAAAGCCAGGGGAGCGAACGGGATTAGATA
>ASV_794
CGCGGTAATACGTAGGGGGCCAGCGTTGCTCGGAATTACTGGGCGTAAAGGGTCCGTAGGCGGTGCGGCAAGTCGGGAGTGAAATCTCAGGGCTTAACCCTGAGGCTGCTTCCGAAACTGCCGTGCTCGAGTGCGAGAGAGGTGAGTGGAATTGCAGGTGTAGCGGTGAAATGCGTAGATATCTGCAGGAACATCCGAGGCGAAGGCGGCTCACTGGATCGCAACTGACGCTGAGGGACGAAAGCTAGGGGAGCAAACAGGATTAGATA
>ASV_795
CGCGGTAATACGTAGGAGGCGAGCGTTGTCCGGAATCACTGGGCGTAAAGCGCGTGTAGGCGGGATGGGCAGTCTGCTGTGAAAACGCCCGGCTTAACTGGGCGAGGTCGGCGGAAACTCCCAGCCTGGAGGACGGTAGAGGGGGGTGGAATTCCCGGTGTAGTGGTGAAATGCGTAGAGATCGGGAGGAACACCAGTGGCGAAGGCGGCCCCCTGGGCCGCACCTGACGCTGAGACGCGAAGGCGCGGGGAGCGAACGGGATTAGAAA
>ASV_796
CGCGGTAATACGTAGGCAGCAAGCGTTGTTCGGAGTTACTGGGCGTAAAGAGTGCGTAGGCGGTCCTCTAAGTTTGGTGTGAAATCTCCCGGCTCAACCGGGAGGGTGCGCCGAAGACTGGAGGGCTCGAGTATGGGAGAGGTAAGCGGAATTCCTGGTGTAGCGGTGAAATGCGTAGATATCAGGAGGAACACCTGTGGTGTAGACGGCTTACTGGACCATCACTGACGCTGAGGCACGAAAGCGTGGGTAGCAAACAGGATTAGATA
>ASV_797
CGCGGTAATACGGAGGGTGCAAGCATTAATCGGATTTATTGGGCGTAAAGGGCGCGTAGGCGGAGATGTAAGTCAGATGTGAAATCCCGAGGCTCAACCTCGGAACAGCATTTGAAACTGCATCCCTTGAGGATAGGCGGAGAAAACGGAATTCCACATGTAGCGGTGAAATGCGTAGATATGTGGAAGAACATCTGTGGCGAAGGCGGTTTTCTAGCTTAAACCTGACGCTGAGGCGCGAAAGCAAGGGGATCAAACAGGATTAGAAA
>ASV_798
CGCGGTAATACGGAGGGTGCAAGCGTTAATCGGAATTACTGGGCGTAAAGAGTGCGTAGGTGGTTAATTAAGTTATCTGTGAAATCCCTGGGCTCAACCTGGGCAGGTCAGATAATACTGGTTAACTCGAGTACGGGAGAGGGTAGTGGAATTTCCGGTGTAGCGGTGAAATGCGTAGAGATCGGAAGGAACACCAGTGGCGAAGGCGGCTACCTGGCCTGATACTGACACTGAGGCACGAAAGCGTGGGGAGCAAACAGGATTAGAAA
>ASV_799
CGCGGTAATACGTAGGAGGCGAGCGTTGTCCGGAATTACTGGGCGTAAAGCGCGCGTAGGCGGTCCTTTGCGTAGGCGGTGAAAGCCCCCGGCTCACCTGGGGGAGTGCCGCCTAAACGGGGGGACTTTGAGGGCGGTAGGGGCTGGCGGAACGCCCGGAGTAGCGGTGAAATGCGTTGAGATCGGGCAGAACACCAGTGGCGAAGGCGGCCGGCTGGGCCGTCCCTGACGCTGAGGCGCGAAAGCCAGGGGAGCGAACGGAATTAGAAA
>ASV_800
CGCGGTAATACGGAGGGGGCTAGCGTTGTTCGGAATTACTGGGCGTAAAGCGCACGTAGGCGGACCTGCAAGTCGGGGGTGAAAGCCCGAGGCTCAACCTCGGAACTGCCTTCGATACTGCGGGTCTCGAGTCCGGGAGAGGTGAGTGGAATTCCTAGTGTAGAGGTGAAATTCGTAGATATTAGGAAGAACACCAGTGGCGAAGGCGGCTCACTGGCCCGGTACTGACGCTGAGGTGCGAAAGCGTGGGGAGCAAACAGGATTAGAAA
>ASV_801
CGCGGTAAGACGAACCGTGCTAACGTTATTCGGAATTACTGGGCTTAAAGCGCGTGTAGGCGGGACGGCACGTCCGTCGTTGAAAGCCCCCGGCTCAACCGGGGAATCGGCGCGGATACGACCGTCCTTGAGGGGCGTAGGGGGACAGGGAACTTCCGGTGGAGCGGTGAAATGCGTTGAGATCGGAAGGAACACCCGTGGCGAAAGCGCTGTCCTGGACGCCTGACTGACGCTGAGACGCGAAAGCTAGGGGAGCAAACGGGATTAGAAA
>ASV_802
CGCGGTAAGACGAACCGTGCGAACGTTATTCGGAATCACTGGGCTTAAAGCGCGTGTAGGCGGATGGGAACGTCGGTCGTTGAAATCCCCCGGCTTAACCGGGGAAGTGGCGCCGATACGACCCGTCTGGAGGAACGTAGGGGGAGCTGGAACTTCCGGTGGAGCGGTGAAATGCGTTGAGATCGGAAGGAACGCCCGTGGCGAAAGCGAGCTCCTGGACGTTTTCTGACGCTGAGACGCGAAAGCCAGGGGAGCGAACGGGATTAGAAA
>ASV_803
CGCGGTAATACGTAGGGTGCGAGCGTTGCCCGGATTTATTGGGCGTAAAGAGCTCGTAGGCGGTTTGTCGCGTCGAATGTGAAAACCCGGGGCTCAACTCCGGGCCTGCATTCGATACGGGCAGACTAGAGTTCGGTAGGGGAGTCTGGAATTCCTGGTGTAGCGGTGAAATGCGCAGATATCAGGAGGAACACCAATGGCGAAGGCAGCTCGCTGGGACGGTACTGACGCTGAGACGCGAAAGCGTGGGGAGCAAACAGGATTAGAAA
>ASV_804
CGCGGTAATACGGAGGGTGCAAGCATTAATCGGATTTATTGGGCGTAAAGGGCGCGTAGGCGGAGATATAAGTCAGATGTGAAATCCTGGGGCTCAACCTCAGAACTGCATTTGAAACTATATTTCTAGAGGGTAGGAGGAGAAAACGGAATTCCACAAGTAGCGGTGAAATGCGTAGATATGTGGAAGAACACCGGTGGCGAAGGCGGTTTTCTATCTTATTCCTGACGCTGAGGCGCGAAAGCAAGGGGATCAAACAGGATTAGAAA
>ASV_805
CGCGGTAATACGGAGGGTGCAAGCATTAATCGGAATTATTGGGCGTAAAGGGCGCGTAGGCGGAAATATAAGTCAGATGTGAAATCCCGGGGCTCAACCCCGGAACTGCATTTGATACTACATTTCTCGAGGATAGGAGGAGAAAATGGAATTCCACAAGTAGCGGTAAAATGCGTAGATATGTGGAAGAACACCAGTGGCGAAGGCGATTTTCTATCTTATTCCTGACGCTGAGGCGCGAAAGCAAGGGGATCAAACAGGATTAGAAA
>ASV_806
CGCGGTGACACGTAGGCACCAAGCGTTGTCCGGATTTATTGGGCGTAAAGAGCTCGTAGGCGGTTCAGTTAGTCGGGTGTGAAAACTCTGGGCTTAACCCGGAGATGCCACCCGATACTGCTGTGACTTGAGTTCGGTAGGGGAGTGGGGAATTTCTAGTGTAGCGGTGAAATGCGCAGATATTAGAAGGAACACCGGTGGCGAAGGCGCCACTCTGGGCCGAAACTGACGCTGAGGAGCGAAAGCGTGGGTAGCAAACAGGATTAGAAA
>ASV_807
CGCGGTAAGACGAACCGTCCAAACGTTATTCGGAATTACTGGGCTTAAAGGGTGCGTAGGCGGTGCGGAAAGTAGGGCGTGAAATCCCTCGGCTTAACCGAGGAACTGCGTCCTAAACTACCGTGCTCGAGGGAGATAGAGGTGAGCGGAACTTAGGGTGGAGCGGTGAAATGCGTTGATATCCTAAGGAACACCGGTGGCGAAAGCGGCTCACTGGATCTCTTCTGACGCTGAGGCACGAAAGCTAGGGTAGCGAACGGGATTAGAAA
>ASV_808
CGCGGTAATACGTAGGGGGCAAGCGTTGTCCGGATTTATTGGGCGTAAAGAGCGTGTAGGCGGCCATACAGGTCAGCTGTGAAAACTCAAGGCTCAACCTTGAGACGTCGGTTGAAACCGTATGGCTAGAGTCCGGAAGAGGAGAGTGGAATTCCCGGTGTAGCGGTGAAATGCGCAGATATCGGGAAGAACACCTATGGCGAAGGCAGCTCTCTGGGACGGTACTGACGCTGAGACGCGAAAGCGTGGGGAGCAAACAGGATTAGAAA
>ASV_809
CGCGGTAATACGTAGGGCGCAAGCGTTGTCCGGAATTATTGGGCGTAAAGAGCTCGTAGGCGGTTTGTCACGTCGGCTGTGAAAACCCGAGGCTCAACCTCGGGCCTGCAGTCGATACGGGCAGACTAGAGTGCTGTAGGGGAGACTGGAATTCCTGGTGTAGCGGTGAAATGCGCAGATATCAGGAGGAACACCGGTGGCGAAGGCGGGTCTCTGGGCAGTAACTGACGCTGAGGAGCGAAAGCGTGGGGAGCAAACAGGATTAGATA
>ASV_810
CGCGGTAATACGGAGGGTGCAAGCGTTATCCGGATTCACTGGGTTTAAAGGGTGCGTAGGCGGGCAGGTAAGTCCGTGGTGAAATCTCTGAGCTTAACTCAGAAACTGCCATGGATACTATTTGTCTTGAATATTGTGGAGGTAAGCGGAATATGTCATGTAGCGGTGAAATGCTTAGATATGACATAGAACACCAATTGCGAAGGCAGCTTACTACACAGTTATTGACGCTGAGGCACGAAAGCGTGGGGATCAAACAGGATTAGAAA
>ASV_811
CGCGGTAATACGAAGGGGGCTAGCGTTGCTCGGAATTACTGGGCGTAAAGGGCGCGTAGGCGGACAGTTTAGTTGGTGGTGAAAGCCCGGGGCTCAACCTCGGAATTGCCTTCAATACTGGCTGTCTTGAGTACGGGAGAGGTGTGTGGAACTCCGAGTGTAGAGGTGAAATTCGTAGATATTCGGAAGAACACCAGTGGCGAAGGCGACACACTGGCCCGTTACTGACGCTGAGGCGCGAAAGCGTGGGGAGCAAACAGGATTAGAAA
>ASV_812
CGCGGTCATACGGAGGATCCAAGCGTTATCCGGAATTACTGGGCGTAAAGAGTTGCGTAGGTGGCATGGTAAGTTGGTAGTGAAAGCGTTCGGCTCAACCGAATAAACATTACCAAAACTGCCAAGCTAGAGGATGAGAGAGGTTATTGGAATTCCTGATGTAGGGGTAAAATCCGTTGATATTAGGAGGAACACCGATGGCGTAGGCAGATAACTGGCTCATTCCTGACACTAAGGCACGAAAGCGTGGGTAGCAAACAGGATTAGAAA
>ASV_813
CGCGGTAATACAGAGGTCCCAAGCGTTGTTCGGATTCATTGGGCGTAAAGGGTGCGTAGGTGGCGCCGTCAGTGGGGTGTGAAATTTCGGAGCTTAACTCCGAAACTGCATTCCATACTGCGGTGCTTGAGGACTGGAGAGGAGACTGGAATTCATGGTGTAGCAGTGAAATGCGTAGAGATCATGAGGAAGACCAGTGGCGAAGGCGGGTCTCTGGACAGTTCCTGACACTGAGGCACGAAGGCTAGGGGAGCGAACGGGATTAGAAA
>ASV_814
CGCGGTAATACGAAGGGGGCTAGCGTTGTTCGGAATTACTGGGCGTAAAGCGCACGTAGGCGGATTGTTAAGTTAGGGGTGAAATCCCAGGGCTCAACCCTGGAACTGCCTTTAATACTGGCAATCTCGAGTCCGAGAGAGGTGAGTGGAATTCCGAGTGTAGAGGTGAAATTCGTAGATATTCGGAGGAACACCAGTGGCGAAGGCGGCTCACTGGCTCGGTACTGACGCTGAGGTGCGAAAGCGTGGGGAGCAAACAGGATTAGAAA
>ASV_815
CGCGGTAATACGTAGGGTGCAAGCGTTGTCCGGAATTATTGGGCGTAAAGAGCTCGTAGGCGGTTTGTCACGTCGGCTGTGAAAACCTGGGGCTCAACCCCGGGCCTGCAGCCGATACGGGCAGACTGGAGTTCGGCAGGGGAGACTGGAATTCCTGGTGTAGCGGTGAAATGCGCAGATATCAGGAGGAACACCGGTGGCGAAGGCGGGTCTCTGGGCCGATACTGACGCTGAGGAGCGAAAGCGTGGGGAGCAAACAGGATTAGATA
>ASV_816
CGCGGTAATACGTAGGGTGCGAGCGTTAATCGGAATTACTGGGCGTAAAGAGTGCGTAGGCGGTTACTCAAGTCCGCTGTGAAAGCCCCGGGCTCAACCTGGGAATGGCAGTGGAAACTAGGTGACTTGAATCTGGCAGAGGGGGGTGGAATTCCACGTGTAGCAGTGAAATGCGTAGAGATGTGGAGGAACACCGATGGCGAAGGCAGCCCCCTGGGCTGAGATTGACGCTCAGGCACGAAAGCGTGGGGAGCAAACAGGATTAGATA
>ASV_817
CGCGGTAAGACGAACCGTGCGAACGTTATTCGGAATCACTGGGCTTAAAGCGCGTGTAGGCGGGCCGCCACGTCGGCTGCTGAAATCCCCCGGCTCAACCGGGGAACGGGCACCGATACGAGCGGCCTCGAGGGGGGTAGGGGGGTCTGGAACTTCCGGTGGAGCGGTGAAATGCGTTGAGATCGGAAGGAACGCCCGTGGCGAAAGCGAGGCCCTGGACCCTTTCTGACGCTGAGACGCGAAAGCCAGGGGAGCGAACGGGATTAGAAA
>ASV_818
CGCGGTAATACGTAGGGGGCGAGCGTTGTCCGGATTTATTGGGCGTAAAGGGCCCGCAGGCGGTCGGATAAGTTTAGGGTTACAGCTCCTGGCTTAACTGGGAGAGCGCCTTGAAGACTGTTCGACTTGAGGACTTCAGAGGGACACAGAATTCCGGGTGTAGTGGTGAAATGCGTAGATATCCGGAGGAATACCAAAGGCGAAGGCAGTGTCCTGGGGAGTACCTGACGCTGAGGGGCGAAAGCTAGGGGAGCGAACGGGATTAGAAA
>ASV_819
CGCGGTAACACGTAGGGGGCAAGCGTTGTCCGGATTTATTGGGCGTAAAGAGCTCGTAGGCTGTTCAGTAAGTTGGGTGTGAAACCTCCAGGCTCAACCTGGAGACGCCACCTAATACTGCTGTGACTAGAGTCCGGTAGGGGAGCGTGGAATTCCTGGTGTAGCGGTGAAATGCGCAGATATCAGGAGGAACACCAGCGGCGAAGGCGGCGCTCTGGGCCGGAACTGACGCTGAGGAGCGAAAGCGTGGGTAGCAAACAGGATTAGATA
>ASV_820
CGCGGTAATACGTAGGTGGCAAGCGTTGTCCGGATTTACTGGGCGTAAAGAGCGCGCAGGCGGTCAAGTCAGTCGAATGTGAAAGCCCCCGGCTCAACTGGGGAGAGTCATTCGATACTGCTCGACTTGAAGGCAGGAGAGGGAAGTGGAATTCCCGGTGTAGTGGTGAAATGCGTAGATATCGGGAGGAACACCAGTGGCGAAGGCGACTTTCTGGCCTGTTCTTGACGCTGAGGCGCGAAAGCTAGGGGAGCAAACGGGATTAGATA
>ASV_821
CGCGGTAATACGGAGGGTGCAAGCATTAATCGGATTTATTGGGCGTAAAGGGCGCGTAGGCGGAAAGAAAAGTCAGATGTGAAATCCCGGGGCTCAACCTCGGAACAGCATTTGAAACTCTCATTCTAGAGGGTAGGCGGAGAAAACGGAATTCCACAAGTAGCGGTGAAATGCGTAGATATGTGGAAGAACACCGGTGGCGAAGGCGGTTTTCTAGCTTATTCCTGACGCTGAGGCGCGAAAGCAAGGGGATCAAACAGGATTAGAAA
>ASV_822
CGCGGTAATACGTAGGGTGCAAGCGTTGTCCGGAATTATTGGGCGTAAAGAGCTCGTAGGCGGTCTGTCGCGTCGGATGTGAAAACCCAGGGCTCAACCCTGGGCCTGCATTCGATACGGGCAGACTAGAGTTCGGTAGGGGAGACTGGAATTCCTGGTGTAGCGGTGAAATGCGCAGATATCAGGAGGAACACCGGTGGCGAAGGCGGGTCTCTGGGCCGAAACTGACGCTGAGGAGCGAAAGCGTGGGGAGCAAACAGGATTAGAAA
>ASV_823
CGCGGTAATACGGAGGGTGCGAGCGTTAATCGGAATAACTGGGCGTAAAGGGTGCGTAGGTGGTTGTATAAGTTATCTGTAAAATCCCTGGGCTCAACCTGGGCAGGTCAGATAAAACTGTACGACTCGAGTATGGGAGAGGGTAGTGGAATTTCCGGTGTAGCGGTGAAATGCGTAGAGATCGGAAGGAACACCAGTGGCGAAGGCGGCTACCTGGCCTAATACTGACACTGAGGCACGAAAGCGTGGGGAGCAAACAGGATTAGAAA
>ASV_824
CGCGGTAATACGGAGGGTGCAAGCATTAATCGGATTTATTGGGCGTAAAGGGCGCGTAGGCGGAAAGATAAGTCGGATGTGAAATCCCGGGGCTCAACCTCGGAACAGCATTCGAAACTGTCATTCTAGAGGCTAGATGGAGAAAACGGAATTCCACAAGTAGCGGTGAAATGCGTAGATATGTGGAAGAACACCGGTGGCGAAGGCGGTTTTCTAATTTAGACCTGACGCTGAGGCGCGAAAGCAAGGGGATCAAACAGGATTAGAAA
>ASV_825
CGCGGTAATACGTAGGCAGCGAGCGTTGTTCGGAGTTACTGGGCGTAAAGAGTGTGTAGGCGGTGCTCTAAGTTTGGTGTGAAATCTCCCGGCTCAACTGGGAGGGTGCGCCGAAGACTGGAATGCTTGAGTATGGGAGAGGAAAGCGGAATTCCCGGTGTAGCGGTGAAATGCGTAGATATCGGGAGGAACACCTGCGGTGTAGACGGCTTTCTGGACCATCACTGACGCTGAGACACGAAAGCGTGGGTAGCAAACAGGATTAGAAA
>ASV_826
CGCGGTAATACGGAGGGTGCGAGCGTTAATCGGAATTACTGGGCGTAAAGCGTGCGTAGGTGGTTTATTAAGTTATCTGTGAAATCCCCGGGCTCAACCTGGGCAGGTCAGATAAGACTGATAGACTCGAGTATGGGAGAGGGTAGTGGAATTTCCGGTGTAGCGGTGAAATGCGTAGAGATCGGAAGGAACACCAGTGGCGAAGGCGGCTACCTGGCCTAATACTGACACTGAGGCACGAAAGCGTGGGGAGCAAACAGGATTAGAAA
>ASV_827
CGCGGTGACACGTAGGCACCAAGCGTTGTCCGGATTTATTGGGCGTAAAGAGCTCGTAGGCGGTTCAGTAAGTCGGGTGTGAAAACTTTGGGCTTAACCCAAAGCCTGCATTCGATACTGCTGTGACTTGAGTTCGGTAGGGGAGTGGGGAATTCCTAGTGTAGCGGTGAAATGCGCAGATATTAGGAGGAACACCGGTGGCGAAGGCGCCACTCTGGGCCGAAACTGACGCTGAGGAGCGAAAGCGTGGGTAGCAAACAGGATTAGATA
>ASV_828
CGCGGTAATACGTAGGGTGCAAGCATTAATCGGATTTATTGGGCGTAAAGGGCGCGTAGGCGGAAATGCCAGTCAGATGTGAAAGCCCGGGGCTCAACCCCGGAACAGCATTTGAAACTACATTTCTAGAGGGTAGACGGAGAAAACGGAATTCCACAAGTAGCGGTGAAATGCGTAGATATGTGGAAGAACACCAGTGGCGAAGGCGGTTTTCTAGTTTATACCTGACGCTGAGGCGCGAAAGCAAGGGGAGCAAACAGGATTAGATA
>ASV_829
CGCGGTAATACGAAGGGTGCAAACGTTGCTCGGAATTATTGGGCGTAAAGCGCACGTAGGCGGCCCTAAAAGTCCCATGTGAAAGCCCACGGCTTAACCGTGGAAGTGCATGGGAAACTGTAGGGCTTGAGTACCAAAGAGGATCGCGGAATTCCCGGTGTAGAGGTGAAATTCGTAGATATCGGGAGGAACACCAGTGGCGAAGGCGGCGATCTGGGTGGTTACTGACGCTGAGGTGCGAAAGCGTGGGGAGCAAACAGGATTAGAAA
>ASV_830
CGCGGTAAGACGAACCGTGCGAACGTTATTCGGAATCATTGGGCTTAAAGCGCGTGTAGGCGGATGGGAACGTCGGTCGCTGAAATACCCCGGCTCAACCGGGGAACTGGCATCGAAACGACCCGTCTCGAGGGGCATAGGGGGAGCTGGAACTTCCGGTGGAGCGGTGAAATGCGTTGAGATCGGAAGGAACGCCCGTGGCGAAAGCGAGCTCCTGGATGTCTTCTGACGCTGAGACGCGAAAGCTAGGGTAGCGAACGGGATTAGATA
>ASV_831
CGCGGTAAGACGAACCGTGCGAACGTTATTCGGAATCACTGGGCTTAAAGCGCGTGTAGGCGGGACGGCACGTCTGTCGCTGAAATCCCCCGGCTCAACCGGGGAACTGGCGTGGATACGACCGTCCTGGAGGGGCGTAGGGGGACCTGGAACTTCCGGTGGAGCGGTGAAATGCGTTGAGATCGGAAGGAACGCCCGTGGCGAAAGCGAGGTCCTGGACGCCTACTGACGCTGAGACGCGAAAGCCAGGGGAGCGAACGGGATTAGAAA
>ASV_832
CGCGGTAATACGGAGGGTGCAAGCATTAATCGGATTTATTGGGCGTAAAGGGCGCGTAGGCGGCTATGTAAGTCAGATGTGAAATCCCGGGGCTCAACCCCGGAACTGCATTTGAAACTACATAACTAGAGGGTAGAAGGAGAAAATGGAATTCCACAAGTAGCGGTGAAATGCGTAGATATGTGGAAGAACACCGGTGGCGAAGGCGATTTTCTATTTTATTCCTGACGCTGAGGCGCGAAAGCAAGGGGAGCAAACAGGATTAGAAA
>ASV_833
CGCGGTAATACGTACGAGGCGAGCGTTATCCGGAATTACTGGGCGTAAAGCGCGCGCAGGCGGACTGTTAAGTAGGACGTGAAATCTCCCGGCCTAACTGGGAGGGGTCGTTCTAAACTGGCAGCCTTGAGGACAGCAGAGGTAGGTGGAATTCCTGGTGTAGTGGTGAAATGCGTAGAGATCAGGAGGAACACCGGTGGCGAAGGCGGCCTACTGGGCTGTCACTGACGCTGAGGCGCGAAAGCTCGGGGAGCGAACGGGATTAGAAA
>ASV_834
CGCGGTAATACGTAGGTGGCAAGCGTTGTCCGGAATTATTGGGCGTAAAGCGCGCGCAGGCGGTTTCTTAAGTCTGATGTGAAAGCCCCCGGCTCAACCGGGGAGGGTCATTGGAAACTGGGGAACTTGAGTGCAGAAGAGGAGAGTGGAATTCCACGTGTAGCGGTGAAATGCGTAGAGATGTGGAGGAACACCAGTGGCGAAGGCGACTCTCTGGTCTGTAACTGACGCTGAGGCGCGAAAGCGTGGGGAGCGAACAGGATTAGAAA
>ASV_835
CGCGGTAATACGGAGGGTGCAAGCGTTATCCGGATTTACTGGGTTTAAAGGGTGCGTAGGTGGATTTGTAAGTCAGTGGTGAAATCTCCGAGCTTAACTCGGAAACTGCCATTGATACTATAAGTCTTGAATTATCTGGAGGTAAGCGGAATATGTCATGTAGCGGTGAAATGCTTAGATATGACATAGAACACCAATTGCGAAGGCAGCTTACTACGGATTGATTGACACTGAGGCACGAAAGCGTGGGGATCAAACAGGATTAGAAA
>ASV_836
CGCGGTAATACGTAGGGAGCGAGCGTTGTCCGGAATCATTGGGCGTAAAGAGCGCGTAGGTGGATCAATTAGTCTGCTGTGAAAGTCAAAGGCTCAACCTTTGAAAGCCGGTGGATACTGTTGATCTAGAGTACGGAAGAGGCGAGTGGAATTCCTGGTGTAGCGGTGGAATGCGCAGATATCAGGAGGAACACCAATAGCGAAGGCAGCTCGCTGGGACGTAACTGACACTGAGGCGCGAAAGCGTGGGGAGCAAACAGGATTAGAAA
>ASV_837
CGCGGTAATACAGAGGGTGCGAGCGTTAATCAGAATTACTGGGCGTAAAGGGCGCGTAGGCGGTTATATAAGTTAGATGTGAAATCCCTGGGCTTAACCTAGGAACTGCATTTAAGACTGTATAACTGGAGTGCAGTAGAGGGTAGTGGAATTTCCGGTGTAGCGGTGAAATGCGTAGATATCGGAAGGAACACCAGTGGCGAAGGCGGCTACCTGGACTGACACTGACGCTGAGGCGCGAGAGCGTGGGGAGCAAACAGGATTAGATA
>ASV_838
CGCGGTAATACGGAGGGGGCTAGCGTTGTTCGGAATTACTGGGCGTAAAGGGCGCGTAGGCGGCGCGATAAGTTGGGCGTGAAAGGCCCGGGCTCAACCCGGGGACTGCGCTTGATACTGTCGCGCTGTGAGTCCGGGAGAGGATGGCGGAATTCCCAGTGTAGAGGTGAAATTCGTAGATATTGGGAAGAACACCGGTGGCGAAGGCGGCCATCTGGACCGGCACTGACGCTGAGGCGCGAAAGCGTGGGGAGCAAACAGGATTAGAAA
>ASV_839
CGCGGTAATACGTAGGGGGCGAGCGTTGTCCGGAATTACTGGGCGTAAAGAGCGCGTAGGCGGCGCCATAAGTCTTGTGTGAAAGCCCCCGGCTCAACTGGGGAAAGTCGCGAGAAACTATGGTGCTTGAGTGTCGGAGAGGGAAGTGGAAGTCCCGGAGTAGGGGTGAAATCCGTAGATACCGGGCCGAACACCAGTGGCGAAGGCGACTTCCTGGCCGACGACTGACGCTGAGGCGCGAAAGCGTGGGGAGCGAACGGGATTAGATA
>ASV_840
CGCGGTAATACGGAGGGGGCTAGCGTTGTTCGGAATTACTGGGCGTAAAGCGCACGTAGGCGGTTTCTTAAGTCAGAGGTGAAAGCCCGGAGCTCAACTCCGGAATTGCCTTTGAAACTGGGAAACTTGAACACGGGAGAGGTGAGTGGAATTCCGAGTGTAGAGGTGAAATTCGTAGATATTCGGAGGAACACCAGTGGCGAAGGCGGCTCACTGGACCGTTGTTGACGCTGAGGTGCGAAAGCGTGGGGAGCAAACAGGATTAGAAA
>ASV_841
CGCGGTAATACAGAGGGTGCAAGCGTTAATCGGAATTACTGGGCGTAAAGCGTGCGTAGGCGGATATTTAAGTCGAATGTGAAAGCCCCGGGCTCAACCTGGGAACTGCATCCGATACTGAATATCTGGAGTATGGTAGAGGAAAGTGGAATTCCCGGTGTAGCGGTGAAATGCGTAGATATCGGGAGGAACATCAGTGGCGAAGGCGACTTTCTGGATCAATACTGACGCTGAGGCACGAAAGCGTGGGGAGCAAACAGGATTAGAAA
>ASV_842
CGCGGTAATACAGAGGGTGCGAGCGTTGTTCGGAATTATTGGGCGTAAAGGGCGCGTAGGCGGTGCCACAAGTCACCTGTGAAATCTCTGGGCTTAACTCAGAGCCTGCAGGCGAAACTGTGGTGCTGGAGTATGGGAGAGGTGCGTGGAATTCCCGGTGTAGCGGTGAAATGCGTAGATATCGGGAGGAACACCTGTGGCGAAAGCGGCGCACTGGACCATAACTGACGCTGAGGCGCGAAAGCTAGGGGAGCAAACAGGATTAGAAA
>ASV_843
CGCGGTAATACGGAGGATCCAAGCGTTATCCGGATTTATTGGGTTTAAAGGGTGCGTAGGTGGCCTGTTAAGTCAGGGGTGAAAGACGGTAGCTTAACTATCGCAGTGCCTTTGATACTGATGGGCTTGAATACACTAGAGGTAGGCGGAATGTGACAAGTAGCGGTGAAATGCATAGATATGTCACAGAACACCAATTGCGAAGGCAGCTTACTATGGTGCGATTGACACTGAGGCACGAAAGCGTGGGGATCAAACAGGATTAGATA
>ASV_844
CGCGGTAAGACGAACCGAGCGAACGTTATTCGGAATCACTGGGCTTAAAGGGTGCGTAGGCGGGCGAGTAAGTCAGGGGTGAAATCCCACGGCCCAACCGTGGAAGTGCCTCTGATACTGCGAGTCTCGAGGGGGACAGGGGCATGCGGAACTTCCGGTGGAGCGGTGAAATGCGTAGATATCGGAAGGAACACCGGTGGCGAAAGCGGCGTGCTGGATCCCTACTGACGCTGAGGCACGAAAGCCAGGGGAGCAAACGGGATTAGATA
>ASV_845
CGCGGTAATACGAAGGGGGCTAGCGTTGCTCGGAATCACTGGGCGTAAAGCGCACGTAGGCGGCTTCTTAAGTCAGGGGTGAAATCCTGGAGCTCAACTCCAGAACTGCCTCTGATACTGAGGAGCTAGAGTCCGGAAGAGGTGAGTGGAACTGCGAGTGTAGAGGTGAAATTCGTAGATATTCGCAAGAACACCAGTGGCGAAGGCGGCTCACTGGTCCGGTACTGACGCTGAGGTGCGAAAGCGTGGGGAGCAAACAGGATTAGAAA
>ASV_846
CGCGGTCATACGGAAGATCCGAGCGTTATCCGGAATTACTGGGCGTAAAGAGTTGCGTAGGTGGCATAGTAAGCGAGCAGTGAAAGACTCCGGCTCAACCGGAGGTACATTGTTCGAACTACTAAGCTAGAACATAGTAGAGGTACCTGGAATTCCAAGTGTAGGAGTGAAATCCGTAGATATTTGGAGGAACACCGATGGCGTAGGCAGGGTACTGGGCTATTGTTGACACTAAGGCACGAAAGCGTGGGGAGCGAACGGGATTAGATA
>ASV_847
CGCGGTAAGACGTAGGGCGCGAGCGTTGTCCGGAATTATTGGGCGTAAAGAGCTCGTAGGCGGCTTGTTGCGTCGGCTGTGAAAACCCATGGCTTAACTGTGGGCTTGCAGCCGATACGGGCAGGCTAGAATTCGGTAGGGGAGACTGGAATTCCTGGTGTAGCGGTGGAATGCGCAGATATCAGGAGGAACACCGGTGGCGAAGGCGGGTCTCTGGGCCGATATTGACGCTGAGGAGCGAAAGCGTGGGGAGCGAACAGGATTAGAAA
>ASV_848
CGCGGTAAGACGAACCGTGCGAACGTTATTCGGAATCACTGGGCTTAAAGCGCGTGTAGGCGGATCGGCACGTCGGTCGCTGAAATCCCCCGGCTCAACCGGGGAACGGGCGCCGATACGACCGGTCTCGAGGAACGTAGGGGGACCTGGAACTTCCGGTGGAGCGGTGAAATGCGTTGAGATCGGAAGGAACGCCCGTGGCGAAAGCGAGGTCCTGGACGTTTACTGACGCTGAGACGCGAAAGCCAGGGGAGCGAACGGGATTAGAAA
>ASV_849
CGCGGTAATACGGAGGGTGCAAGCATTAATCGGATTTATTGGGCGTAAAGGGCGCGTAGGCTGGAATGTAAGTCAGATGTGAAATCCCGGGGCTCAACCTCGGAACAGCATTTGAAACTACATACCTAGAGGGTAGGCGGAGAAAACAGAATTCCACAAGTAGCGGTGAAATGCGTAGATATGTGGAAGAATACCGGTGGCGAAGGCGGTTTTCTAGCTTATTCCTGACGCTGATGCGCGAAAGCAAGGGGATCAAACAGGATTAGAAA
>ASV_850
CGCGGTAATACGTAGGAGGCGAGCGTTGTCCGGAATTACTGGGCGTAAAGCGCGCGTAGGCGGTTTCTTGCGTAGGCGGTGAAAGCCCCCGGCTCACCTGGGGGAGTGCCGCCTAAACGGGGAGACTTAGAGGGCGGTAGGGGCTGGCGGAACGCCCGGAGTAGCGGTGAAATGCGTTGAGATCGGGCAGAACACCAGTGGCGAAGGCGGCCAGCTGGGCCGACCCTGACGCTGAGGCGCGAAAGCCAGGGGAGCGAACGGAATTAGATA
>ASV_851
CGCGGTAATACGTAGGGTGCAAGCGTTGTCCGGAATTATTGGGCGTAAAGAGCGTGTAGGCGGCCCGACCAGTCCGCTGTGAAAGTCCAGGGCTCAACCCTGGAATGCCGGTGGATACTGTCGGGCTAGAGTCCGGAAGGGGCGAGTGGAACTCCTGGTGTAGCGGTGAAATGCGCAGATATCAGGAAGAACACCAATGGCGAAGGCAGCTCGCTGGGACGTGACTGACGCTGAGACGCGAAAGCGTGGGGAGCAAACAGGATTAGAAA
>ASV_852
CGCGGTAAGACGAACCGTGCGAACGTTATTCGGAATCACTGGGCTTAAAGCGCGTGTAGGCGGCCCGGCACGTCCGTCGCTGAAATCCCCCGGCTCAACCGGGGAAGTGGCGCGGATACGACCGGGCTGGAGGGGGGTAGGGGAATCGGGAACTTCCGGTGGAGCGGTGAAATGCGTTGAGATCGGAAGGAACGCCCGTGGCGAAAGCGCGGTTCTGGACCCCACCTGACGCTGAGACGCGAAAGCCAGGGGAGCGAACGGGATTAGATA
>ASV_853
CGCGGTAAGACGAAGGGGGCTAGCGTTGTTCGGAATTACTGGGCGTAAAGCGAGTGTAGGTGGTTGTCCAAGTTGGATGTGAAAGCCTTGAGCTCAACTCAAGAAATGCATTCAGGACTGGGCGACTAGAGGACCGGAGAGGATAGTGGAATTCCCAGTGTAGTGGTGAAATACGTAGAGATTGGGAAGAACACCAGTGGCGAAGGCGGCTATCTGGACGGTTTCTGACACTAAGACTCGAAAGCGTGGGGAGCAAACAGGATTAGATA
>ASV_854
CGCGGTAATACGAAGGGGGCTAGCGTTGTTCGGAATTACTGGGCGTAAAGCGTGCGCAGGCGGTCTTCCAAGTCAGTGGTGAAAGCCCGGAGCTCAACTCCGGAATTGCCATTGAAACTGTGAGACTTGAGGACGAGAGAGGTGAGTGGAATTCCCAGTGTAGAGGTGAAATTCGTAGATATTGGGAAGAACACCGGTGGCGAAGGCGGCTCACTGGCTCGTTTCTGACGCTCAGGCACGATAGCGTGGGGATCAAACAGGATTAGAAA
>ASV_855
CGCGGTAAGACGAACCGTGCGAACGTTATTCGGAATCACTGGGCTTAAAGCGCGTGTAGGCGGGTGGCCACGTCGGCTGCTGAAATCCCTCGGCTCAACCGAGGAACGGGCACCGATACGAGCGACCTGGAGGGAGGTAGGGGGGGCTGGAACTTCCGGTGGAGCGGTGAAATGCGTTGAGATCGGAAGGAACGCCCGTGGCGAAAGCGAGCCCCTGGACCTTTTCTGACGCTGAGACGCGAAAGCTAGGGGAGCGAACGGGATTAGATA
>ASV_856
CGCGGTAATACGTAGGGGGCAAGCGTTGTCCGGAATCATTGGGCGTAAAGAGCGTGTAGGCGGCTAGGTAAGTCCCGCGTGAAATCCTGCGGCTCAACCGCAGGACTGCGTGGGAAACTGCCTGGCTAGAGTCCGGAAGAGGAGAGCGGAATTCCTGGTGTAGCGGTGGAATGCGCAGATATCAGGAGGAACACCCGTGGCGAAGGCGGCTCTCTGGGACGGTACTGACGCTGAGACGCGAAAGCGTGGGGAGCGAACAGGATTAGAAA
>ASV_857
CGCGGTAATACGGAGGGTGCAAGCATTAATCGGATTTATTGGGCGTAAAGGGCGCGTAGGCGGGTTTGTAAGTCAGATGTGAAATCCCGGGGCTCAACCTCGGAACAGCATTTGAAACTGCATACCTAGAGGGTAGGCGGAGAAAACGGAATTCCACAAGTAGCGGTGAAATGCGTAGATATGTGGAAGAACACCGGTGGCGAAGGCGGTTTTCTAGCTTACTCCTGACGCTGAGGCGCGAAAGCAAGGGGATCAAACAGGATTAGAAA
>ASV_858
CGCGGTAATACGTAGGGGGCAAGCGTTGTCCGGATTTATTGGGCGTAAAGAGCGTGTAGGCGGTTTTACAGGTCCGCTGTGAAAACTCGAGGCTCAACCTCGAGCTGTCGGTGGAAACCGTAAGGCTAGAGTCCGGAAGAGGAGAGTGGAATTCCCGGTGTAGCGGTGAAATGCGCAGATATCGGGAAGAACACCCGTGGCGAAGGCGGCTCTCTGGGACGGTACTGACGCTGAGACGCGAAAGCGTGGGGAGCGAACAGGATTAGAAA
>ASV_859
CGCGGTAAGACAGAGGGTGCAAACGTTGTTCGGAATTACTGGGCGTAAAGCGCGTGTAGGCTGCTCCGCAAGTCGGATGTGAAAGCCCTGGGCTCAACCTAGGAAGTGCATTCGATACTGCAGAGCTTGAGTCCTGGAGAGGAAGGCGGAATTCTCGGTGTAGAGGTGAAATTCGTAGATATCGAGAGGAACACCGGTGGCGAAGGCGGCCTTCTGGACAGTGACTGACGCTGAGACGCGAAAGCGTGGGGAGCAAACAGGATTAGAAA
>ASV_860
CGCGGTAAGACGTAGGGGGCCAGCGTTGCTCGGAATTACTGGGTGTAAAGGGTTCGTAGGCGGTGCGGCAAGTTGGGAGTGAAATCTCTGGGCTCAACCCAGAGGCTGCTTCCAAAACTGCTGTGCTTGAGTGTGGGAGAGGCGCGTGGAATTGCAGGTGTAGCGGTGAAATGCGTAGATATCTGCAGGAACACCCGTGGCGAAAGCGGCGCGCTGGACCACAACTGACGCTGAGGAACGAAAGCTAGGGGAGCAAACAGGATTAGAAA
>ASV_861
CGCGGTAATACGTAGGGTGCGAGCGTTAATCGGAATTACTGGGCGTAAAGCGTGCGCAGGCGGTTATATAAGACAGTTGTGAAATCCCCGGGCTCAACCTGGGAATTGCATCTGTGACTGTATAGCTAGAGTACGGTAGAGGGGGATGGAATTCCGCGTGTAGCAGTGAAATGCGTAGATATGCGGAGGAACACCGATGGCGAAGGCAATCCCCTGGACCTGTACTGACGCTCATGCACGAAAGCGTGGGGAGCAAACAGGATTAGAAA
>ASV_862
CGCGGTAATACGTAGGGGGCGAGCGTTGTCCGGATTTATTGGGCGTAAAGCGTCCGCAGGCGGTCGATCAAGTTTGGGGTGACAGTTCCCGGCTCAACTGGGAAAGTGCTTCGAAAACTGGTTGACTTGAGGGCTTCAGAGGAAAGCGGAATTCCGGGTGGAGTGGTGAAATGCGTAGATATCCGGAGGAACACCAATGGCGTAGGCAGCTTTCTGGGAAGTACCTGACGCTCAGGGACGAAAGCTAGGGGAGCAAACGGGATTAGAAA
>ASV_863
CGCGGTAATACGAAGGGGGCTAGCGTTACTCGGAATGACTGGGCGTAAAGGGCGCGTAGGCGGCTTGGACGGTTAGGCGTGAAATTCCTGGGCTCAACCTGGGGACTGCGCTTAATACATCCAGACTGGAGTGTGGAAGAGGGTCGTGGAATTCCCAGTGTAGAGGTGAAATTCGTAGATATTGGGAAGAACACCGGTGGCGAAGGCGGCGACCTGGTCCATTACTGACGCTGAGGCGCGAAAGCGTGGGGAGCAAACAGGATTAGAAA
>ASV_864
CGCGGTAATACGGAGGGTGCAAGCGTTATCCGGATTTACTGGGTTTAAAGGGTGTGTAGGCGGGTCTTTAAGTCAGTGGTGAAATCTCCGAGCTCAACTTGGAAACTGCCATTGATACTATTGATCTTGAATTTTGTTGAGGTAGGCGGAATAAGTCATGTAGCGGTGAAATGCATAGATATGACTTAGAACACCAATTGCGAAGGCAGCTTGCTAAACAAATATTGACGCTGAGGCACGAAAGCGTGGGGATCAAACAGGATTAGAAA
>ASV_865
CGCGGTCATACGGAGGATCCAAGCGTTATCCGGAATTACTGGGCGTAAAGAGTTGCGTAGGTGGCATTGTAAGTTGGTAGTGAAAGCGTTCGGCTCAACCGAATAAACATTATCAAAACTGCGAAGCTAGAGGATGAGAGAGGTTATTGGAATTCCTGATGTAGGGGTAAAATCCGTTGATATTAGGAGGAACACCGATGGCGTAGGCAGATAACTGGCTCATTCCTGACACTAAGGCACGAAAGCGTGGGTAGCAAACAGGATTAGAAA
>ASV_866
CGCGGTAATACGAAGGGGGCTAGCGTTACTCGGAATGACTGGGCGTAAAGGGCGCGTAGGCGGCTTGGACGGTTAGGCGTGAAATTCCTGGGCTCAACCTGGGGACTGCGCTTAATACATCCAGACTGGAGTGTGGAAGAGGGTCGTGGAATTCCCAGTGTAGAGGTGAAATTCGTAGATATTGGGAAGAACACCGGTGGCGAAGGCGGCGACCTGGTCCATTACTGACGCTGAGGCGCGAAAGCGTGGGGAGCAAACAGGATTAGATA
>ASV_867
CGCGGTAATACGTAGGGGGCGAGCGTTGTCCGGAATTACTGGGCGTAAAGCGCACGTAGGTGGTACGTCAAGTTCGGCGTGAAATCTCCAGGCTCAACTTGGAGGGGTCGTCGAAGACTGGCGAACTAGGGTCTGGCAGAGGCAGGTAGAATTCCCGGTGGAGCGGTGAAATGCGTAGAGATCGGGAGGAATACCAGTGGCGAAGGCGGCCTGCTGGGCCACGACCGACACTGAGGTGCGAAAGCGTGGGGAGCGAACCGGATTAGAAA
>ASV_868
CGCGGTAATACGTAGGTGGCAAGCGTTGTCCGGATTTACTGGGCGTAAAGCGTATGCAGGCGGATTGTTAAGTAGGAAGTGAAAGGTTGGAGCTCAACTCTAACACTGCTCCCTATACTGGCAGTCTTGAGTGGCGGAGAGGAAGACGGAACGACACGTGTAGCGGTGAAATGCGTTGATATGTGTCGGAACACCAATGGCGAAAGCAGTCTTCTGGACGCAAACTGACGCTGAGATACGAAAGCCAAGGTAGCAAACAGGATTAGATA
>ASV_869
CGCGGTAAGACGAACCGTGCAAACGTTATTCGGAATCACTGGGCATAAAGGGCGCGTAGGCGGCTTGACAAGTCAGGGGTGAAATCCGGCAGCTTAACTGTCGCAGTGCCTTTGATACTGTCGAGCTCGAGGGAGGTAGGGGTCTGTGGAACTTCCGGTGGAGCGGTGAAATGCGTTGATATCGGAAGGAACGCCGGTGGCGAAAGCGACGGACTGGATCTCTTCTGACGCTGAGGCGCGAAAGCTAGGGGAGCAAACGGGATTAGAAA
>ASV_870
CGCGGTAATACGAAGGGGGCTAGCGTTGTTCGGAATTACTGGGCGTAAAGCGCACGTAGGCGGATATTTAAGTCAGGGGTGAAATCCCGGGGCTCAACCCCGGAACTGCCTTTGATACTGGGTATCTCGAGTCCGAGAGAGGTGAGTGGAATTCCGAGTGTAGAGGTGAAATTCGTAGATATTCGGAGGAACACCAGTGGCGAAGGCGGCTCACTGGCTCGGTACTGACGCTGAGGTGCGAAAGCGTGGGGAGCAAACAGGATTAGATA
>ASV_871
CGCGGTAAGACGAACCGTGCGAACGTTATTCGGAATCACTGGGCTTAAAGCGCGTGTAGGCGGAAGGGCACGTCTGTCGCTGAAATCCCCCGGCTTAACCGGGGAACTGGCGTAGATACGACTCTTCTTGAGGAGCGTAGGGGGACCTGGAACTTCCGGTGGAGCGGTGAAATGCGTTGAGATCGGAAGGAACGCCCGTGGCGAAAGCGAGGTCCTGGACGCTTTCTGACGCTGAGACGCGAAAGCCAGGGGAGCGAACGGGATTAGAAA
>ASV_872
CGCGGTAAGACGAACCGTGCGAACGTTATTCGGAATCATTGGGCTTAAAGCGCGTGTAGGCGGATGGGAACGTCGATGTTGAAAGCCCCCGGCTCAACCGGGGAACCGGCGTCGAAACGACCCGTCTGGAGGGGCATAGGGGGAGCTGGAACTTCCGGTGGAGCGGTGAAATGCGTTGAGATCGGAAGGAACGCCCGTGGCGAAAGCGAGCTCCTGGATGTCTTCTGACGCTGAGACGCGAAAGCTAGGGTAGCGAACGGGATTAGAAA
>ASV_873
CGCGGTAAGACGAACCGTGCTAACGTTATTCGGAATCACTGGGCTTAAAGCGCGTGTAGGCGGATTGCCACGTCGGGCGCTGAAATCCCCCGGCTCAACCGGGGAACGGGCACCGATACGAGCAGTCTTGAGGGGAATAGGGGGACCTGGAACTTCCGGTGGAGCGGTGAAATGCGTTGAGATCGGAAGGAACGCCCGTGGCGAAAGCGAGGTCCTGGGTTTTTTCTGACGCTGAGACGCGAAAGCCAGGGGAGCAAACGGGATTAGATA
>ASV_874
CGCGGTAAGACGAACCGTGCGAACGTTATTCGGAATCACTGGGCTTAAAGCGCGTGTAGGCGGGACGGCACGTCTGTCGCTGAAATCCCCCGGCTCAACCGGGGAACTGGCGTGGATACGACCGTCCTGGAGGGGCGTAGGGGGACCTGGAACTTCCGGTGGAGCGGTGAAATGCGTTGAGATCGGAAGGAACGCCCGTGGCGAAAGCGAGGTCCTGGACGCCTACTGACGCTGAGACGCGAAAGCCAGGGGAGCGAACGGGATTAGATA
>ASV_875
CGCGGTAAGACGAACCGTGCGAACGTTATTCGGAATCACTGGGCTTAAAGCGCGTGTAGGCGGCCCGGCACGTCTCTCGCTGAAATCCCCCGGCTCAACCGGGGAAGTGGCGGGGATACGACCGGGCTGGAGGGGGGTAGGGGAATCGGGAACTTCCGGTGGAGCGGTGAAATGCGTTGAGATCGGAAGGAACGCCCGCGGCGAAAGCGCGGTTCTGGACCCCACCTGACGCTGAGACGCGAAAGCCAGGGGAGCGAACGGGATTAGAAA
>ASV_876
CGCGGTAATACAGAGGGTGCAAGCGTTAATCGGAATTACTGGGCGTAAAGCGCGCGTAGACGGTTACATAAGTCGGGTGTGAAAGCCCCGGGCTCAACCTGGGAATTGCATTCGAGACTGCGTAGCTAGGGTGCGGAAGAGGGAAGCGGAATTTCCGGTGTAGCGGTGAAATGCGTAGATATCGGAAGGAACACCAGTGGCGAAAGCGGCTTCCTGGTCCAGCACCGACGTTCAGGCGCGAAAGCGTGGGGAGCAAACAGGATTAGAAA
>ASV_877
CGCGGTAATACGTAGGGGGCAAGCGTTATCCGGATTTACTGGGTGTAAAGAGCGCGTAGGCGGTTCTGTAAGTTGGTTGTGAAAGTTCGAGGCTTAACCTCGAAACTGCGTCCAATACTGCAGGGCTTGAGTGCAAGAGAGGCAAGTGGAATTCCAGGTGTAGTAGTGAAATGCGTAGATATCTGGAGGAACACCAGTGGCGAAGGCGGCTTGCTAGCTTGTAACTGACGCTGAGGCGCGAAAGCTAGGGGAGCGAACGGGATTAGAAA
>ASV_878
CGCGGTAATACGAAGGGGGCTAGCGTTGCTCGGAATGACTGGGCGTAAAGGGCGCGTAGGCGGCTTGGTTTGTCAGACGTGAAAGTCCTGGGCTCAACCTGGGGATGGCGTTTGGGACGGCTGGGCTAGAGTGGGGAAGAGGGTCGTGGAATTCCCAGTGTAGAGGTGAAATTCGTAGATATTGGGAAGAACACCGGTGGCGAAGGCGGCGACCTGGTCCTTGACTGACGCTGAGGCGCGAGAGCGTGGGGAGCAAACAGGATTAGAAA
>ASV_879
CGCGGTAAGACGAACCGTGCGAACGTTATTCGGAATCATTGGGCTTAAAGCGCGTGTAGGCGGCCCGGCACGTCAGTCGCTGAAATCCCCTAGCTCAACTAGGGAACTGGCGTTGATACGACCGGGCTGGAGGGGGGTAGGGGGGACGGGAACTCACGGTGGAGCGGTGAAATGCGTTGAGATCGTGAGGAACGCCCGCGGCGAAAGCGCGTCCCTGGACCCCACCTGACGCTGAGACGCGAAAGCCAGGGGAGCGAACGGGATTAGAAA
>ASV_880
CGCGGTAATACGTAGGTGGCAAGCGTTGTCCGGAGTTATTGGGCGTAAAGCGCGCGCAGGCGGTTCGGAAAGTCCATGGTGAAAGCGCCCGGCTCAACTGGGCGAGTGCCGTGGGGACTGTCGAGCTGGAGGGGAGCAGAGGCGAGTGGAATTCCGGGTGTAGTGGTGAAATGCGTAGAGATCCGGAGGAACACCAGTGGCGAAGGCGGCTCGCTGGGCTCTACCTGACGCTGAGGCGCGAAAGCGTGGGGAGCGAACCGGATTAGAAA
>ASV_881
CGCGGTAATACGTAGGGAGCAAGCGTTGTCCGGAATCATTGGGCGTAAAGCGCGCGTAGGCGGCCCTGTAAGTCCGCTGTGAAAGTCAAAGGCTCAACCTTTGAAAGCCGGTGGATACTGCAGGGCTGGAGTCCGGAAGAGGCGAGTGGAATTCCTGGTGTAGCGGTGGAATGCGCAGATATCAGGAGGAACACCAATAGCGAAGGCAGCTCGCTGGGACGGTACTGACGCTAAGGCGCGAAAGCGTGGGGAGCGAACAGGATTAGAAA
>ASV_882
CGCGGTAAGACGAACCGTGCGAACGTTGTTCGGAATCACTGGGCTTAAAGGGCGCGTAGGCGGCTGATCAAGTCCGGGGTGAAAGCCCCCAGCTTAACTGGGGAAGTGCCTTGGATACTGGTGAGCTCGAGGGAGGTAGGGGCCCGCGGAACTTCTGGTGGAGCGGTGAAATGCGTTGATATCAGAAGGAACGCCGGTGGCGAAAGCGGCGGGCTGGATCTCTACTGACGCTGAGGCGCGAAAGCTAGGGGAGCAAACGGGATTAGAAA
>ASV_883
CGCGGTAATACGTAGGGGGCCAGCGTTGCTCGGAATTACTGGGCGTAAAGGGTCCGTAGGCGGTGTAGCAAGTCGATAGTGAAATCTCTGGGCTTAACCCAGAGGCTGCTAACGAAACTGCTGTGCTAGAGTGTGAGAGAGGCGAGTGGAATTACGGGTGTAGCGGTGAAATGCGTAGATATCCGTAGGAACATCCGAGGCGAAGGCGGCTCGCTGGATCACAACTGACGCTGAGGGACGAAAGCTAGGGGAGCAAACAGGATTAGAAA
>ASV_884
CGCGGTAAGACGAACCGTGCGAACGTTGTTCGGAATCACTGGGCTTAAAGGGCGCGTAGGCGGCTTGCCAAGTCAGTGGTGAAATCCCGCAGCTTAACTGCGGAAGTGCCTTTGATACTGGCGAGCTCGAGGGAGGTAGGGGTATGTGGAACTTCTGGTGGAGCGGTGAAATGCGTTGATATCAGAAGGAACGCCGGTGGCGAAAGCGACGTACTGGACCTCTTCTGACGCTGAGGCGCGAAAGCTAGGGGAGCAAACGGGATTAGAAA
>ASV_885
CGCGGTAAGACGAACCGTGCGAACGTTATTCGGAATCACTGGGCTTAAAGCGCGTGTAGGCGGATGGGAACGTCGGAACCTGAAAGCCCCCGGCTCAACCGGGGAAGTGGGGCCGAAACGACCCGTCTGGAGGGACGTAGGGGGATCTGGAACTTCCGGTGGAGCGGTGAAATGCGTTGAGATCGGAAGGAACGCCCGTGGCGAAAGCGAGATCCTGGACGTTTTCTGACGCTGAGACGCGAAAGCTAGGGGAGCAAACGGGATTAGAAA
>ASV_886
CGCGGTAAGACGAACCGTGCGAACGTTATTCGGAATCACTGGGCTTAAAGCGCGTGTAGGTGGATGGGAACGTCGGTTGTTGAAATCCCCCGGCTTAACCGGGGAAGTGGCGCCGATACGACCCGTCTCGAGGAACGTAGGGGGAGCTGGAACTTCCGGTGGAGCGGTGAAATGCGTTGAGATCGGAAGGAACGCCCGTGGCGAAAGCGAGCTCCTGGACGTTTTCTGACACTGAGACGCGAAAGCCAGGGGAGCGAACGGGATTAGAAA
>ASV_887
CGCGGTAAGACGAACCGAGCGAACGTTATTCGGAATCACTGGGCTTAAAGGGCGCGTAGGCGGGCATTCAAGTCTGTGGTGAAATCCTCCAGCTCAACTGGAGAACTGCCGCGGATACTGGGTGTCTCGAGGGAGGTAGGGGCGTGCGGAACTAATGGTGGAGCGGTGAAATGCGTTGATATCATTAGGAACTCCGGTGGCGAAGGCGGCACGCTGGACCTCTTCTGACGCTGAGGCGCGAAAGCCAGGGGAGCAAACGGGATTAGAAA
>ASV_888
CGCGGTAATACGGAGGGTGCAAGCATTAATCGGATTTATTGGGCGTAAAGGGCGCGTAGGCGGGAATATAAGTCAGATGTGAAATCCTGGGGCTCAACCTCAGAACAGCATTTGAAACTATATTTCTAGAGGATAGAAGGAGAAAACGGAATTCCACAAGTAGCGGTGAAATGCGTAGATATGTGGAAGAACACCGGTGGCGAAGGCGGTTTTCTATTTTATTCCTGACGCTGAGGCGCGAAAGCAAGGGGATCAAACAGGATTAGAAA
>ASV_889
CGCGGTAAGACGTGGGGGGCCAGCGTTGTTCGGAATTACTGGGTGTAAAGGGTTCGTAGGCGGTGTGGCAAGTCGGGAGTGAAATCTCTGGGCTCAACCCAGAGTCTGCTTCCGAAACTGCTGTGCTTGAGTGTGGGAGAGGCGCGTGGAATTGCAGGTGTAGCGGTGAAATGCGTAGATATCTGCAGGAACACCCGTGGCGAAAGCGGCGCGCTGGACCACTACTGACGCTGAGGAACGAAAGCTAGGGGAGCAAACAGGATTAGAAA
>ASV_890
CGCGGTGACACGTAGGCACCAAGCGTTGTCCGGATTTATTGGGCGTAAAGAGCTCGTAGGCGGTTGAGTAAGTCGGGTGTGAAAACTCTGGGCTTAACCCAGAGCCGCCACTCGATACTGCTCTGACTTGAGTTCGGTAGGGGAGCAGGGAATTCCTAGTGTAGCGGTGAAATGCGCAGATATTAGGAGGAACACCGGTGGCGAAGGCGCTGCTCTGGGCCGAAACTGACGCTGAGGAGCGAAAGCGTGGGTAGCAAACAGGATTAGAAA
>ASV_891
CGCGGTAATACGTAGGGTGCGAGCGTTGTCCGGAATTATTGGGCGTAAAGAGCTCGTAGGCGGTTCGTCGCGTCGAATGTGAAAACCCGGGGCTCAACTCCGGGCCTGCATTCGATACGGGCGGACTAGAGTTCGGTAGGGGAGACTGGAATTCCTGGTGTAGCGGTGAAATGCGCAGATATCAGGAGGAACACCGGTGGCGAAGGCGGGTCTCTGGGCCGATACTGACGCTGAGGAGCGAAAGCGTGGGGAGCAAACAGGATTAGATA
>ASV_892
CGCGGTAATACGGAGGATCCAAGCGTTATCCGGATTTATTGGGTTTAAAGGGTGCGTAGGCGGCCTGTTAAGTCAGGGGTGAAAGACGGTAGCTCAACTATCGCAGTGCCCTTGATACTGATGGGCTTGAATACACTAGAGGTAGGCGGAATGTGACAAGTAGCGGTGAAATGCATAGATATGTCACAGAACACCAATTGCGAAGGCAGCTTACTATGGTGTCATTGACGCTGAGGCACGAAAGCGTGGGGATCAAACAGGATTAGAAA
>ASV_893
CGCGGTAAGACGAACCGTGCGAACGTTATTCGGAATCATTGGGCTTAAAGCGCGTGTAGGCGGATGGGAACGTCGGTCGCTGAAATACCCCGGCTCAACCGGGGAACTGGCATCGAAACGACCCGTCTCGAGGGGCATAGGGGGAGCTGGAACTTCCGGTGGAGCGGTGAAATGCGTTGAGATCGGAAGGAACGCCCGTGGCGAAAGCGAGCTCCTGGATGTCTTCTGACGCTGAGACGCGAAAGCCAGGGTAGCGAACGGGATTAGAAA
>ASV_894
CGCGGTAAGACGAACCGTGCGAACGTTATTCGGAATCACTGGGCTTAAAGCGCGTGTAGGCGGCCCGGAACGTCCGTCGCTGAAATCCCCCGGCTCAACCGGGGAAGGGGCGCGGAGACGGCCGGGCTAGAGGGGGGTAGGGGGGACGGGAACTTCCGGTGGAGCGGTGAAATGCGTTGAGATCGGAAGGAACGCCCGCGGCGAAAGCGCGTCTCTGGACCCCACCTGACGCTGAGACGCGAAAGCCAGGGGAGCGAACGGGATTAGAAA
>ASV_895
CGCGGTAAGACGAAGGGGGCTAGCGTTGCTCGGAATTACTGGGCGTAAAGCGCGTGTAGGCGGCTGTTCTAGTTGGGCGTGAAAGCCTTGGGCTTAACCCAAGAAATGCGCTCAATACTGGATAGCTAGAGGACCGGAGAGGATAGTGGAATTCCCAGTGTAGTGGTGAAATACGTAGAGATTGGGAAGAACACCAGTGGCGAAGGCGGCTATCTGGACGGTTTCTGACGCTAAGACGCGAAAGCGTGGGGAGCAAACAGGATTAGATA
>ASV_896
CGCGGTAAGACAGAGGGTGCAAACGTTGTTCGGAATTACTGGGCGTAAAGCGTGTGTAGGTGGTCGCGTAAGTCGGATGTGAAAGCCCTGGGCTCAACCCAGGAAGTGCACTCGATACTGCGTGACTTGAGTACCGGAGAGGTTGGTAGAATTCTCGGTGTAGAGGTGAAATTCGTAGATATCGAGAGGAATACCTGTGGCGAAGGCGGCCAACTGGACGAGTACTGACACTGAGACACGAAAGCGTGGGGAGCAAACAGGATTAGAAA
>ASV_897
CGCGGTAATACGTAGGGTGCAGGCGTTAATCGGAATTACTGGGCGTAAAGCGTGCGCAGGCGGTTTCTTAAGTCAGATGTGAAAGCCCCGGGCTTAACCTGGGAACTGCGTTTGAAACTGGGAGACTTGAGTGTGGCAGAGGGGGGTGGAATTCCACGTGTAGCAGTGAAATGCGTAGATATGTGGAGGAACACCGATGGCGAAGGCAGCCCCCTGGGTTAACACTGACGCTCATGCACGAAAGCGTGGGGAGCAAACAGGATTAGAAA
>ASV_898
CGCGGTAATACAGAGGGTGCGAGCGTTAATCGGAATTACTGGGCGTAAAGGGTGCGTAGGTGGTCTTTTAAGTCAGATGTGAAAACCCTGGGCTTAACCTAGGAATGGCATTTGATACTGGAAGACTAGAGTTCGGAAGAGGAAAGTGGAATTTCAGGTGTAGCGGTGAAATGCGTAGATATCTGAAGGAACATCAGTGGCGAAGGCGACTTTCTGGTCCGACACTGACACTGAGGCACGAAAGCGTGGGGAGCAAACAGGATTAGAAA
>ASV_899
CGCGGTAATACGAAGGGGGCTAGCGTTGCTCGGAATTACTGGGCGTAAAGCGCACGTAGGCGGCTCTTTAAGTCGGGGGTGAAATCCTGGAGCTCAACTCCAGAACTGCCTTCGATACTGAGGAGCTCGAGTCCGGGAGAGGTGAGTGGAACTGCGAGTGTAGAGGTGAAATTCGTAGATATTCGCAAGAACACCAGTGGCGAAGGCGGCTCACTGGCCCGGTACTGACGCTGAGGTGCGAAAGCGTGGGGAGCAAACAGGATTAGAAA
>ASV_900
CGCGGTAATACGAAGGGGGCTAGCGTTGTTCGGATTTACTGGGCGTAAAGCGCACGTAGGCGGATTGTTAAGTCGGGGGTGAAATCCCAGGGCTCAACCCTGGAACTGCCTTCGATACTGGCAATCTAGAGTCCGGAAGAGGTGAGTGGAACTCCTAGTGTAGAGGTGGAATTCGTAGATATTAGGAAGAACACCAGTGGCGAAGGCGGCTCACTGGTCCGGTACTGACGCTGAGGTGCGAAAGCGTGGGGAGCAAACAGGATTAGATA
>ASV_901
CGCGGTAATACGGAGGGTGCAAGCATTAATCGGATTTATTGGGCGTAAAGGGCGCGTAGGCGGGAACGTAAGTCAAATGTGAAATCCCGGAGCTCAACTCCGGAACGGCATTTGAGACTGCATTTCTTGAGGGTAGGCGGAGAAAATGGAATTCCACGTGTAGCGGTGAAATGCGTAGATATGTGGAAGAACACCTGTGGCGAAAGCGGTTTTCTAGCTTATTCCTGACGCTGAGGCGCGAAAGCAAGGGGATCAAACAGGATTAGAAA
>ASV_902
CGCGGTAAGACGAACCGTGCGAACGTTATTCGGAATCACTGGGCTTAAAGCGCGTGTAGGCGGGACGGCACGTCGGACGTTGAAAGCCCCCGGCTTAACCGGGGAAGTGGCGCCGATACGACCGTCCTGGAGGGACGTAGGGGGACCTGGAACTTCCGGTGGAGCGGTGAAATGCGTTGAGATCGGAAGGAACGCCCGTGGCGAAAGCGAGGTCCTGGACGTTTTCTGACGCTGAGACGCGAAAGCCAGGGGAGCGAACGGGATTAGATA
>ASV_903
CGCGGTAATACGAACTGTGCAAACGTTATTCGGAATCACTGGGCTTAAAGGGTGCGTAGGCGGCCATTTAAGTAGGGTGTGAAAGCCCCCGGCTCAACCGGGGAATTGCGTCCTAAACTAGATGGCTCGAGTGAGATAGAGGTGTGTGGAACTTCCGGTGGAGCGGTGAAATGTGTTGATATCGGAAGGAACGCCGGTGGCGAAAGCGACACACTGGGTCTTAACTGACGCTGAGGCACGAAAGCCAGGGGAGCGAACGGGATTAGAAA
>ASV_904
CGCGGTAATACGGAGGGTGCAAGCATTGATCGGAATTACTGGGCGTAAAGGGCGCGTAGGCGGTTATATAAGTCAGATGTGAAATTCCGGGGCTCAACCCCGGAGCTGCATTTGAAACTATATGACTAGAGGATAGTTAGGGAAAACGGAATTCCACGTGTAGCGGTGAAATGCGTAGATATGTGGAAGAACACCAGTGGTGAAGACGGTTTTCTGGGCTATAACTGACGCTGAGGCGCGAAAGCTAGGGGAGCAAACAGGATTAGAAA
>ASV_905
CGCGGTAATACGTAGGTGGCAAGCGTTGTCCGGATTTACTGGGCGTAAAGCGTATGCAGGCGGACCTTTAAGTAGGAAGTGAAAGGTTGGAGCTCAACTCTAACACTGCTCCCTATACTGGAGGTCTTGAGTGTCGGAGAGGAAGATGGAACTACACGTGTAGCGGTGAAATGCGTTGAGATGTGTAGGAACACCAATGGCGAAAGCAATCTTCTGGACGAATACTGACGCTGAGATACGAAAGCCAAGGTAGCAAACAGGATTAGAAA
>ASV_906
CGCGGTAATACGGAGGGTGCGAGCGTTAATCGGAATTACTGGGCGTAAAGGGTGCGTAGGTGGTTAATTAAGTTATGTGTAAAATCCCTGGGCTCAACCTGGGCAGGTCATATAAAACTGGTTAACTCGAGTATGGGAGAGGGTAGTGGAATTTCCGGTGTAGCGGTGAAATGCGTAGAGATCGGAAGGAACACCAGTGGCGAAGGCGGCTACCTGGCCTAATACTGACACTGAGGCACGAAAGCGTGGGGAGCAAACAGGATTAGAAA
>ASV_907
CGCGGTAATACGGAGGGTGCAAGCATTAATCGGATTTATTGGGCGTAAAGGGCGCGTAGGCGGGGATAAAAGTCAGATGTGAAATCCCGGGGCTCAACCTCGGAACAGCATTTGAAACTCTATCTCTAGAGGGTAGGCGGAGAAAATGGAATTCCACAAGTAGCGGTGAAATGCGTAGATATGTGGAAGAACACCAGTGGCGAAGGCGGTTTTCTAGCTTATTCCTGACGCTAAAGCGCGAAAGCAAGGGGATCAAACAGGATTAGAAA
>ASV_908
CGCGGTAATACGGAGGGTGCAAGCATTAATCGGATTTATTGGGCGTAAAGGGCGCGTAGGCGGAAATGCAAGTCAGATGTGAAATCCCGGGGCTCACCCCCGGAACAGCATTTGAAACTGCATTCCTTGAGGGTAGGCGGAGAAAATGGAATTCCACAAGTAGCGGTGAAATGCGTAGATATGTGGAAGAACACCAGTGGCGAAGGCGGTTTTCTAGCTTATTCCTGACGCTGAGGCGCGAAAGCAAGGGGATCAAACAGGATTAGAAA
>ASV_909
CGCGGTAATACGTAGGGAGCAAGCGTTGTCCGGAATCATTGGGCGTAAAGCGCGCGTAGGCGGCCCTGTAAGTCCGCTGTGAAAGTCAAAGGCTCAACCTTTGAAAGCCGGTGGATACTGCAGGGCTAGAGTCCGGAAGAGGCGAGTGGAATTCCTGGTGTAGCGGTGGAATGCGCAGATATCAGGAGGAACACCAATAGCGAAGGCAGCTCGCTGGGACGGTACTGACGCTAAGGCGCGAAAGCGTGGGGAGCGAACAGGATTAGAAA
>ASV_910
CGCGGTAATACGTAGGGGGCGAGCGTTGTCCGGATTTATTGGGCGTAAAACGCTTGTAGGTGGCTACGTCAAGTCGGACGTGAAATCTCCCGGCTTAACTGGGAGGGGTCGCTCGATACTGGCGAGCTCGAGGCAGGTAGGGGAAAGCGGAATTCCCGGTGTAGTGGTGGAATGCGTAGATATCGGGAGGAACACCAGTGGCGAAGGCGGCTTTCTGGACCTGTTCTGACACTGAGGAGCGAAAGCGTGGGGAGCGATCCGGATTAGAAA
>ASV_911
CGCGGTAATACGAGGGGGGCAAGCGTTGTTCGGAATTATTGGGCGTAAAGGGTGCGTAGGCGGTTTGACAAGTCTAATGTGAAATCTATGGGCTCAACCCATAGTCTGCATTGGAAACTGTCGGGCTTGAGTATGGGAGAGGTGAGTGGAATTTCCGGTGTAGCGGTGAAATGCGTAGATATCGGAAGGAACACCTGTGGCGAAAGCGGCTCACTGGACCATTACTGACGCTGAGGCACGAAAGCTAGGGGAGCAAACAGGATTAGATA
>ASV_912
CGCGGTAATACAGGGGGTGCGAGCGTTAATCGGAATTACTGGGCGTAAAGGGCGCGTAGGCGGTCGAGTAAGTCGGATGTGAAATCCCCGGGCTTAACCTGGGAATTGCATTCGATACTGCTTGGCTAGAGTGTGGAAGAGGGAAGCGGAATTTCCGGTGTAGCGGTGAAATGCGTAGATATCGGAAGGAACACCAGTGGCGAAGGCGGCTTCCTGGTCCAACACTGACGCTGAGGCGCGAAAGCGTGGGGAGCAAACAGGATTAGAAA
>ASV_913
CGCGGTAATACAGAGGGTGCAAGCGTTAATCGAAATTACTGGGCGTAAAGGGTGCGTAGGTGGTTTGATAAGTTAGATGTGAAAGTCCTGGGCTCAACCTGGGGACTGCGTCTGATACTGTTGAGCTAGAGTTCTGTAGAGGAAGGTGGAATTTCCGGAGTAGCGGTGAAATGCGTAGATATCGGAAGGAACATCGGTGGCGAAGGCGGCCTTCTGGACAGGAACTGACACTGAGGCACGAAAGCGTGGGGAGCAAACAGGATTAGAAA
>ASV_914
CGCGGTAATACGTAGGGTGCAAGCATTAATCGGATTTATTGGGCGTAAAGGGCGCGTAGGCGGAAATGCCAGTCAGATGTGAAATCCCGAGGCTCAACCTCGGAACAGCATTTGAAACTACATTTCTAGAGGGTAGACGGAGAAAACGGAATTCCACAAGTAGCGGTGAAATGCGTAGATATGTGGAAGAACACCAGTGGCGAAGGCGGTTTTCTAGTTTATACCTGACGCTGATGCGCGAAAGCAAGGGGAGCAAACAGGATTAGAAA
>ASV_915
CGCGGTAATACGTAGGTGGCAAGCGTTGTCCGGATTTACTGGGCGTAAAGAGCGCGCAGGCGGTCGTTCAAGTCGAGTGTGAAAGCCCCCGGCTCAACTGGGGAGGGTCACTCGATACTGATCGACTTGAAGGCAGGAGAGGGAAGCGGAATTCCCGGTGTAGTGGTGAAATGCGTAGATATCGGGAGGAACACCAGTGGCGAAGGCGGCTTTCTGGCCTGTTCTTGACGCTGAGGCGCGAAAGCTAGGGTAGCAAACGGGATTAGAAA
>ASV_916
CGCGGTAAGACGAACCGTGCGAACGTTATTCGGAATCACTGGGCTTAAAGCGCGTGTAGGCGGGCCGCCACGTCGGCTGCTGAAATCCCCCGGCTCAACCGGGGAAGGGGCACCGATACGAGCGGCCTGGAGGGGGGTAGGGGGGTCTGGAACTTCCGGTGGAGCGGTGAAATGCGTTGAGATCGGAAGGAACGCCCGTGGCGAAAGCGAGGCCCTGGACCCTTTCTGACGCTGAGACGCGAAAGCCAGGGGAGCGAACGGGATTAGAAA
>ASV_917
CGCGGTAATACGAAGGGGGCTAGCGTTGTTCGGATTTACTGGGCGTAAAGCGCACGTAGGCGGACTTTTAAGTCAGGGGTGAAATCCCGGGGCTCAACCCCGGAACTGCCTTTGATACTGGAAGTCTTGAGTTCGAGAGAGGTGAGTGGAATTGCGAGTGTAGAGGTGAAATTCGTAGATATTCGCAGGAACACCAGTGGCGAAGGCGGCTCACTGGCTCGATACTGACGCTGAGGTGCGAAAGCGTGGGGAGCAAACAGGATTAGAAA
>ASV_918
CGCGGTAATACGTAGGGTGCGAGCGTTAATCGGAATTACTGGGCGTAAAGCGTGCGCAGGCGGTTTGTTAAGACAGGTGTGAAATCCCCGGGCTCAACCTGGGAATGGCGCTTGTAACTGGCAGGCTAGAGTGTGTCAGAGGGAGGTAGAATTCCACGTGTAGCAGTGAAATGCGTAGAGATGTGGAGGAATACCGATGGCGAAGGCAGCCTCCTGGGATAACACTGACGCTCATGCACGAAAGCGTGGGGAGCAAACAGGATTAGATA
>ASV_919
CGCGGTAATACGTAGGCAGCAAGCGTTGTTCGGAGTTACTGGGCGTAAAGAGTGTGTAGGCGGTTCTCTAAGTTCGGTGTGAAATCTCCCGGCTCAACTGGGAGGGTGCGCCGAAAACTGGAGGGCTTGAGTATGGGAGAGGAAAGCGGAATTCCTGGTGTAGCGGTGAAATGCGTAGATATCAGGAGGAACACCTGCGGTGTAGACAGCTTTCTGGACCATCACTGACGCTGAGACACGAAAGCGTGGGTAGCAAACAGGATTAGAAA
>ASV_920
CGCGGTAATACGGAGGGTGCAAGCGTTATCCGGATTCACTGGGTTTAAAGGGTGCGTAGGCGGGCAGGTAAGTCCGTGGTGAAATCTCTGAGCTTAACTCAGAAACTGCCATGGATACTATTTGTCTTGAATATTGTGGAGGTAAGCGGAATATGTCATGTAGCGGTGAAATGCTTAGATATGACATAGAACACCAATTGCGAAGGCAGCTTACTACACAGTTATTGACGCTGAGGCACGAAAGCGTGGGGATCAAACAGGATTAGATA
>ASV_921
CGCGGTAATACGAAGGGGGCAAGCGTTGTTCGGAATTACTGGGCGTAAAGGGCGCGTAGGCGGTGCACTAAGTTAGGCGTGAAAGCCCTGGGCTCAACCCGGGAATTGCGTTTGATACTGGTGCGCTAGAATCCAGGAGAGGTTGGTGGAATTCCCAGTGTAGAGGTGAAATTCGTAGAGATTGGGAAGAACACCGGTGGCGAAGGCGGCCAACTGGACTGGTATTGACGCTGAGGCGCGAAAGCGTGGGGAGCAAACAGGATTAGAAA
>ASV_922
CGCGGTAATACGGAGGATCCAAGCGTTATCCGGATTTATTGGGTTTAAAGGGTGCGTAGGCGGCCTATTAAGTCAGGGGTGAAAGACGGTAGCTTAACTATCGCAGTGCCTTTGATACTGATGGGCTTGAATGTAGTTGAGGTAGGCGGAATGTGACAAGTAGCGGTGAAATGCATAGATATGTCACAGAACACCAATTGCGAAGGCAGCTTACTAAAGTATGATTGACGCTGAGGCACGAAAGCGTGGGGATCAAACAGGATTAGAAA
>ASV_923
CGCGGTAAGACGAACCGTGCGAACGTTATTCGGAATCACTGGGCTTAAAGCGCGTGTAGGCGGGCCCGAACGTCGGCCGCTGAAATCCCCCGGCTCAACCGGGGAACGGGCGCCGATACGGCGGGCCTCGAGGGGCGTAGGGGGGTCGGGAACTTCCGGTGGAGCGGTGAAATGCGTTGAGATCGGAAGGAACGCCCGTGGCGAAAGCGCGGCCCTGGACGCCTACTGACGCTGAGACGCGAAAGCCAGGGGAGCGAACGGGATTAGAAA
>ASV_924
CGCGGTAATACGTAGGGTGCGAGCGTTAATCGGAATTACTGGGCGTAAAGCGTGCGCAGGCGGTTTTGTAAGCCAGATGTGAAATCCCCGGGCTTAACCTGGGAATGGCATTTGGGACTGCAAGGCTTGAGTGCGGCAGAGGAGACTGGAATTCCTGGTGTAGCAGTGAAATGCGTAGATATCAGGAGGAACACCGATGGCGAAGGCAGGTCTCTGGGCTGACACTGACGCTCATGCACGAAAGCGTGGGGAGCAAACAGGATTAGAAA
>ASV_925
CGCGGTAATACGGAGGGTGCAAGCATTAATCGGATTTATTGGGCGTAAAGGGCGCGTAGGCCGGAACGTAAGTCAAGTGTGAAATCCCGGAGCTCAACTCCGGAACGGCACTTGAAACTGCGTTTCTAGAGGGTAGGCGGAGAAAATGGAATTCCACGTGTAGCGGTGAAATGCGTAGAGATGTGGAAGAACACCAGTGGCGAAAGCGGTTTTCTAGCTTATTCCTGACGCTGAGGCGCGAAAGCAAGGGGAGCAAACAGGATTAGAAA
>ASV_926
CGCGGTAATACGTAGGATGCAAGCGTTGTCCGGATTTACTGGGCGTAAAGCGCGCGCAGGCGGCTTTACAAGTATGGCGTGAAATCTCCCTGCTCAACGGGGAGGGTGCGTTGTAGACTGTAAGGCTTGAGGTCGGTAGAGGGGGGTGGAATTGCTGGTGTAGCGGTGAAATGCGTAGAGATCAGCAGGAACACCCGTGGCGAAGGCGGCCCCCTGGGCCGATAAAAATCCTCTTCTTCGGAAGAGGTAACCTGACGCTGAGGCGCGAAGGCTAGGGGAGCGACCCGGATTAGAAA
>ASV_927
CGCGGTAATACGTAGGGGGCAAGCGTTGTCCGGATTTATTGGGCGTAAAGAGCTCGTAGGCGGTTCAGCAAGTCGGGTGTGAAAAATCTGGGCTTAACCCAGTGGAGCACCCGATACTGCTGTGACTAGAGTCCGGTAGGGGAGTGTGGAATTCCTGGTGTAGCGGTGAAATGCGCAGATATCAGGAGGAACACCAACGGCGAAGGCAGCACTCTGGGCCGGTACTGACGCTGAGGAGCGAAAGCGTGGGGAGCGAACAGGATTAGAAA
>ASV_928
CGCGGTAATACGAACTGTGCGAACGTTATTCGGAATCACTGGGCTTAAAGGGTGCGTAGGCGGTTTTCTAAGTCACGTGTGAAATCTTACGGCTCAACCGTAAAACTGCGCGTGATACTGGAAGACTTGAGTGAGGTAGGGGTGTGTGGAACTTCCGGTGGAGCGGTGAAATGTGTAGAGATCGGAAGGAACGCCAGCAGCGAAAGCGGCACACTGGGCCTTTTCTGACGCTGAGGCACGAAAGCTAGGGGAGTGAACGGGATTAGAAA
>ASV_929
CGCGGTAATACGGAGGGTGCAAGCATTAATCGGATTTATTGGGCGTAAAGGGCGCGTAGGCGGAAAGACAAGTCAGATGTGAAATCCTGGGGCTCAACCTCAGAACTGCATTTGAAACTGTCTATCTAGAGGGTAGGAGGAGAAAACGGAATTCCACAAGTAGCGGTGAAATGCGTAGATATGTGGAAGAACACCGGTGGCGAAGGCGGTTTTCTATCTTATTCCTGACGCTGAGGCGCGAAAGCAAGGGGATCAAACAGGATTAGAAA
>ASV_930
CGCGGTAATACGTAGGGTGCGAGCGTTGTCCGGAATTATTGGGCGTAAAGAGTTCGTAGGTGGTCCGTTGCGTCGGAAGTGAAATCCCGGAGCTCAACTCCGGGACTGCTTTCGATACGGGCGGACTAGAGGTAGGTAGGGGAGAGCGGAATTCCTGGTGTAGCGGTGGAATGCGCAGATATCAGGAGGAACACCGGTGGCGAAGGCGGCTCTCTGGACCTATTCTGACACTGAGGAACGAAAGCGTGGGTAGCAAACAGGCTTAGATA
>ASV_931
CGCGGTAATACGTAGGGTGCGAGCGTTAATCGGAATTACTGGGCGTAAAGCGTGCGCAGGTGGTTTCGTAAGTCAGATGTGAAATCCCCGGGCTTAACCTGGGAATGGCATTTGAGACTGCGAAGCTAGAGTACGGCAGAGGGAGGTGGAATTCCACGTGTAGCAGTGAAATGCGTAGATATGTGGAGGAACACCGATGGCGAAGGCAGCCTCCTGGGCCAGTACTGACGCTCATGCACGAAAGCGTGGGGAGCAAACAGGATTAGATA
>ASV_932
CGCGGTAATACGTAGGGTGCAAGCGTTAATCGGAATTACTGGGCGTAAAGCGTGCGCAGGCGGTTTTGTAAGTCTGTCGTGAAATCCCCGGGCTCAACCTGGGAATGGCGATGGAGACTGCAAGGCTAGAGTTTGGCAGAGGGGGGTAGAATTCCACGTGTAGCAGTGAAATGCGTAGATATGTGGAGGAACACCGATGGCGAAGGCAGCCCCCTGGGTCAAGACTGACGCTCATGCACGAAAGCGTGGGGAGCAAACAGGATTAGAAA
>ASV_933
CGCGGTAATACGTAGGGGGCAAGCGTTGTCCGGATTTATTGGGCGTAAAGAGCGTGTAGGCGGCCATACAGGTCAGCTGTGAAAACTCAAGGCTCAACCTTGAGACGTCGGTTGAAACCGTATGGCTAGAGTCCGGAAGAGGAGAGTGGAATTCCCGGTGTAGCGGTGAAATGCGCAGATATCGGGAAGAACACCTATGGCGAAGGCAGCTCTCTGGGACGGTACTGACGCTGAGACGCGAAAGCGTGGGGAGCAAACAGGATTAGATA
>ASV_934
CGCGGTAATACAGAGGGTGCAAGCGTTGTCCGGAATTACTGGGCGTAAAGGGCGCGTAGGCGGCCTGATAAGTAGGAGGTGAAATTCCGTGGCTCAACCACGAAACTGCCTTCTAGACTGTCAGGCTTGAGCACGGTAGAGGCAGATGGAATTCCCGGTGTAGCGGTGGAATGCGTAGAGATCGGGAAGAACACCAGTGGCGAAGGCGGTCTGCTGGGCCGTTGCTGACGCTGAGGCGCGACAGCGTGGGGAGCAAACAGGATTAGAAA
>ASV_935
CGCGGTAAGACAGAGGGTGCAAACGTTGTTCGGAATTACTGGGCGTAAAGCGTGTGTAGGCGGCCACGTAAGTCGGATGTGAAAGCCCCAGGCTCAACCTGGGAAGTGCACTCGATACTGCGTGGCTTGAGTATCGGAGAGGTTGGTGGAATTCTCGGTGTAGAGGTGAAATTCGTAGATATCGAGAGGAACACCGGTGGCGAAGGCGGCCAACTGGACGAATACTGACGCTGAGACACGAAAGCGTGGGGAGCAAACAGGATTAGAAA
>ASV_936
CGCGGTAATACGAAGGGGGCTAGCGTTGCTCGGAATGACTGGGCGTAAAGGGCGCGTAGGCGGTGTACACAGTCAGGCGTGAAATTCCCGGGCTCAACCTGGGGGCTGCGCTTGATACATGTACGCTTGAGTTCGGAAGAGGGTCGTGGAATTCCCAGTGTAGAGGTGAAATTCGTAGATATTGGGAAGAACACCGGTGGCGAAGGCGGCGACCTGGTCCGATACTGACGCTGAGGCGCGAAAGCGTGGGGAGCAAACAGGATTAGATA
>ASV_937
CGCGGTAAGACGAACCGTGCGAACGTTATTCGGAATCACTGGGCTTAAAGCGCGTGTAGGTGGGACGGCACGTCGGTTGTTGAAATCCCCCGGCTCAACCGGGGAAGTGGCGCCGATACGACCGTCCTGGAGGGACGTAGGGGGACCTGGAACTTCCGGTGGAGCGGTGAAATGCGTTGAGATCGGAAGGAACGCCCGTGGCGAAAGCGAGGTCCTGGACGTTTTCTGACACTGAGACGCGAAAGCCAGGGGAGCGAACGGGATTAGAAA
>ASV_938
CGCGGTAATACGAGGGGTGCAAGCGTTATTCGGATTAATTGGGTGTAAAGGGTGCGCAGACGGCTTATTAAGTCACTTGTTAAATTCTTCGGCCTAACTGAAGGTATGCGAGTGATACTGGTGAGCTAGAGGGTGGAAGAGAGAAGTGGAATTCTCGGAGTAGCGGTAAAATGCGTAGATCTCGAGAGGAACACCAATGGCGAAGGCAGCTTCTTGGTCCATTCCTGACGTTCATGCACGAAAGCGTGGGGAGCAAACAGGATTAGAAA
>ASV_939
CGCGGTAATACAGAGGTCTCAAGCGTTGTTCGGATTCATTGGGCGTAAAGGGTGCGTAGGTGGCGCCGTAAGTCAGGTGTGAAATCTCGGGGCTCAACCCCGAAACTGCATTTGATACTGCGGTGCTAGAGTACTGGAGAGGAGATTGGAATTTACGGTGTAGCAGTGAAATGCGTAGATATCGTAAGGAAGACCAGTGGCGAAGGCGAATCTCTGGACAGTTACTGACACTGAGGCACGAAGGCCAGGGGAGCAAACGGGATTAGAAA
>ASV_940
CGCGGTAATACGAAGGGTGCGAGCGTTATTCGGATTTATTGGGCGTAAAGGGTGCGCAGGCGGTGCGTTAAGTCAACTGTTAAATCTCCCGGCCTAACCGGGAATCGGCGGTAGATACTGGCGCGCTAGAGGGTGGAAGAGAGAAGTGGAATTCTTGGAGTAGCGGTAAAATGCGTAGATCTCAAGAGGAACACCGATGGCGAAGGCAGCTTCTTGGTCCACATCTGACGCTCATGCACGAAAGCGTGGGGAGCAAACAGGATTAGAAA
>ASV_941
CGCGGTCATACGGAGGATCCAAGCGTTATCCGGAATTACTGGGCGTAAAGAGTTGCGTAGGTGGCATAGTAAGCGGACAGTGAAAGCGTGTGGCTCAACCATATACACATTGTCTGAACTACTAAGCTAGAGGACGAGAGAGGTACTTGGAATTCCTAGTGTAGGAGTGAAATCCGTAGATATTAGGAGGAACACCGATGGCGTAGGCAGAGTACTGGCTTGTTCCTGACACTAAGGCACGAAAGCGTGGGGAGCGAACGGGATTAGATA
>ASV_942
CGCGGTCATACGGAGGATCCAAGCGTTATCCGGAATTACTGGGCGTAAAGAGTTGCGTAGGTGGCACTGTAAGTCAGTAGTGAAAGCGTGTGGCTCAACCACATATACATTACTGAAACTGCAGAGCTAGAGGATGAGAGAGGTTATTGGAATTCCTAGTGTAGGAGTGAAATCCGTAGATATTAGGAGGAACACCGATGGCGTAGGCAGATAACTGGCTCATTCCTGACACTAAGGCACGAAAGCGTGGGGAGCAAACGGGATTAGATA
>ASV_943
CGCGGTAATACGTAGGGGGCAAGCGTTGTCCGGAATCATTGGGCGTAAAGAGCGTGTAGGCGGCTTGGTAAGTCCGCTGTGAAAGTCCAGGGCTCAACCCTGGAAAGCCGGTGGAAACTACCAAGCTAGAGTCCGGAAGAGGCGAGTGGAATTCCTGGTGTAGCGGTGAAATGCGCAGATATCAGGAGGAACACCAATGGCGAAGGCAGCTCGCTGGGACGGTACTGACGCTGAGACGCGAAAGCGTGGGGAGCAAACAGGATTAGAAA
>ASV_944
CGCGGTAATACGAAGGGGGCGAGCGTTGTTCGGAATTACTGGGCGTAAAGGGCGCGCAGGCGGCCTTCGTAGTCAGGCGTGAAAGCCCCGGGCTTAACCTGGGAATTGCGTTTGATACTCGAGGGCTTGAGTACGGGAGAGGATAGTGGAATTCCCAGTGTAGAGGTGAAATTCGTAGATATTGGGAAGAACACCAGTGGCGAAGGCGGCTATCTGGACCGTAACTGACGCTGAGGCGCGAAAGCGTGGGGAGCAAACAGGATTAGAAA
>ASV_945
CGCGGTAATACGGAGGGTGCGAGCGTTAATCGGAATTATTGGGCGTAAAGGGTGCGTAGGTTGTTTGATAAGTTAACTGTGAAATCCCTGGGCTCAACCTAGGCAGGCCAGTTAAGACTGTTAGACTCGAGTATAGGAGAGGGTAGTGGAATTTCCGGTGTAGCGGTGAAATGCGTAGATATCGGAAGGAACACCGGTGGCGAAGGCGGCTACCTGGCCTGATACTGACACTGAGGCACGAAAGCGTGGGGAGCAAACAGGATTAGAAA
>ASV_946
CGCGGTAATACAGAGGTCCCGAGCGTTGTTCGGATTCATTGGGCGTAAAGGGTGCGTAGGCGGTCTGCTAAGTTTGATGTGAAATCCCGGGGCTCAACCCTGGAATGGCATTGAATACTGGTGGACTAGAGTACTGGAGAGGAAACTGGAATTTACGGTGTAGCAGTGAAATGCGTAGAGATCGTAAGGAAGACCAGTGGCGAAGGCGAGTTTCTGGACAGTAACTGACGCTGAGGCACGAAGGCCAGGGGAGCAAACGGGATTAGAAA
>ASV_947
CGCGGTAATACGTAGGCAGCGAGCGTTGTTCGGAGTTACTGGGCGTAAAGGGTGTGTAGGCGGTTGTTTAAGTTTGGTGTGAAATCTCCCGGCTCAACTGGGAGGGTGCGCCGAATACTGAATGACTTCGAGTGCGGGAGAGGAAAGTGGAATTCCTGGTGTAGCGGTGAAATGCGTAGATATCAGGAGGAACACCGGTGGTGTAGACGGCTTTCTGGACCGTAACTGACGCTGAGACACGAAAGCGTGGGTAGCAAACAGGATTAGATA
>ASV_948
CGCGGTAAGACGAACCGTACAAACGTTATTCGGAATTACTGGGCTTAAAGGGTGCGTAGGCGGCGGTGCAAGTTGGGTGTGAAATCCCTCGGCTCAACCGAGGAACTGCGCTCAAAACTGCATTGCTTGAGGGAGATAGAGGTGAGTGGAACTTAGGGTGGAGCGGTGAAATGCGTTGATATCCTAAGGAACACCAGTGGCGAAAGCGACTCACTGGGTCTCTTCTGACGCTGAGGCACGAAAGCTAGGGTAGCGAACGGGATTAGATA
>ASV_949
CGCGGTAATACGTAGGGGGCGAGCGTTGTCCGGATTCATTGGGCGTAAAGAGCTCGTAGGCGGCTTGGTTAGTTGGGTGTGAAACCTCCAGGCTTAACCTGGAGACGCCACTCAATACTGCCATGGCTAGAGTCCGGTAGGGGACCACGGAATTCCTGGTGTAGCGGTGAAATGCGCAGATATCAGGAGGAACACCGGTGGCGAAGGCGGTGGTCTGGGCCGGCACTGACGCTGAGGAGCGAAAGCGTGGGGAGCGAACAGGATTAGATA
>ASV_950
CGCGGTAATACGTAGGCAGCGAGCGTTGTTCGGAGTTACTGGGCGTAAAGGGTGTGTAGGCGGTTCTTTAAGTTTGGTGTGAAATCTCCCGGCTCAACCGGGAGGGTGCGCCGAATACTGAGGGACTAGAGTGTGGGAGAGGAAAGTGGAATTCCTGGTGTAGCGGTGAAATGCGTAGATATCAGGAGGAACACCGGTGGTGTAGACGGCTTTCTGGACCATAACTGACGCTGAGACACGAAAGCGTGGGTAGCAAACAGGATTAGAAA
>ASV_951
CGCGGTAATACGAAGGGGGCTAGCGTTGTTCGGAATGACTGGGCGTAAAGCGCACGTAGGCGGACATTTAAGTCAGGGGTGAAATCCCGGGGCTCAACCTCGGAACTGCCTTTGATACTGGGTGTCTGGAGTGTGGAAGAGGTGAGTGGAATTCCGAGTGTAGAGGTGAAATTCGTAGATATTCGGAGGAACACCAGTGGCGAAGGCGGCTCACTGGTCCACAACTGACGCTGAGGTGCGAAAGCGTGGGGAGCAAACAGGATTAGAAA
>ASV_952
CGCGGTAATACGAAGGGGGCTAGCGTTGCTCGGAATGACTGGGCGTAAAGGGCGCGTAGGCGGATGGCACAGTCAGATGTGAAATTCCCGGGCTTAACCTGGGGGCTGCATTTGATACGTGTTGTCTAGAGTGAGGAAGAGGGTTGTGGAATTCCCAGTGTAGAGGTGAAATTCGTAGATATTGGGAAGAACACCGGTGGCGAAGGCGGCAACCTGGTCCTTTACTGACGCTGAGGCGCGAAAGCGTGGGGAGCAAACAGGATTAGATA
>ASV_953
CGCGGTAATACGTAGGGGGCGAGCGTTGTTCGGAATTACTGGGCGTAAAGGGCGTGTAGGCGGTGTGGTAAGTTGGGCGTGAAATCCCCGGGCTTAACCCGGGTGGGCCGTCCAAAACTGCCATGCTAGGGTGTGGGAGAGGGTAGTGGAATTCCCGGTGTAGCGGTGAAATGCGTAGATATCGGGAGGAACACCTGCGGCGAAAGCGGCTACCTGGACCATAACCGACGCTGAGGCGCGAAAGCTAGGGGAGCAAACAGGATTAGATA
>ASV_954
CGCGGTAATACGTAGGGGGCGAGCGTTGTCCGGATTTACTGGGCGTAAAGAGCGCGTAGGTGGTTGGGTAGGTTGGTGGTGAAAGGTTGGGGCTTAACCCCAATAGGTCCACCAAGACCGCCCGACTGCGAGGGCAGTAGAGGACGGTAGAATTCCGGGTGTAGTGGTGAAATGCGTAGAGATCCGGAGGAATACCGGTGGCGAAGGCGGCCGTCTGGGCTGTCCCTGACACTGAGGCGCGAAAGCGTGGGGAGCGAACTGAATTAGAAA
>ASV_955
CGCGGTAAGACGAACCGTGCGAACGTTGTTCGGATTCACTGGGCTTAAAGGGCGCGTAGGCGGGTCATCAAGTCGGTGGTGAAATCTTTCGGCTCAACCGGAAGACGGCCTCCGATACTGGTGGTCTCGAGGGGGGTAGGGGCATGTGGAACTTCCGGTGGAGCGGTGAAATGCGTTGATATCGGAAGGAACGCCGGTGGCGAAAGCGACGTGCTGGACCCTTTCTGACGCTGAGGCGCGAAAGCCAGGGGAGCAAACGGGATTAGAAA
>ASV_956
CGCGGTAATACGGAGGGTGCGAGCGTTAATCGGAATTACTGGGCGTAAAGGGTGCGTAGGTGGTTGTATAAGTTATCTGTAAAATCCCTGGGCTCAACCTGGGCAGGTCAGATAAGACTGTACGACTCGAGTATGGGAGAGGGTAGTGGAATTTCCGGTGTAGCGGTGAAATGCGTAGAGATCGGAAGGAACACCAGTGGCGAAGGCGGCTACCTGGCCTAATACTGACACTGAGGCACGAAAGCGTGGGGAGCAAACAGGATTAGAAA
>ASV_957
CGCGGTAATACGAAGGGGGCTAGCGTTGCTCGGAATTACTGGGCGTAAAGCGCACGTAGGCGGCTTCTTAAGTCGGTGGTGAAATCCTGGAGCTCAACTCCAGAACTGCCTTCGATACTGGGAAGCTTGAGTCCGGGAGAGGTGAGTGGAACTGCGAGTGTAGAGGTGAAATTCGTAGATATTCGCAAGAACACCAGTGGCGAAGGCGGCTCACTGGCCCGGTACTGACGCTGAGGTGCGAAAGCGTGGGGAGCAAACAGGATTAGAAA
>ASV_958
CGCGGTAATACGGAGGGTGCGAGCGTTAATCGGAATTACTGGGCGTAAAGGGTGCGTAGGTGGTTTGATAAGTTATCTGTGAAAGCCCTGGGCTCAACCTGGGAAGGCCAGATAAGACTGTTAGACTTGAGTATGGGAGAGGGTAGTGGAATTTCCGGTGTAGCGGTGAAATGCGTAGAGATCGGAAGGAACACCAGTGGCGAAGGCGGCTACCTGGCCTAATACTGACACTGAAGCACGAAAGCGTGGGGAGCAAACAGGATTAGAAA
>ASV_959
CGCGGTAATACGGAGGGTGCAAGCATTAATCGGAATTATTGGGCGTAAAGGGCGCGTAGGCGGGGAGATAAGTCAGATGTGAAATCCCGGGGCTCAACCTCGGAACAGCATTTGAAACTATCTTTCTTGAGGGTAGGAGGAGAAAACGGAATTCCACAAGTAGCGGTGAAATGCGTAGATATGTGGAAGAACACCGGTGGCGAAGGCGGTTTTCTATCTTATTCCTGACGCTGAGGCGCGAAAGCAAGGGGATCAAACAGGATTAGAAA
>ASV_960
CGCGGTAATACGAAGGGGGCTAGCGTTGTTCGGAATTACTGGGCGTAAAGCGCGCGCAGGCGGTCTTCCAAGTCAGTGGTGAAAGCCCGGAGCTCAACTCCGGAACTGCCATTGAAACTGTAAGACTTGAGGACGAGAGAGGTGAGTGGAATTCCCAGTGTAGAGGTGAAATTCGTAGATATTGGGAAGAACACCGGTGGCGAAGGCGGCTCACTGGCTCGTATCTGACGCTCAGGCGCGACAGCGTGGGGATCAAACAGGATTAGAAA
>ASV_961
CGCGGTAATACGTAGGGTGCAAGCGTTGTCCGGAATCATTGGGCGTAAAGAGCGTGTAGGCGGCCCGATAAGTCCGCTGTGAAAGTCCAGGGCTCAACCCTGGAATGCCGGTGGATACTGTCGGGCTCGAGTCCGGAAGAGGCGAGTGGAATTCCTGGTGTAGCGGTGAAATGCGCAGATATCAGGAGGAACACCTATTGCGAAGGCAGCTCGCTGGGACGTGACTGACGCTGAGACGCGAAAGCGTGGGGAGCAAACAGGATTAGAAA
>ASV_962
CGCGGTAATACGTAGGAAGCGAGCGTTGTCCGGAATTACTGGGCGTAAAGAGCGCGTAGGCGGCGCGGTACGACCGCTGTGAAAGCCCCCGGCTCAACTGGGGAAGGTCAGCGGTAACGGCCGTGCTCTGAGTGCAGGAGAGGGAAGTGGAACTCTGGGAGTAGCGGTGAAATGCGTAGATACCCGGAGGAACACCAGTGGCGAAGGCGGCTTCCTGGTCTGCAACTGACGCTGTGGCGCGAAAGCTAGGGGAGCAAACGGGATTAGAAA
>ASV_963
CGCGGTAATACGAGGGGGGCAAGCGTTGTTCGGAATTATTGGGCGTAAAGGGTGCGTAGGCTGTGCGGTAAGTCACCTGTGAAAACTCTGGGCTCAACCCAGAGCCTGCAGGCGAAACTGCCGTGCTGGAGTATGGGAGAGGTGCGTGGAATTCCCGGTGTAGCGGTGAAATGCGTAGATATCGGGAGGAACACCTGTGGCGAAAGCGGCGCACTGGACCATTACTGACGCTGATGCACGAAAGCTAGGGGAGCAAACAGGATTAGAAA
>ASV_964
CGCGGTAATACGTAGGGGGCGAGCGTTGTCCGGAATTACTGGGCGTAAAGAGCGCGTAGGCGGCATGATAAGTTCTGTGTGAAAGCCCCCGGCTCAACTGGGGAGGGCCGCGGAAAACTGTCAAGCTTGAGTGTCGGAGAGGGAAGTGGAAGTCCCGGAGTAGGGGTGAAATCCGTAGAGACCGGGCCGAACACCAGTGGCGAAGGCGACTTCCTGGCCGACGACTGACGCTGAGGCGCGAAAGCGTGGGGAGCGAACGGGATTAGAAA
>ASV_965
CGCGGTAAGACGAACCGTGCAAACGTTATTCGGAATCACTGGGCATAAAGGGCGCGTAGGCGGCTTGACAAGTCAGGGGTGAAATCCGGCAGCTTAACTGTCGCAGTGCCTTTGATACTGTCGAGCTCGAGGGAGGTAGGGGTCTGTGGAACTTCCGGTGGAGCGGTGAAATGCGTTGATATCGGAAGGAACGCCGGTGGCGAAAGCGACGGACTGGATCTCTTCTGACGCTGAGGCGCGAAAGCCAGGGGAGCAAACGGGATTAGAAA
>ASV_966
CGCGGTAATACGTAGGGGGCGAGCGTTGTCCGGATTTATTGGGCGTAAAGCGCGTTAAGGCGGCCGACAAAGTTGGTGGTGAAATTTCAGGGCTCAACTCTGAAACTGCCTCCAATACTGGTTGGCTTGAGTGCGAGAGAGGAAGGTGGAATTCCCGGTGTAGTAGTGAAATGCGTAGATATCGGGAGGAACACCAGTGGCGAAGGCGGCTTCCTGGCCCGTTCTTGACGCTGAGGCGCGAAAGCTAGGGGAGCAAACGGGATTAGAAA
>ASV_967
CGCGGTAATACGGAGGGTGCAAGCATTAATCGGATTTATTGGGCGTAAAGGGCGCGTAGGCGGGGAAGTAAGTCAGATGTGAAAGCCCAGGGCTCAACCCTGGAACAGCATTTGAAACTACTTTTCTAGAGGGTAGGCGGAGAAAACAGAATTCCACGTGTAGCGGTGAAATGCGTAGATATGTGGAGGAATACCGGTGGCGAAGGCGGTTTTCTAGCTTATTCCTGACGCTAATGCGCGAAAGCAAGGGGAGCAAACAGGATTAGATA
>ASV_968
CGCGGTGATACGTAGGGGGCGAGCGTTATCCGGATTTACTGGGCGTAAAGCGCGTTAAGGCGGTTGCGCAAGTTAGAGGTGAAATTTCAGGGCTCAACCCTGAAACTGCCTTTAATACTGCGTGACTTGAGTGTGAGAGAGGAAGATGGAATTCCCGGTGTAGTAGTGAAATGCGTAGATATCGGGAGGAACACCAGTGGCGAAGGCGGTCTTCTGGCTCACAACTGACGCTGTAGCGCGAAAGCGTGGGGAGCGAACGGGATTAGAAA
>ASV_969
CGCGGTAATACGTAGGGGGCAAGCGTTGTCCGGAATTATTGGGCGTAAAGAGCTCGTAGGCGGTTTGTCGCGTCGGCTGTGAAAACCTGGGGCTCAACCCCGGGCCTGCAGCCGATACGGGCAAACTAGAATTCGGTAGGGGAGACTGGAATTCCTGGTGTAGCGGTGAAATGCGCAGATATCAGGAGGAACACCGGTGGCGAAGGCGGCCCACTGGGCCGGTACTGACGCTGAGGCGCGAAGGCGTGGGGAGCGAACGGGATTAGAAA
>ASV_970
CGCGGTAATACGTAGGGTGCGAGCGTTAATCGGAATTACTGGGCGTAAAGCGTGCGCAGGCGGTTTGGAAAGTCAGCTGTGAAAGCCCCGGGCTTAACCTGGGAATTGCGGTTGAAACTAGCAGACTAGAATCTGGCAGAGGGGGGTGGAATTCCACGTGTAGCAGTGAAATGCGTAGAGATGTGGAGGAACACCGATGGCGAAGGCAGCCCCCTGGGCTGAGATTGACGCTCAGGCACGAAAGCGTGGGGAGCAAACAGGATTAGAAA
>ASV_971
CGCGGTAATACAGAGGGTGCGAGCGTTAATCGGAATGACTGGGCGTAAAGGGTGCGTAGGTGGTCTGTTAAGTTAGCTGTGAAATCCCTGGGCTTAACCTGGGAATTGCAGCTAAAACTGATGGACTCGAGTAGGTGAGAGGAGTGTGGAATTTCCGGTGTAGCGGTGAAATGCGTAGAGATCGGAAAGAACACCGGTGGCGAAGGCGGCACTCTGGTACCATACTGACACTGAGGCACGAAGGCGTGGGGAGCAAACAGGATTAGAAA
>ASV_972
CGCGGTAATACGAAGGGGGCTAGCGTTGCTCGGAATTACTGGGCGTAAAGGGCGCGTAGGCGGATGTTTAAGTCAGAGGTTAAATCCCAGGGCTCAACCTTGGAACTGCCTTTGATACTGGGCATCTTGAGTACGGGAGAGGTGTGTGGAACTCCGAGTGTAGAGGTGAAATTCGTAGATATTCGGAAGAACACCAGTGGCGAAGGCGACACACTGGCCCGTTACTGACGCTGAGGCGCGAAAGCGTGGGGAGCAAACAGGATTAGATA
>ASV_973
CGCGGTAATACGAAGGGTGCAAACGTTGCTCGGAATTATTGGGCGTAAAGCGCACGTAGGCGGCTTGATAAGTCGGATGTGAAAGCCCTCGGCTCAACCAAGGAAGTGCATTCGAAACTGTCAAGCTTGAGTTCGAAAGAGGATCGCGGAATTCCCGGTGTAGAGGTGAAATTCGTAGATATCGGGAGGAACACCAGTGGCGAAGGCGGCGATCTGGGTCGATACTGACGCTGAGGTGCGAAAGCGTGGGGAGCAAACAGGATTAGATA
>ASV_974
CGCGGTAATACGAAGGGGGCTAGCGTTGTTCGGAATTACTGGGCGTAAAGCGCGCGCAGGTGGTTTCTCAAGTCAGTGGTGAAAGCCCGGAGCTCAACTCCGGAACTGCCATTGAAACTGTGGAACTCGAGGACGAGAGAGGTGAGTGGAATTCCCAGTGTAGAGGTGAAATTCGTAGATATTGGGAAGAACACCGGTGGCGAAGGCGGCTCACTGGCTCGTATCTGACACTCAAGCGCGATAGCGTGGGGATCAAACAGGATTAGAAA
>ASV_975
CGCGGTAATACAGAGGTCTCAAGCGTTGTTCGGATTCATTGGGCGTAAAGGGTGCGTAGGCGGCGGGGCAAGTCAGGTGTGAAATCTCGGGGCTCAACCCCGAAACTGCACTTGATACTGCCTTGCTAGAGTACTGGAGAGGAGATTGGAATTTACGGTGTAGCAGTGAAATGCGTAGATATCGTAAGGAAGACCAGTGGCGAAGGCGAATCTCTGGACAGTTACTGACGCTGAGGCACGAAGGCCAGGGGAGCAAACGGGATTAGAAA
>ASV_976
CGCGGTAATACGGAGGGGGCTAGCGTTGTTCGGAATTACTGGGCGTAAAGGGCGCGTAGGCGGCGCGATAAGTTGGGCGTGAAAGGCCCGGGCTCAACCCGGGGACTGCGCTTGATACTGTCGCGCTGTGAGTCCGGGAGAGGATGGCGGAATTCCCAGTGTAGAGGTGAAATTCGTAGATATTGGGAAGAACACCGGTGGCGAAGGCGGCCATCTGGACCGGCACTGACGCTGAGGCGCGAAAGCGTGGGGAGCAAACAGGATTAGATA
>ASV_977
CGCGGTAATACGTAGGGGGCGAGCGTTGTCCGGAGTTACTGGGCGTAAAGCGCACGCAGGCGGTCTGGTAAGTTTGGAGTGACAATTCTCGGCTTAACTGAGAAGGGTCTTTGAAGACTGCCAGACTTGAGGGCTCACGAGGGACACGGAATTCCGGGTGGAGTGGTGAAATGCGTAGATATCCGGAGGAACACCAAAGGCGAAGGCAGTGTCCTGGGGAGTACCTGACGCTCAGGTGCGAAAGCCAGGGGAGCAAACGGGATTAGAAA
>ASV_978
CGCGGTAATACGTAGGGTCCGAGCGTTGTCCGGAATTATTGGGCGTAAAGGGCTCGTAGGCGGTTTGTCACGTCGGGAGTGAAAACTCAGGGCTCAACCCTGAGCGTGCTTCCGATACGGGCAGACTAGAGGTATGCAGGGGAGAACGGAATTCCTGGTGTAGCGGTGGAATGCGCAGATATCAGGAGGAACACCGGTGGCGAAGGCGGTTCTCTGGGCATTACCTGACGCTGAGGAGCGAAAGCATGGGGAGCGAACAGGATTAGAAA
>ASV_979
CGCGGTAATACGGAGGGTGCAAGCGTTATCCGGATTCACTGGGTTTAAAGGGTGCGTAGGCGGGTTGGTAAGTCCGTGGTGAAATCTCCAAGCTTAACTTGGAAACTGCCGTGGATACTATCAATCTTGAATATAGTGGAGGTGAGCGGAATATGTCATGTAGCGGTGAAATGCTTAGATATGACATAGAACACCCATTGCGAAGGCAGCTCGCTACACTATTATTGACGCTGAGGCACGAAAGCGTGGGGATCAAACAGGATTAGAAA
>ASV_980
CGCGGTAATACATGGGGTGCAAACGTTGCTCGGAATTATTGGGCGTAAAGCGCACGTAGGCGGTCCACTAAGTCGGATGTGAAAGCCCTCGGCTCAACCGAGGAAGTGCATCCGAAACTGGCGGGCTTGAGTACTAAAGAGGGTCGCGGAATTCCCGGTGTAGAGGTGAAATTCGTAGATATCGGGAGGAACACCGGTGGCGAAGGCGGCGACCTGGGTAGATACTGACGCTGAGGTGCGAAAGCGTGGGGAGCAAACAGGATTAGAAA
>ASV_981
CGCGGTAATACGAAGGGTGCAAACGTTGCTCGGAATTATTGGGCGTAAAGCGCACGTAGGCGGCGCTCTAAGTCGGATGTGAAAGCCTTTGGCTCAACCAAAGAAGTGCATTCGAAACTGGAGCGCTTGAGTAGTTAAGAGGATCGCGGAATTCCCGGTGTAGAGGTGAAATTCGTAGATATCGGGAGGAACACCAGTGGCGAAGGCGGCGATCTGGGAACATACTGACGCTGAGGTGCGAAAGCGTGGGGAGCAAACAGGATTAGAAA
>ASV_982
CGCGGTCATACGGAGGATCCAAGCGTTATCCGGAATTACTGGGCGTAAAGAGTTGCGTAGGTGGCATTGTAAGCGAGTAGTGAAAGCGTTCGGCTCAACCGAATATCCATTACTTGAACTGCAAAGCTAGAGGATGAGAGAGGTTATTGGAATTCCTAGTGTAGGAGTGAAATCCGTAGATATTAGGAGGAACACCGATGGCGTAGGCAGATAACTGGCTCATTCCTGACACTAAGGCACGAAAGCGTGGGTAGCAAACGGGATTAGAAA
>ASV_983
CGCGGTAATACGTAGGGGGCAAGCGTTGTCCGGAATTATTGGGCGTAAAGCGCGCGCAGGCGGTTGTTTAAGTCTGGTGTATAAACCAAGGGCTCAACCTTTGGACGCATTGGAAACTGGGCAACTGGAGTGTAGGAGAGGAAAGTGGAATTCCACGTGTAGCGGTGAAATGCGTAGAGATGTGGAGGAACACCAGTGGCGAAGGCGACTTTCTGGCCTATAACTGACGCTGAGGCGCGAAAGCGTGGGGAGCAAACAGGATTAGATA
>ASV_984
CGCGGTAATACGAAGGGTGCAAACGTTGCTCGGAATTATTGGGCGTAAAGCGCACGTAGGCGGCTTATCAAGTCGGATGTGAAATCCCTCGGCTCAACCAAGGAAGTGCATCCGAAACTGACAAGCTTGAGTTCGAAAGAGGATCGCGGAATTCCCGGTGTAGAGGTGAAATTCGTAGATATCGGGAGGAACACCAGTGGCGAAGGCGGCGATCTGGGTCGATACTGACGCTGAGGTGCGAAAGCGTGGGGAGCAAACAGGATTAGAAA
>ASV_985
CGCGGTAATACGAAGGGGGCTAGCGTTGTTCGGAATTACTGGGCGTAAAGCGCGTGTAGGCGGGTCCTTAAGTCAGGGGTGAAATGCCAAGGCTCAACCTTGGAACTGCCTTTGATACTGGGGATCTTGAGTCCGGGAGAGGTGAGTGGAACTGCGAGTGTAGAGGTGAAATTCGTAGATATTCGCAAGAACACCAGTGGCGAAGGCGGCTCACTGGCCCGGAACTGACGCTGAGACGCGAAAGCGTGGGGAGCAAACAGGATTAGAAA
>ASV_986
CGCGGTAATACGAAGGGGGCTAGCGTTGCTCGGAATGACTGGGCGTAAAGGGCGCGTAGGCGGTGAACACAGTTAGGCGTGAAATTCCCGGGCTCAACCTGGGGGCTGCGCTTAATACATGTTCGCTTGAGTTCGGAAGAGGGTCGTGGAATTCCCAGTGTAGAGGTGAAATTCGTAGATATTGGGAAGAACACCGGTGGCGAAGGCGGCGACCTGGTCCGATACTGACGCTGAGGCGCGAAAGCGTGGGGAGCAAACAGGATTAGAAA
>ASV_987
CGCGGTAATACGTAGGAGGCGAGCGTTGTCCGGAGTTACTGGGCGTAAAGGGTGCGCAGGCGGCCTGCCGCGTGGGGGGTGAAATCGCCCGGCTTAACCGGGCGGGGGCTTTCCAGACGGGCAGGCTTGAGGAGCGGAGAGGGGCGCGGAATTCCGGGTGGAGCGGTGAAATGCGTAGAGATCCGGAAGAACACCGACGGCGAAGGCAGCGCCCTGGACGTTATCTGACGCTCATGCACGAAAGCGCGGGGAGCAAACAGGATTAGAAA
>ASV_988
CGCGGTAATACGTAGGGTGCGAGCGTTGTCCGGAATTATTGGGCGTAAAGAGCTCGTAGGCGGTCTGTCGCGTCGGTCGTGAAAACCTGCAGCTTAACTGTGGGCTTGCGGTCGATACGGGCATGACTGGAGTTCGGCAGGGGAGACTGGAATTCCTGGTGTAGCGGTGAAATGCGCAGATATCAGGAGGAACACCGGTGGCGAAGGCGGGTCTCTGGGCCGATACTGACGCTGAGGAGCGAAAGCGTGGGGAGCGAACAGGATTAGAAA
>ASV_989
CGCGGTAAGACGAACCGTGCGAACGTTATTCGGAATCACTGGGCTTAAAGCGCGTGTAGGTGGGTCGCCACGTCGGATGCTGAAATCCCTTGGCTCAACCAAGGAACGGGCACCGATACGAGCAACCTGGAGGGGGGTAGGGGGAGCTGGAACTTCCGGTGGAGCGGTGAAATGCGTTGAGATCGGAAGGAACGCCCGTGGCGAAAGCGAGCTCCTGGACCTTTTCTGACACTGAGACGCGAAAGCTAGGGGAGCGAACGGGATTAGAAA
>ASV_990
CGCGGTAATACGTAGGGGGCAAGCGTTGTCCGGAATCATTGGGCGTAAAGCGCGTGTAGGCGGCTCGATAAGTCTGCTGTGAAAGTCCAGGGCTCAACCCTGGGATGCCGGTGGATACTGTTGGGCTAGAGTCCGGAAGAGGCGAGTGGAATTCCTGGTGTAGCGGTGAAATGCGCAGATATCAGGAGGAACACCAATGGCGAAGGCAGCTCGCTGGGACGTGACTGACGCTGAGACGCGAAAGCGTGGGGAGCAAACAGGATTAGAAA
>ASV_991
CGCGGTAATACGTAGGGGGCGAGCGTTGTCCGGAGTGACTGGGCGTAAAGGGCCCGCAGGCGGTCGAGCGCGTTTTGAGTGACAGCTCCCGGCTTCACTGGGAGAGGGTTCAGAAGACGGTTCGACTTGAGGGCCAGAGAGGGACACGGAATTCCGGGTGTAGTGGTGAAATGCGTAGATATCCGGAGGAACACCAAAGGCGAAGGCAGTGTCCTGGCTGGTACCTGACGCTGAGGGGCGAAAGCTAGGGGAGCGAACGGGATTAGAAA
>ASV_992
CGCGGTAATACGTAGGGGGCTAGCGTTGTCCGGAATCATTGGGCGTAAAGCGCGTGTAGGCGGTCCGGTAAGTCCGCTGTGAAAGTCGGGGGCTCAACCCTCGGATGCCGGTGGATACTGTCGGGCTTGAGTACGGAAGAGGCGAGTGGAATTCCTGGTGTAGCGGTGAAATGCGCAGATATCAGGAGGAACACCAATTGCGAAGGCAGCTCGCTGGGACGTTACTGACGCTGAGACGCGAAAGCGTGGGGAGCAAACAGGATTAGAAA
>ASV_993
CGCGGTGACACGTAGGCACCAAGCGTTGTCCGGATTTATTGGGCGTAAAGAGCTCGTAGGCGGTTGAGTAAGTCGGGTGTGAAAACTCTGGGCTTAACCCAGAGCCGCCACTCGATACTGCTCTGACTTGAGTTCGGTAGGGGAGCAGGGAATTCCTAGTGTAGCGGTGAAATGCGCAGATATTAGGAGGAACACCGGTGGCGAAGGCGCTGCTCTGGGCCGAAACTGACGCTGAGGAGCGAAAGCGTGGGTAGCAAACAGGATTAGATA
>ASV_994
CGCGGTAAGACGAACCGAGCGAACGTTATTCGGAATCACTGGGCTTAAAGGGTGCGTAGGCGGGCGTGTTAGTCAGGGGTGAAATCCCACGGCCCAACCGTGGAAGTGCCTCTGATACTGCGCGTCTCGAGGGGGACAGGGGCATGCGGAACTTCCGGTGGAGCGGTGAAATGCGTAGATATCGGAAGGAACACCGGTGGCGAAAGCGGCGTGCTGGATCCCTACTGACGCTGAGGCACGAAAGCCAGGGGAGCAAACGGGATTAGAAA
>ASV_995
CGCGGTAATACGTAGGGTGCGAGCGTTGTCCGGAATTATTGGGCGTAAAGAGCTCGTAGGCGGTTCGTCGCGTCGAATGTGAAAACCCGGGGCTCAACTCCGGGCCTGCATTCGATACGGGCGGACTAGAGTTCGGTAGGGGAGACTGGAATTCCTGGTGTAGCGGTGAAATGCGCAGATATCAGGAGGAACACCGGTGGCGAAGGCGGGTCTCTGGGCCGATACTGACGCTGAGGAGCGAAAGCGTGGGGAGCAAACAGGATTAGAAA
>ASV_996
CGCGGTAATACAGAGGGTGCAAGCATTAATCGGATTTATTGGGCGTAAAGAGCGCGCAGGCGGGTTTTTAAGTCAGATGTGAAATCCTTGGGCTCAACCCAAGAACTGCATTTGAAACTGGAAATCTTGAGGGTAGTCGGAGAAAATGGAATTCCACGTGTAGCGGTGAAATGCGTAGATATGTGGAAGAACACCGGTGGCGAAGGCGATTTTCTAGATTATTCCTGACGCTGAGGCGCGAAAGTAAGGGGATCAAACAGGATTAGATA
>ASV_997
CGCGGTAATACGTAGGTGGCAAGCGTTGTCCGGAATTATTGGGCGTAAAGCGCGCGCAGGCGGCCTTTTAAGTCTGATGTGAAAGCCCACGGCTCAACCGTGGAAGGTCATTGGAAACTGGAAGGCTTGAGTACAGAAGAGGAAAGCGGAATTCCACGTGTAGCGGTGAAATGCGTAGAGATGTGGAGGAACACCGGTGGCGAAGGCGGCTTTCTGGTCTGTAACTGACGCTGAGGCGCGAAAGCGTGGGGAGCAAACAGGATTAGAAA
>ASV_998
CGCGGTAATACGAAGGGGGCTAGCGTTGCTCGGAATCACTGGGCGTAAAGCGCACGTAGGCGGCTTTTTAAGTCGGAGGTGAAATCCTGGAGCTCAACTCCAGAACTGCCTTCGATACTGAGAAGCTCGAGTCCGGGAGAGGTGAGTGGAACTGCGAGTGTAGAGGTGAAATTCGTAGATATTCGCAAGAACACCAGTGGCGAAGGCGGCTCACTGGCCCGGTACTGACGCTGAGGTGCGAAAGCGTGGGGAGCAAACAGGATTAGATA
>ASV_999
CGCGGTAATACGGAGGGTGCAAGCGTTATCCGGATTCACTGGGTTTAAAGGGTGCGTAGGCGGGTTGGTAAGTCCGTGGTGAAATCTCCAAGCTTAACTTGGAAACTGCCGTGGATACTATCAATCTTGAATATCGTGGAGGTGAGCGGAATATGTCATGTAGCGGTGAAATGCTTAGATATGACATAGAACACCCATTGCGAAGGCAGCTCGCTACACGGTTATTGACGCTGAGGCACGAAAGCGTGGGGATCAAACAGGATTAGAAA
>ASV_1000
CGCGGTAATACGTAGGAGGCAAGCGTTGTCCGGAATTACTGGGCGTAAAGCGCGTGTAGGCGGACCGGGAAGTCTGCTGTGAAAGCGCCCCGCTTAACGGGGCGAGGTCGGCGGAAACTCTCGGACTCGAGGTCGGTAGAGGGGGGTGGAATTCCCGGTGTAGTGGTGAAATGCGTAGAGATCGGGAGGAACACCAGTGGCGAAGGCGGCCCCCTGGGCCGCACCTGACGCTGAGACGCGAAGGCGTGGGGAGCGAACGGGATTAGAAA
>ASV_1001
CGCGGTAATACGAGGGGGGCGAGCGTTGTTCGGAATTATTGGGCGTAAAGGGTGCGTAGGCGGTTTGGTAAGTCTTGTGTGAAATCTATGGGCTCAACTCATAGTCTGCACGAGAAACTGCCGGGCTTGAGTGTGGGAGAGGTGAGTGGAATTCCCGGTGTAGCGGTGAAATGCGTAGATATCGGGAGGAACACCTGTGGCGAAAGCGGCTCACTGGACCACAACTGACGCTGATGCACGAAAGCTAGGGGAGCAAACAGGATTAGAAA
>ASV_1002
CGCGGTAATACGTAGGGGGCGAGCGTTATCCGGATTTACTGGGCGTAAAGCGCGTTAAGGCGGTTGGCAAAGTTGGTGGTGAAATTGCAGGGCTCAACCCTGCAACTGCCTCCAATACTGGTCGACTAGAGTGTGAGAGAGGAAAGTGGAATTCCCGGTGTAGTAGTGAAATGCGTAGATATCGGGAGGAACACCAGTGGCGAAGGCGGCTTTCTGGCTCACAACTGACGCTGTAGCGCGAAAGCGTGGGGAGCGAACGGGATTAGAAA
>ASV_1003
CGCGGTAATACGTAGGGTGCAAGCGTTAATCGGAATTACTGGGCGTAAAGCGTGCGCAGGCGGTGATGTAAGACAGATGTGAAATCCCCGGGCTCAACCTGGGAACTGCATTTGTGACTGCATTGCTCGAGTGCGGCAGAGGGGGATGGAATTCCGCGTGTAGCAGTGAAATGCGTAGATATGCGGAGGAACACCGATGGCGAAGGCAATCCCCTGGGCCTGCACTGACGCTCATGCACGAAAGCGTGGGGAGCAAACAGGATTAGAAA
>ASV_1004
CGCGGTAATACGTAGGGGGCGAGCGTTGTCCGAAGTTACTGGGCGTAAAGCGCGCGTAGGCGGTTCTTTAAGTTAATTGTGAAATCTCCACGGCTCAACCGGGAGACTGCGGTTAAGACTGGGGGACTAGAGTATGGGAGAGGGTAGTGGAATTCCTGGTGTAGCGGTGAAATGCGTAGATATCAGGAGGAACACCAATGGCGAAGGCAGCTACCTGGCCCATTTCTGACGCTGAGGTGCGAAAGCGTGGGGAGCGAACGGGATTAGAAA
>ASV_1005
CGCGGTAAGACAGAGGGTGCAAACGTTGTTCGGAATTACTGGGCGTAAAGCGCGTGTAGGCGGCAGGGTATGTCGGATGTGAAATCCCGTGGCTCAACCACGGAAGTGCACCCGAAACTACCCAGCTTGAGTCTCGGAGAGGAAGGCGGAATGCTTGGTGTAGAGGTGAAATTCGTAGATATCAAGCGGAACACCGGTGGCGAAGGCGGCCTTCTGGACGATGACTGACGCTGAGACGCGAAAGCGTGGGGAGCAAACAGGATTAGAAA
>ASV_1006
CGCGGTAATACGTAGGCAGCAAGCGTTGTTCGGAGTTACTGGGCGTAAAGGGTGTGTAGGCGGCCTTCTAAGTTTGGTGTGAAATCTCCCGGCTCAACCGGGAGGGTGCGCCGAAGACTGGGGGGCTAGAGTATGGGATGGGAGAGTAGAATTCCCGGTGTAGCGGTGAAATGCGTAGATATCGGGAGGAATACCTGTGGTGTAGACGGCTCTCTGGACCATAACTGACGCTGAGACACGAAAGCGTGGGTAGCAAACAGGATTAGAAA
>ASV_1007
CGCGGTAATACGGAGGGTGCAAGCGTTATCCGGATTTACTGGGTTTAAAGGGTGTGTAGGCGGATTATTAAGTCAGCGGTGAAATCTCCGAGCTCAACTCGGAAACTGCCATTGATACTATTAGTCTTGAATATTGTTGAGGTGGGCGGAACGGGTCATGTAGCGGTGAAATGCATAGATATGACCCGGAACACCGATTGCGAAGGCAGCCCACTAAGCAATAATTGACGCTGAGGCACGAAAGCGTGGGGATCAAACAGGATTAGAAA
>ASV_1008
CGCGGTAATACGGAGGGTGCAAGCATTAATCGGATTTATTGGGCGTAAAGGGCGCGTAGGCGGAATGATAAGTCAGATGTGAAATCCCGGGGCTCAACCTCGGAACAGCATTTGAAACTGTCAATCTAGAGGATAGAAGGAGAAAACGGAATTCCACAAGTAGCGGTGAAATGCGTAGATATGTGGAAGAACACCGGTGGCGAAGGCGGTTTTCTATTTTAGACCTGACGCTGAGGCGCGAAAGCAAGGGGATCAAACAGGATTAGAAA
>ASV_1009
CGCGGTAATACAGAGGGTGCGAGCGTTGTCCGGAATCACTGGGCGTAAAGGGCGCGTAGGTGGCGAGATAAGCGTGTGGTGAAAGCCCGGGGCTCAACCCCGTGTCTGCCATGCGGACTGTTTTGCTCGAGCGTAGTAGAGGCAGGTGGAATTCCGGGTGTAGCGGTGGAATGCGTAGAGATCCGGAAGAACACCGGTGGCGAAGGCGGCCTGCTGGGCTACTGCTGACACTGAGGCGCGACAGCGTGGGGAGCAAACAGGATTAGAAA
>ASV_1010
CGCGGTAATACGTAGGAGGCGAGCGTTGTCCGGAATTACTGGGCGTAAAGCGCGCGTAGGCGGCCCGGCGCGTCGGTCGTGAAAGCCCCCGGCTTACCCGGGGGAGGTCGACCGAAACGGCAGGGCTCTGAGGGCGGTAGGGGCTGGCGGAATGCCCGGAGTAACGGTGAAATGTGTTGATATCGGGCAGAACACCGGTGGCGAAGGCGGCCAGCTGGGCCGACCCTGACGCTGAGGCGCGAAAGCCAGGGGAGCGAACGGAATTAGAAA
>ASV_1011
CGCGGTAATACGTAGGGTGCAAGCATTGTCCGGATTTATTGGGCGTAAAGAGCTCGTAGGCGGTTTGTCGCGTCGGATGTGAAACCTCGGGGCTCAACCCCGAGCCTGCATTCGATACGGACAGACTAGAGTGTTGCAGGGGAGACTGGAATTCCTGGTGTAGCGGTGAAATGCGCAGATATCAGGAGGAACACCGGTGGCGAAGGCGGGTCTCTGGGCAACAACTGACGCTGAGGAGCGAAAGCGTGGGGAGCGAACAGGATTAGAAA
>ASV_1012
CGCGGTAATACGTAGGGGGCAAGCGTTGTCCGGATTTATTGGGCGTAAAGAGCGTGTAGGCGGCCAGGTAGGTCCGTTGTGAAAACTCGAGGCTCAACCTCGAGACGTCGGCGGAAACCCTTTGGCTAGAGTCCGGAAGAGGAGAGTGGAATTCCTGGTGTAGCGGTGAAATGCGCAGATATCAGGAAGAACACCCGTGGCGAAGGCGGCTCTCTGGGACGGTACTGACGCTGAGACGCGAAAGCGTGGGGAGCAAACAGGATTAGAAA
>ASV_1013
CGCGGTAATACGTAGGTGGCAAGCGTTGTCCGGATTTACTGGGCGTAAAGGATGCGTAGGTGGATATTTAAGTCAGATGTGAAATACCCGAGCTCAACTTGGGTGCTGCATTTGAAACTGGATATCTAGAGTGCAGGAGAGGTAAGTGGAATTCCTAGTGTAGCGGTGAAATGCGTAGAGATTAGGAAGAACACCAGTGGCGAAGGCGACTTACTGGACTGTAACTGACACTGAGGCATGAAAGCGTGGGGAGCAAACAGGATTAGAAA
>ASV_1014
CGCGGTAATACGTAGGGGGCCAGCGTTGCTCGGAATTACTGGGCGTAAAGGGTCCGTAGGCGGTGCGGCAAGTCGGGAGTGAAATCTCAGGGCTTAACCCTGAGGCTGCTTCCGAAACTGCCGTGCTCGAGTGCGAGAGAGGTGAGTGGAATTGCAGGTGTAGCGGTGAAATGCGTAGATATCTGCAGGAACATCCGAGGCGAAGGCGGCTCACTGGATCGCAACTGACGCTGAGGGACGAAAGCTAGGGGAGCAAACAGGATTAGAAA
>ASV_1015
CGCGGTAATACGGAGGGTGCAAGCATTAATCGGATTTATTGGGCGTAAAGGGCGCGTAGGCGGAACGGAAAGTCAGGTGTGAAATCCTGGGGCTCAACCCCAGAACAGCATTTGAAACTCCCGTTCTAGAGGGTAGGCGGAGAAAATAGAATTCCACAAGTAGCGGTGAAATGCGTAGATATGTGGAAGAATACCGGTGGCGAAGGCGGTTTTCTAGCTTACTCCTGACGCTGAGGCGCGAAAGTAAGGGGATCAAACAGGATTAGAAA
>ASV_1016
CGCGGTAATACGGAGGGTGCAAGCATTAATCGGATTTATTGGGCGTAAAGGGCGCGTAGGCGGGGATATAAGTCAGATGTGAAATCCTGGGGCTCAACCTCAGAACTGCATTTGAAACTGTCTCTCTAGAGGGTAGGCGGAGAAAACGGAATTCCACAAGTAGCGGTGAAATGCGTAGATATGTGGAAGAACACCGGTGGCGAAGGCGGTTTTCTAGCTTACTCCTGACGCTGATGCGCGAAAGCAAGGGGATCAAACAGGATTAGATA
>ASV_1017
CGCGGTAATACGGAGGGTGCAAACGTTGCTCGGAATCATTGGGCGTAAAGCGCACGTAGGCGGCTCATTAAGTCGGATGTGAAAGCCCTGGGCTCAACCCAGGAAGTGCATACGAAACTGGTGAGCTTGAATATGGAAGAGGGTCGCGGAATTCCCGGTGTAGAGGTGAAATTCGTAGATATCGGGAGGAACACCAGTGGCGAAGGCGGCGACCTGGGCCAATATTGACGCTGAGGTGCGAAAGCGTGGGGAGCAAACAGGATTAGAAA
>ASV_1018
CGCGGTAATACAGAGGTCCCAAGCGTTGTTCGGATTCACTGGGCGTAAAGGGTGCGTAGGTGGCAGGGTAAGTTTGATGTGAAATCTCCGAGCTTAACTCGGAAACTGCATTGAATACTATCCGGCTAGAGGTTTGGAAGGGGGACTGGAATTCTCGGTGTAGCAGTGAAATGCGTAGATATCGAGAGGAACACCAGTGGCGAAGGCGAGTCCCTGGACAACACCTGACACTGAGGCACGAAAGCTAGGGGAGCAAACAGGATTAGAAA
>ASV_1019
CGCGGTAATACGTAGGCAGCAAGCGTTGTTCGGAGTTACTGGGCGTAAAGAGTGCGTAGGTGGCTCTCTAAGTTTGGTGTGAAATCTCCCGGCTTAACTGGGAGGGTGCGCCGAAAACTGGGGGGCTTGAGTGTGGGAGAGGAAAGCGGAATTCCTGGTGTAGCGGTGAAATGCGTAGATATCAGGAGGAACACCGGTGGTGTAGACGGCTTTCTGGACCACAACTGACACTGAGGCACGAAAGCGTGGGGAGCAAACAGGATTAGATA
>ASV_1020
CGCGGTAATACGTAGGGTGCGAGCGTTAATCGGAATTACTGGGCGTAAAGCGTGCGCAGGCGGTTACATAAGACAGATGTGAAATCCCCGGGCTCAACCTGGGAACTGCGTTTGTGACTGTGTGACTAGAGTACGGCAGAGGGGGGTGGAATTCCTGGTGTAGCAGTGAAATGCGTAGATATCAGGAGGAACATCGATGGCGAAGGCAGCCCCCTGGGCCTGTACTGACGCTCATGCACGAAAGCGTGGGGAGCAAACAGGATTAGAAA
>ASV_1021
CGCGGTAATACAGAGGTCTCAACCGTTGTTCGGATTCATTGGGCGTAAAGGGTGCGTAGGCGGCGGAGTAAGTCAGGTGTGAAATCTCGGGGCTCAACCCCGAAACTGCACTTGATACTGCTTCGCTCGAGTACTGGAGAGGAGACTGGAATTTACGGTGTAGCAGTGAAATGCGTAGATATCGTAAGGAAGACCAGTGGCGAAGGCGAGTCTCTGGACAGTTACTGACGCTGAGGCACGAAGGCCAGGGGAGCAAACGGGATTAGATA
>ASV_1022
CGCGGTAAGACAGAGGGTGCAAACGTTGTTCGGAATTACTGGGCGTAAAGCGTGTGTAGGCGGCCAGATAAGTCGGGTGTGAAAGCCCTGGGCTCAACCCAGGAAGTGCACTCGATACTGCTTGGCTTGAGTACTGGAGAGGTTGGTGGAATTCTCGGTGTAGAGGTGAAATTCGTAGATATCGAGAGGAACACCGGTGGCGAAGGCGGCCAACTGGACAGATACTGACGCTGAGACACGAAAGCGTGGGGAGCAAACAGGATTAGATA
>ASV_1023
CGCGGTAATACGAAGGGGGCTAGCGTTGCTCGGAATCACTGGGCGTAAAGGGTGCGTAGGTGGATATTTAAGTCAGGGGTGAAATCCTGGAGCTCAACTCCAGAACTGCCTTTGATACTGAGTATCTTGAGTTCGGGAGAGGTGAGTGGAACTGCGAGTGTAGAGGTGAAATTCGTAGATATTCGCAAGAACACCAGTGGCGAAGGCGGCTCACTGGCCCGATACTGACACTGAGGCACGAAAGCGTGGGGAGCAAACAGGATTAGATA
>ASV_1024
CGCGGTAATACGTAGGGTGCAAGCGTTGTCCGGAATCATTGGGCGTAAAGAGCGTGTAGGCGGCCCGATCAGTCCGCTGTGAAAGTCCAGGGCTCAACCCTGGAATGCCGGTGGATACTGTCGGGCTAGAGTCCGGAAGAGGCGAGTGGAACTCCTGGTGTAGCGGTGAAATGCGCAGATATCAGGAAGAACACCGATGGCGAAGGCAGCTCGCTGGGACGGTACTGACGCTGAGACGCGAAAGCGTGGGGAGCAAACAGGATTAGATA
>ASV_1025
CGCGGTAATACGTAGGCAGCAAGCGTTGTTCGGAGTTACTGGGCGTAAAGAGTGCGTAGGCGGTTTCGTAAGTTTGGTGTGAAATCTCCCGGCTTAACTGGGAGGGTGCGCCGAAAACTGCGGGGCTGGAGTGTGGGAGAGGTAAGCGGAATTCCCGGTGTAGCGGTGAAATGCGTAGATATCGGGAGGAACACCAGCGGTGTAGACGGCTTACTGGACCATGACTGACGCTGAGGCACGAAAGCGTGGGGAGCAAACAGGATTAGATA
>ASV_1026
CGCGGTAAGACGTAGGGGGCGAGCGTTATTCGGAATTATTGGGCGTAAAGCGCTCGTAGGCGGGACCGAAAGTCGGTGAGGAAAGACCTGGGCTCAACTCAGGGAACTGCATCGATACTTCGGTTCTTGAGGTAATCAGAGGGTGATGGAATTCCCGGTGTAGCGGTGAAATGCGTAGATATCGGGAGGAACACCAGTGGCGAAGGCGATCACCTGGGGTTATTCTGACGCTGAGGAGCGAAAGCTAGGGGAGCAAACGGGATTAGAAA
>ASV_1027
CGCGGTAATACGGAGGGTGCAAGCGTTATCCGGATTTACTGGGTTTAAAGGGTGTGTAGGCGGGTCTTTAAGTCAGTGGTGAAATCTCCGAGCTCAACTTGGAAACTGCCATTGATACTATTGATCTTGAATTTTGTTGAGGTAGGCGGAATAAGTCATGTAGCGGTGAAATGCATAGATATGACTTAGAACACCAATTGCGAAGGCAGCTTGCTAAACAAATATTGACGCTGAGGCACGAAAGCGTGGGGATCAAACAGGATTAGATA
>ASV_1028
CGCGGTAATACGTAGGCAGCAAGCGTTGTTCGGAGTTACTGGGCGTAAAGGGTGCGTAGGCGGCTTTTTAAGTTTGGTGTGAAATCTCCCGGCTCAACTGGGAGGGTGCGCCGAATACTGAGAGGCTAGAGTGTGGGAGAGGAAAGTGGAATTCCTGGTGTAGCGGTGAAATGCGTAGATATCAGGAGGAACACCGGTGGTGTAAACGGCTTTCTGGACCATAACTGACGCTGAGGCACGAAAGCGTGGGTAGCAAACAGGATTAGATA
>ASV_1029
CGCGGTAATACGTAGGGTGCAAGCGTTGTCCGGAATTATTGGGCGTAAAGAGCGTGTAGGCGGCTTGATAAGTCTGCTGTGAAAGTCCAGGGCTCAACCCTGGAATGCCGGTGGATACTGTCAGGCTAGAGTCCGGAAGGGGCGAGTGGAATTCCTGGTGTAGCGGTGAAATGCGCAGATATCAGGAGGAACACCTATGGCGAAGGCAGCTCGCTGGGACGGTACTGACGCTGAGACGCGAAAGCGTGGGGAGCAAACAGGATTAGAAA
>ASV_1030
CGCGGTAATACAGAGGGGGCTAGCGTTATTCGGAATTATTGGGCGTAAAGGGCGCGTAGGCGGCCATGCGTGTCTCCCGTGAAATCCCTCGGCTTAACTGAGGACGTGCGGGAGAAACTGCAAGGCTCGAGTCCGGGAGAGGGGGGTGGAATTCCCAGTGTAGCGGTGAAATGCGTAGATATTGGGAGGAACACCGGTGGCGAAGGCGGCCCCCTGGACCGGAACTGACGCTGAGGCGCGAAAGCGTGGGTAGCAAACGGGATTAGATA
>ASV_1031
CGCGGTAATACGAAGGGGGCTAGCGTTGCTCGGAATTACTGGGCGTAAAGCGCACGTAGGCGGCTCTTTAAGTCGGGGGTGAAATCCTGGAGCTCAACTCCAGAACTGCCTTCGATACTGAAGAGCTCGAGTCCGGGAGAGGTGAGTGGAACTGCGAGTGTAGAGGTGAAATTCGTAGATATTCGCAAGAACACCAGTGGCGAAGGCGGCTCACTGGCCCGGTACTGACGCTGAGGTGCGAAAGCGTGGGGAGCAAACAGGATTAGAAA
>ASV_1032
CGCGGTAATACGGAGGGGGCTAGCGTTGTTCGGAATTACTGGGCGTAAAGCGCACGTAGGCGGCTTTGTAAGTTAGAGGTGAAAGCCTGGAGCTCAACTCCAGAACTGCCTTTAAGACTGCATCGCTTGAATCCAGGAGAGGTGAGTGGAATTCCGAGTGTAGAGGTGAAATTCGTAGATATTCGGAAGAACACCAGTGGCGAAGGCGGCTCACTGGACTGGTATTGACGCTGAGGTGCGAAAGCGTGGGGAGCAAACAGGATTAGAAA
>ASV_1033
CGCGGTAAGACGTAGGGGGCGAGCGTTATTCGGAATTATTGGGCGTAAAGCGTGCGTAGGCGGATTCGTAAGTCGGGGTTGAAATATCCGGGCTCAACTCGGGGCACGGCCTCGATACTGCGGATCTCGAGTCGAGAAGAGGGTAGTGGAATTCCCGGTGTAGCGGTGAAATGCGTAGATATCGGGAGGAACACCAGTGGCGAAGGCGGCTACCTGGTCTTGCACTGACGCTGATGCACGAAAGCTGGGGGAGCAAACGGGATTAGAAA
>ASV_1034
CGCGGTAATACGGAGGGTGCGAGCGTTAATCGGAATTACTGGGCGTAAAGGGTGCGTAGGTGGTTTGATAAGTTATCTGTGAAATCCCTGGGCTTAACCTGGGCAGGTCAGATAAGACTGTTGAACTCGAGTATGGGAGAGGGCAGTGGAATTTCCGGTGTAGCGGTGAAATGCGTAGAGATCGGAAGGAACACCAGTGGCGAAGGCGGCTGCCTGGCCTAATACTGACACTGAGGCACGAAAGCGTGGGGAGCAAACAGGATTAGAAA
>ASV_1035
CGCGGTAAGACGGAGGGGGCTAGCGTTGTTCGGAATGACTGGGCGTAAAGGGCGCGTAGGCGGTTTTTTAAGTAAGGCGTGAAAGCCCTGGGCTTAACCCAGGAGGTGCGTTTTAGACTGGAAGACTTGAGTGCGAGAGAGGAAAGTGGAATTCCTAGTGTAGAGGTGAAATTCGTAGATATTAGGAAGAACACCCGTGGCGAAGGCGGCTTTCTGGCTCGCAACTGACGCTGAGGCGCGAAAGCGTGGGGAGCAAACAGGATTAGATA
>ASV_1036
CGCGGTAAGACGAACTGTCCTAACGTTGTTCGGAATCACTGGGCTTAAAGGGCGCGTAGGCGGTCGAACAAGTCAGGGGTGAAATCCTGCAGCTTAACTGTAGAAGTGCCTCTGATACTGTTCGTCTGGAGGGAGATAGGGGTGTGCGGAACTTCCAGTGGAGCGGTGAAATGCGTTGATATTGGAAGGAACGCCGGAGGCGAAAGCGGCGCACTGGATCTCTACTGACGCTGAGGCGCGAAAGCCAGGGGAGCAAACGGGATTAGAAA
>ASV_1037
CGCGGTAATACGAGGGGGGCAAGCGTTGTTCGGAATTATTGGGCGTAAAGGGTGCGTAGGCGGTTTGACAAGTCTTATGTGAAATCTTCGGGCTCAACCCGAAGTCTGCATAGGAAACTGTCGGGCTTGAGTATGGGAGAGGTGAGTGGAATTTCCGGTGTAGCGGTGAAATGCGTAGATATCGGAAGGAACACCTGTGGCGAAAGCGGCTCACTGGACCATAACTGACGCTGAGGCACGAAAGCTAGGGGAGCAAACAGGATTAGAAA
>ASV_1038
CGCGGTAATACGTAGGGTGCGAGCGTTAATCGGAATTACTGGGCGTAAAGCGTGCGCAGGCGGTTATGTAAGACAGATGTGAAATCCCCGGGCTCAACCTGGGAACTGCATTTGTGACTGCATGGCTAGAGTACGGTAGAGGGGGATGGAATTCCGCGTGTAGCAGTGAAATGCGTAGATATGCGGAGGAACACCGATGGCGAAGGCAATCCCCTGGACCTGTACTGACGCTCATGCACGAAAGCGTGGGGAGCAAACAGGATTAGATA
>ASV_1039
CGCGGTAATACGGAGGGTGCAAGCATTAATCGGATTTATTGGGCGTAAAGGACGCGTAGGCGGTAAGGTAAGTCGGGTGTGAAATCCCGGGGCTCAACCCCGGAACTGCACTTGAAACTGCCTTTCTTGAGGGTAGGCGGAGAAAACGGAATTCCACAAGTAGCGGTGAAATGCGTAGATATGTGGAAGAACACCTGTGGCGAAAGCGGTTTTCTAGCTTATTCCTGACGCTGAGGCGTGAAAGCAAGGGGAGCAAACAGGATTAGATA
>ASV_1040
CGCGGTAAGACGAACCGAGCAAACGTTATTCGGAATCACTGGGCTTAAAGGGCGCGTAGGCGGGCATTCAAGTCTATGGTGAAATCCAACAGCTCAACTGTTGAACTGCCGTGGATACTGGGTGTCTCGAGGGAGGTAGGGGCGTGCGGAACTATTGGTGGAGCGGTGAAATGCGTTGATATCAATAGGAACTCCGGTGGCGAAGGCGGCACGCTGGACCTCTTCTGACGCTGAGGCGCGAAAGCCAGGGGAGCAAACGGGATTAGAAA
>ASV_1041
CGCGGTAATACGTAGGGTGCAAGCGTTGTCCGGAATTATTGGGCGTAAAGGGCTCGTAGGCGGTCCATCGCGTCGGGAGTGAAAAGCTGGGGCTTAACCCCAGTCCTGCTTCCGATACGGGTGGACTAGAGGTAGGCAGGGGAGAACGGAATTCCTGGTGTAGCGGTGAAATGCGCAGATATCAGGAGGAACACCGGTGGCGAAGGCGGTTCTCTGGGCCTTACCTGACGCTGAGGAGCGAAAGCGTGGGGAGCAAACAGGATTAGATA
>ASV_1042
CGCGGTAATACGAAGGGGGCTAGCGTTGCTCGGAATCACTGGGCGTAAAGGGTGCGTAGGCGGGTTTTTAAGTCAGGGGTGAAATCCTGGAGCTCAACTCCAGAACTGCCTTTGATACTGAGAATCTTGAGTATGACAGAGGTGAGTGGAACTGCGAGTGTAGAGGTGAAATTCGTAGATATTCGCAAGAACACCAGTGGCGAAGGCGGCTCACTGGGTCATTACTGACGCTGAGGCACGAAAGCGTGGGGAGCAAACAGGATTAGAAA
>ASV_1043
CGCGGTAATACGTAGGGGGCAAGCGTTGTCCGGAATTATTGGGCGTAAAGCGCGTGTAGGCGGCTTGGTAAGTCTGCTGTGAAAGTCCAGGGCTCAACCCTGGGATGCCAGTGGATACTGTCAAGCTAGAGTCCGGAAGAGGCGAGTGGAATTCCTGGTGTAGCGGTGAAATGCGCAGATATCAGGAGGAACACCAATGGCGAAGGCAGCTCGCTGGGACGGTACTGACGCTGAGACGCGAAAGCGTGGGGAGCAAACAGGATTAGAAA
>ASV_1044
CGCGGTAATACGGAGGGTGCGAGCATTAATCGGATTTATTGGGCGTATAGGGCGCGTAGGCGGACAAGAAAGTCAGGTGTGAAATCCCGAGGCTCAACCTCGGAACAGCATTTGAAACTCCTTGTCTAGAGGATGGTCGGAGAAAATGGAATTCCACAAGTAGCGGTGAAATGCGTAGATATGTGGAAGAACACCGGTGGCGAAGGCGGTTTTCTAGATTTTACCTGACGCTGAGGCGCGAAAGCTAGGGGATCAAACAGGATTAGATA
>ASV_1045
CGCGGTAATACGTAGGGTGCAAGCGTTGTCCGGAATTATTGGGCGTAAAGAGCTCGTAGGCGGTTTGTCGCGTCTGCTGTGAAAACCCGAGGCTCAACCTCGGGCCTGCAGTGGGTACGGGCAGACTAGAGTGCGGTAGGGGAGATTGGAATTCCTGGTGTAGCGGTGGAATGCGCAGATATCAGGAGGAACACCAATGGCGAAGGCAGATCTCTGGGCCGTAACTGACGCTGAGGAGCGAAAGCATGGGGAGCGAACAGGATTAGAAA
>ASV_1046
CGCGGTAATACGTAGGGGGCGAGCGTTGTCCGGATTTATTGGGCGTAAAGAGCTCGTAGGCGGTTTGGTAAGTCGGGTGTGAAATCTCCACGCTCAACGTGGAGGGGCCACTCGATACTGCCCTGACTAGAGTCCGGTAGAGGAGTATGGAATTCCCGGTGTAGCGGTGAAATGCGCAGATATCGGGAGGAACACCAGTAGCGAAGGCGGTACTCTGGGCCGGAACTGACGCTGAGGAGCGAAAGCGTGGGGAGCAAACAGGATTAGATA
>ASV_1047
CGCGGTAATACGTAGGGGGCGAGCGTTGTCCGGATTTATTGGGCGTAAAGCGTCCGCAGGCGGTCAACCAAGTTTGGGGTGACAGTTCCCGGCTCAACTGGGAAAGTGCTTCGAAAACTGGCTGACTTGAGGGCTTCAGAGGAAAGCGGAATTCCGGGTGGAGTGGTGAAATGCGTAGATATCCGGAGGAACACCAATGGCGTAGGCAGCTTTCTGGGAAGTACCTGACGCTCAGGGACGAAAGCTAGGGGAGCAAACGGGATTAGAAA
>ASV_1048
CGCGGTAAGACAGAGGGTGCAAACGTTGTTCGGAATTACTGGGCGTAAAGCGCGTGTAGGCGGCTTTGCAAGTCAGGTGTGAAAGCCCTGGGCTCAACCTAGGAAGTGCACTTGAAACTGCAGAGCTTGAATGCTGGAGAGGGAAGCGGAATTCTCGGTGTAGAGGTGAAATTCGTAGATATCGAGAGGAACACCGGTGGCGAAGGCGGCTTCCTGGACAGTGATTGACGCTGAGACGCGAAAGCGTGGGGAGCAAACAGGATTAGAAA
>ASV_1049
CGCGGTAATACAGGGGGGGCAAGCGTTGTTCGGAATTACTGGGCGTAAAGGGCTCGTAGGTGGCCAACTAAGTCAGACGTGAAATCCCTCAGCTTAACTGGGGAACTGCGTCTGATACTGGATGGCTTGAGTTTGGGAGAGGGATGCGGAATTCCAGGTGTAGCGGTGAAATGCGTAGATATCTGGAGGAACACCGGTGGCGAAGGCGGCATCCTGGACCAACACTGACACTGAGGAGCGAAAGCCAGGGGAGCAAACGGGATTAGAAA
>ASV_1050
CGCGGTAATACGTAGGTGGCAAGCGTTGTCCGGAATTATTGGGCGTAAAGCGCGCGCAGGCGGCCTTTTAAGTCTGATGTGAAAGCCCCCGGCTCAACCGGGGAAGGTCATTGGAAACTGAAGGGCTTGAGTACAGAAGAGGAAAGCGGAATTCCACGTGTAGCGGTGAAATGCGTAGAGATGTGGAGGAACACCAGTGGCGAAGGCGGCTTTCTGGTCTGTAACTGACGCTGAGGCGCGAAAGCGTGGGGAGCAAACAGGATTAGAAA
>ASV_1051
CGCGGTAATACGTAGGGTCCGAGCGTTGTCCGGAGTTACTGGGCGTAAAGCGCGCGCAGGCGGCCCCGCAAGCATGGCGTGAAAGCCCCCGGCTCAACCGGGGAGAGTCGTCGTGGACTGCGGGGCTTGAGGGCGGCAGGGGCTGGTGGAATTCCCGGTGTAGTGGTGAAATGCGTAGAGATCGGGAGGAACACCCGTGGCGAAGGCGGCCAGCTGGGCCGGCCCTGACGCTGAGGCGCGAAGGCGTGGGGAGCGAACGGGATTAGAAA
>ASV_1052
CGCGGTAATACGTAGGCAGCGAGCGTTGTTCGGAATTACTGGGCGTAAAGAGTGTGTAGGCGGTTTTCCAAGTTTGGTGTGAAATCTCCCGGCTTAACTGGGAGGGTGCGCCGAAAACTGGGAGGCTTGAGTGCCGGAGAGGATAGCGGAATTCCTGGTGTAGCGGTGAAATGCGTAGATATCAGGAGGAACACCTGCGGTGTAGACGGCTATCTGGACGGCCACTGACGCTGAGACACGAAAGCGTGGGTAGCAAACAGGATTAGAAA
>ASV_1053
CGCGGTAATACGTAGGTGGCAAGCGTTGTCCGGAATTATTGGGCGTAAAGCGCGCGCAGGCGGTCCTTTAAGTCTGATGTGAAATCTTGCGGCTCAACCGCAAGCGGTCATTGGAAACTGAAGGACTTGAGTACAGAAGAGGAAAGTGGAATTCCATGTGTAGCGGTGAAATGCGTAGAGATATGGAGGAACACCAGTGGCGAAGGCGACTTTCTGGTCTGTAACTGACGCTGAGGCGCGAAAGTGTGGGGAGCAAACAGGATTAGAAA
>ASV_1054
CGCGGTAATACGTAGGGCGCAAGCGTTATCCGGAATTATTGGGCGTAAAGAGCTCGTAGGCGGTTTGTCGCGTCTGCCGTGAAAGTCCGGGGCTCAACTCCGGATCTGCGGTGGGTACGGGCAGACTAGAGTGATGTAGGGGAGACTGGAATTCCTGGTGTAGCGGTGAAATGCGCAGATATCAGGAGGAACACCGATGGCGAAGGCAGGTCTCTGGGCATTAACTGACGCTGAGGAGCGAAAGCATGGGGAGCGAACAGGATTAGAAA
>ASV_1055
CGCGGTAATACGGAGGGTGCAAGCATTAATCGGATTTATTGGGCGTAAAGGGCGCGTAGGCGGACCTGTAAGTCAGATGTGAAATCCCGGGGCTCAACCCCGGAACAGCATTTGAAACTGCAGGCCTTGAGGGTAGGCGGAGAAAACGGAATTCCACAAGTAGCGGTGAAATGCGTAGATATGTGGAAGAACACCGGTGGCGAAGGCGGTTTTCTAGCTTACTCCTGACGCTGAGGCGCGAAAGTAAGGGGATCAAACAGGATTAGAAA
>ASV_1056
CGCGGTAATACGTAGGGGGCGAGCGTTGTCCGGAGTTACTGGGCGTAAAGGGCACGCAGGCGGTCGGATAAGTTTGAGGTAACAGCTCCTGGCTTAACTGGGAGAGCGCCTTGAAAACTGTCGGACTTGAGGGCCAGAGAGGGACACAGAATTCCGGGTGTAGTGGTGAAATGCGTAGATATCCGGAGGAATACCAAAGGCGAAGGCAGTGTCCTGGAAGGTACCTGACGCTGAGGTGCGAAAGCTAGGGGAGCGAACGGGATTAGAAA
>ASV_1057
CGCGGTAAGACGAACCGTCCAAACGTTATTCGGAATCACTGGGCTTAAAGGGCGCGTAGGCGGCCGAGCGGGTCACGGGTGAAATCCTCCAGCTTAACTGGAGAACTGCTCTTGATACCACTGCGGCTCGAGGAAGGAAGGGGTCATGGGAACTGTCGGTGGAGCGGTGAAATGCGTTGATATCGACAGGAACGCCGGTGGCGAAAGCGCATGACTGGTCCTTTTCTGACGCTGAGGCGCGAAAGCCAGGGGAGCAAACGGGATTAGAAA
>ASV_1058
CGCGGTAATACGGGGGGGGCAAGCGTTACTCGGAATTATTGGGCGTAAAGGGCGCGTAGGCGGTCGTGTGCGTCGGAGGTGAAATCCCCGGGCTTAACCCGGGAACTGCCTCCGATACGGCACGGCTTGAGTCCGGGAGAGGGGAGCAGAATTCCCAGTGTAGCGGTGAAATGCGTAGATATTGGGAGGAATACCGGTGGCGAAGGCGGCTCCCTGGACCGGTACTGACGCTGAGGCGCGAAAGCGTGGGTAGCAAACAGGATTAGAAA
>ASV_1059
CGCGGTCATACGGAGGATCCAAGCGTTATCCGGAATTACTGGGCGTAAAGAGTTGCGTAGGTGGCACTGTAAGTCAGTAGTGAAAGCGTGTGGCTCAACCACATATACATTACTGAAACTGCAGAGCTAGAGGATGAGAGAGGTTATTGGAATTCCTAGTGTAGGAGTGAAATCCGTAGATATTAGGAGGAACACCGATGGCGTAGGCAGATAACTGGCTCATTCCTGACACTAAGGCACGAAAGCGTGGGGAGCAAACGGGATTAGAAA
>ASV_1060
CGCGGTAAGACGTAGGGGGCAAGCGTTGTTCGGAATTATTGGGCGTAAAGGGTGCGTAGGCGGATTCGTAAGTCGGGGTTGAAATATCCGGGCTCAACTCGGGGCACGGCCTCGATACTGCGGATCTCGAGTCAGGAAGAGGGTAATGGAATTCCCGGTGTAGCGGTGAAATGCGTAGATATCGGGAGGAACACCAGTGGCGAAGGCGGTTACCTGGTCCTGCACTGACGCTGATGCACGAAAGCTGGGGGAGCAAACGGGATTAGAAA
>ASV_1061
CGCGGTAATACAGAGGTCTCAACCGTTGTTCGGATTCATTGGGCGTAAAGGGTGCGTAGGCGGCGGAGTAAGTCAGGTGTGAAATCTCGGGGCTCAACCCCGAAACTGCACTTGATACTGCTTCGCTCGAGTACTGGAGAGGAGACTGGAATTTACGGTGTAGCAGTGAAATGCGTAGATATCGTAAGGAAGACCAGTGGCGAAGGCGAGTCTCTGGACAGTTACTGACGCTGAGGCACGAAGGCCAGGGGAGCAAACGGGATTAGAAA
>ASV_1062
CGCGGTAAGACGAACCGTGCGAACGTTATTCGGAATCACTGGGCTTAAAGCGCGTGTAGGCGGGAGGGCACGTCTGTCGCTGAAATCCCCCGGCTTAACCGGGGAACTGGCGTAGATACGACCTTCCTGGAGGAACGTAGGGGGATCTGGAACTTCCGGTGGAGCGGTGAAATGCGTTGAGATCGGAAGGAACGCCCGTGGCGAAAGCGAGATCCTGGACGTTTTCTGACGCTGAGACGCGAAAGCCAGGGGAGCGAACGGGATTAGAAA
>ASV_1063
CGCGGTAAGACGAACCGTGCGAACGTTGTTCGGAATCACTGGGCTTAAAGGGCGCGTAGGCGGCCTGCCAAGTCCGGGGTGAAAGCCTCCAGCTTAACTGGAGAAGTGCCCTGGATACTGGCGGGCTCGAGGGAGGCAGGGGTCGTGGGAACTTCCGGTGGAGCGGTGAAATGCGTTGATATCGGAAGGAACGCCGGTGGCGAAAGCGCACGACTGGTCCTCTTCTGACGCTGAGGCGCGAAAGCCAGGGGAGCAAACGGGATTAGAAA
>ASV_1064
CGCGGTAATACGTAGGCAGCAAGCGTTGTTCGGAGTTACTGGGCGTAAAGAGTGCGTAGGCGGTTTCGTAAGTTTGGTGTGAAATCTCCCGGCTTAACTGGGAGGGTGCGCCGAAAACTGCGGGGCTGGAGTAGGGGAGAGGTAAGCGGAATTCCTGGTGTAGCGGTGAAATGCGTAGATATCAGGAGGAACACCGGCGGTGTAGACGGCTTACTGGACCCTGACTGACGCTGAGGCACGAAAGCGTGGGGAGCAAACAGGATTAGAAA
>ASV_1065
CGCGGTAATACGGAGGATCCAAGCGTTATCCGGATTTATTGGGTTTAAAGGGTGCGTAGGCGGCCTATTAAGTCAGGGGTGAAAGACGGTAGCTTAACTATCGCAGTGCCTTTGATACTGATGGGCTTGAATACACTAGAGGTAGGCGGAATGTGACAAGTAGCGGTGAAATGCATAGATATGTCACAGAACACCAATTGCGAAGGCAGCTTACTATGGTGCAATTGACGCTGAGGCACGAAAGCGTGGGGATCAAACAGGATTAGAAA
>ASV_1066
CGCGGTAATACGTAGGCAGCAAGCGTTGTTCGGAGTTACTGGGCGTAAAGAGTGCGTAGGCGGTCCTGTAAGTTTGGTGTGAAATCTCCCGGCTCAACTGGGAGGGTGCGCCGAAGACTGCAGGGCTTGAGTATGGGAGAGGTAAGCGGAATTCCTGGTGTAGCGGTGAAATGCGTAGATATCAGGAGGAACACCTGTGGTGTAGACAGCTTACTGGACCATAACTGACGCTGAGGCACGAAAGCGTGGGTAGCAAACAGGATTAGATA
>ASV_1067
CGCGGTAATACGTAGGGGGCGAGCGTTGTCCGGAGTTACTGGGCGTAAAGGGCACGCAGGCGGTCGTGTAAGTTTGGGGTTACAGCTCCCGGCTCAACTGGGAGAGCGCCTTGAAGACTGCAGGACTTGAGGGCCAGAGAGGGACACAGAATTCCGGGTGTAGTGGTGAAATGCGTAGATATCCGGAGGAATACCAAAGGCGAAGGCAGTGTCCTGGGTGGTTTCTGACGCTGAGGTGCGAAAGCTAGGGGAGCGAACGGGATTAGATA
>ASV_1068
CGCGGTAATACGAACTGTGCGAACGTTATTCGGAATCACTGGGCTTAAAGGGTGCGTAGGCGGTTATCTAAGTCACGTGTGAAATCTTCTGGCTCAACCAGAAAACTGCGCGTGATACTGGAAAACTTGAGTGAGGTAGGGGTGTGTGGAACTTCCGGTGGAGCGGTGAAATGTGTAGAGATCGGAAGGAACGCCAGCAGCGAAAGCGGCACACTGGGCCTTTTCTGACGCTGAGGCACGAAAGCTAGGGGAGTGAACGGGATTAGAAA
>ASV_1069
CGCGGTGATACGTAGGGGTCTAGCGTTGTCCGGAATTATTGGGCGTAAAGAGCTCGTAGGCGGTTCGGCAAGTCGGATGTGAAATCTCCACGCTTAACGTGGAGGGGCCATTCGAAACTGCCGTGACTCGAGTCCGGTAGGGGAGTTCGGAATTCCCGGTGTAGCGGTGAAATGCGCAGATATCGGGAGGAACACCAGTGGCGAAGGCGGAACTCTGGGCCGGAACTGACGCTGAGGAGCGAAAGCGTGGGGAGCGAACAGGATTAGATA
>ASV_1070
CGCGGTGATACATAGGGGGCGAGCGTTGTCCGGATTTACTGGGCGTAAAGAGCTCGTAGGCGGTTTACCAAGTCTGAAGTGAAATCTCCGTGCTTAACACGGAGCGGCCTTTAGATACTGGTATGACTTGAGTACGGTAGAGGAGTGTGGAATTCCCGGTGTAGCGGTGAAATGCGCAGATATCGGGAGGAACACCAATGGCGAAGGCAGCACTCTGGGCCGAAACTGACGCTGAGGAGCGAAAGCGTGGGGAGCGAACAGGATTAGATA
>ASV_1071
CGCGGTAATACGGAGGGTGCAAGCATTGATCGGAATTACTGGGCGTAAAGGGCGCGTAGGCGGTCTTACAAGTCAGATGTGAAATTCCGGGGCTCAACCCCGGAGCGGCATTTGAAACTGTGAGACTAGAGTATAGTTAGGGAAAACGGAATTCCACGTGTAGCGGTGAAATGCGTAGATATGTGGAAGAACACCAGTGGTGAAGACGGTTTTCTGGGCTAAAACTGACGCTGAGGCGCGAAAGCATGGGGAGCAAACAGGATTAGAAA
>ASV_1072
CGCGGTAATACAGAGGGTGCGAGCGTTAATCGGAATTACTGGGCGTAAAGCGTGTGTAGGTGGTTAGGTAAGTTAGATGTGAAATCCCCGGGCTCAACCTGGGAATTGCGTTTAAAACTGTTTAGCTAGAGTATTGTAGAGGATAGTGGAATTTCCAGTGTAGCGGTGAAATGCGTAGATATTGGAAGGAACACCGGTGGCGAAGGCGACTATCTGGGCACATACTGACACTGAGACACGAAAGCATGGGGAGCAAACAGGATTAGAAA
>ASV_1073
CGCGGTAATACGTAGGGTGCGAGCGTTAATCGGAATTACTGGGCGTAAAGCGTGCGCAGGCGGTGATGTAAGACAGATGTGAAATCCCCGGGCTCAACCTGGGACCTGCATTTGTGACTGCATCGCTAGAGTACGGTAGAGGGGGATGGAATTCCGCGTGTAGCAGTGAAATGCGTAGATATGCGGAGGAACACCGATGGCGAAGGCAATCCCCTGGACCTGTACTGACGCTCATGCACGAAAGCGTGGGGAGCAAACAGGATTAGAAA
>ASV_1074
CGCGGTAATACGGAGGGTGCAAGCGTTATCCGGATTTACTGGGTTTAAAGGGTGTGTAGGCGGGCTTTTAAGTCAGTGGTGAAATCTCCGGGCTCAACCCGGAAACTGCCATTGATACTATTAGTCTTGAATTTTGTTGAGGTAGGCGGAATAAGTCATGTAGCGGTGAAATGCATAGATATGACTTAGAACACCAATTGCGAAGGCAGCTTGCTAAACAAATATTGACGCTGAGGCACGAAAGCGTGGGGATCAAACAGGATTAGATA
>ASV_1075
CGCGGTAATACGTAGGGTCCGAGCGTTGTCCGGAGTTACTGGGCGTAAAGCGCGCGCAGGCGGCCCCGCAAGCATGGCGTGAAAGCCCCCGGCTCAACCGGGGAGAGTCGTCGTGGACTGCGGGGCTTGAGGGCGGCAGGGGCTGGTGGAATTCCCGGTGTAGTGGTGAAATGCGTAGAGATCGGGAGGAACACCCGTGGCGAAGGCGGCCAGCTGGGCCGGCCCTGACGCTGAGGCGCGAAGGCGTGGGGAGCGAACGGGATTAGATA
>ASV_1076
CGCGGTAATACGAAGGGGGCTAGCGTTGTTCGGAATTACTGGGCGTAAAGCGTGCGCAGGCGGTTTTCCAAGTCAGTGGTGAAAGCCCGGAGCTCAACTCCGGAACTGCCATTGAAACTGTGAGACTAGAGTACGAGAGAGGTGAGTGGAATTCCCAGTGTAGAGGTGAAATTCGTAGATATTGGGAAGAACACCGGTGGCGAAGGCGGCTCACTGGCTCGTTACTGACGCTCAGGCACGACAGCGTGGGGATCAAACAGGATTAGAAA
>ASV_1077
CGCGGTAATACAGAGGGTGCGAGCGTTAATCGGATTTACTGGGCGTAAAGGGCGCGTAGGCGGTGAGATGAGTGTGGTGTGAAAGCCCTGGGCTCAACCTGGGAAGTGCATTGCAAACGATCTTGCTGGAGTAGATGAGAGGGTGGTGGAATTTCCGGTGTAGCGGTGAAATGCGTAGAGATCGGAAGGAACGTCGATGGCGAAGGCAGCCACCTGGCATCATACTGACGCTGAGGCGCGAGAGCGTGGGGAGCAAACAGGATTAGAAA
>ASV_1078
CGCGGTAATACGTAGGTGGCGAGCGTTGTCCGGATTTATTGGGCGTAAAGCGCGCGCAGGCGGTGCGGTAAGTCCGTCGTGAAATCTCCCGGCTCAACTGGGAGGGTGCGGTGGAGACTGCCGGACTGGAGGCACTCAGAGGCCGGTGGAATTCCCGGTGTAGTGGTGAAATGCGTAGAGATCGGGAGGAACACCAGTGGCGAAGGCGGCCGGCTGGGGGTGACCTGACGCTGAGGCGCGAAAGCGTGGGGAGCGAACCGGATTAGATA
>ASV_1079
CGCGGTAATACGAGTGCCCCGAGCGTTATCCGGAATCATTGGGCGTAAAGGGTGTGTAGGTGGCAGTGTTAGTCGGTTGTTAAAACCTGGGGCTCAACCCCAGACTCGCGACCGAAACGGCACAGCTAGAGGATGCGAGGGATGTATGGAACTCATGGAGTAGGGGTGAAATCCGTTGATATCATGGGGAACACCAAAAGCGAAGGCAGTACATTGGCGCACTCCTGACACTGAAACACGAAAGCGTGGGTAGCGAATGGGATTAGAAA
>ASV_1080
CGCGGTAATACAGAGGTCCCAAGCGTTGTTCGGATTCACTGGGCGTAAAGGGTGCGTAGGTGGTCGGGTAAGTTTGATGTGAAATCTCGGAGCTTAACTCCGAAACTGCATTGAATACTACTCGGCTTGAGGTTTGGAGGGGGGACTGGAATTCTCGGTGTAGCAGTGAAATGCGTAGATATCGAGAGGAACACCAGTGGCGAAGGCGAGTCCCTGGACAACACCTGACACTGAGGCACGAAAGCTAGGGGAGCAAACAGGATTAGATA
>ASV_1081
CGCGGTAATACGAAGGGGACTAGCGTTGTTCGGAATTACTGGGCGTAAAGCGCACGTAGGCGGGATGGTCTGTCAGAGGTGAAATCCCAGAGCTCAACTCTGGAACTGCCTTTGATACAGCCATTCTTGAGTCCGATAGAGGTGAGTGGAATTCCTAGTGTAGAGGTGAAATTCGTAGATATTAGGAAGAACACCAGTGGCGAAGGCGGCTCACTGGATCGGTACTGACGCTGAGGTGCGAAAGCGTGGGGAGCAAACAGGATTAGAAA
>ASV_1082
CGCGGTAATACGAAGGGGGCTAGCGTTGCTCGGAATTACTGGGCGTAAAGGGAGCGTAGGCGGGTTATCAAGTTGGAGGTGAAAGCCCAGGGCTCAACCTTGGAATTGCCTTCAAAACTGATAGCCTAGAGTATGGAAGAGGTAAGTGGAACTCCGAGTGTAGAGGTGAAATTCGTAGATATTCGGAAGAACACCAGTGGCGAAGGCGACTTACTGGTCCATGACTGACGCTGAGGCTCGAAAGCGTGGGGAGCAAACAGGATTAGAAA
>ASV_1083
CGCGGTAAGACGGAGGGTGCAAGCGTTGTTCGGATTGACTGGGCGTAAAGGGCGTGTAGGCGGTTGGTCAAGTCTGGTGTGAAAGCCCGAGGCTCAGCCTCGGAAGTGCATCGGAAACTAGCCAGCTGGAGCGCGATAGAGGAGGGTGGAATTCCTGGTGTAGCGGTGAAATGCGTAGATATCAGGAGGAACACCGGCGGCGAAGGCGGCCCTCTGGATCGTTGCTGACGCTGAGACGCGAAAGCGTGGGGAGCAAACAGGATTAGATA
>ASV_1084
CGCGGTAATACAGAGGGTGCGAGCGTTAATCGGATTTACTGGGCGTAAAGCGTGCGTAGGCGGCTGATGAAGTCGGATGTGAAATCCCTGAGCTTAACTTAGGAATTGCATTCGATACTGGTCAGCTAGAGTATGGGAGAGGATGGTAGAATTCCAGGTGTAGCGGTGAAATGCGTAGAGATCTGGAGGAATACCGATGGCGAAGGCAGCCATCTGGCCTAATACTGACGCTGAGGTACGAAAGCATGGGGAGCAAACAGGATTAGAAA
>ASV_1085
CGCGGTAATACGTAGGCAGCAAGCGTTGTTCGGAATTACTGGGCGTAAAGAGTGTGTAGGCGGTTCTCTAAGTTCCGTGTGAAATCTCCCGGCTCAACTGGGAGGGTGCGCGGGAAACTGGAGGGCTCGAGTATGGGAGAGGAAAGCGGAATTCCTGGTGTAGCGGTGAAATGCGTAGATATCAGGAGGAACACCTGCGGTGTAGACAGCTTTCTGGACCATCACTGACGCTGAGACACGAAAGCGTGGGTAGCAAACAGGATTAGAAA
>ASV_1086
CGCGGTAATACGGAGGGTGCAAGCATTAATCGGATTTATTGGGCGTAAAGGGCGCGTAGGCGGCTATGTAAGTCAGATGTGAAATTCCTGGGCTCAACCTAGGAGCTGCATTTGAAACTGCATATCTAGAGGGTAGGCGGAGAAAACAGAATTCCACAAGTAGCGGTGAAATGCGTAGATATGTGGAAGAATACCGGTGGCGAAGGCGGTTTTCTAGCTTACTCCTGACGCTGAAGCGCGAAAGCAAGGGGATCAAACAGGATTAGAAA
>ASV_1087
CGCGGTAATACGAAGGGGGCTAGCGTTGCTCGGAATGACTGGGCGTAAAGGGCGCGTAGGCGGATGTTTTAGTCAGGCGTGAAAGTCCTGGGCTCAACCTGGGGATTGCGTTTGATACGGGGCATCTAGAGTTGGGAAGAGGGTCGTGGAATTCCCAGTGTAGAGGTGAAATTCGTAGATATTGGGAAGAACACCGGTGGCGAAGGCGGCGACCTGGTCCTTGACTGACGCTGAGGCGCGAAAGCGTGGGGAGCAAACAGGATTAGAAA
>ASV_1088
CGCGGTAATACGGAGGGTGCAAGCGTTATCCGGATTTACTGGGTTTAAAGGGTGCGCAGGCGGATATGTAAGTCAGTGGTGAAATCTCCGGGCTTAACCCGGAAATTGCCATTGATACTATATATCTTGAATGCTGTGGAGGTAAGCGGAATATGTCATGTAGCGGTGAAATGCTTAGAGATGACATAGAACACCTATTGCGAAGGCAGCTTACTACACAGAGATTGACGCTCATGCACGAAAGCGTGGGGATCAAACAGGATTAGAAA
>ASV_1089
CGCGGTAATACGTAGGCAGCAAGCGTTGTTCGGAATTACTGGGCGTAAAGAGTGTGTAGGCGGTGTTCTAAGTCTGTTGTGAAATCTCCCGGCTCAACTGGGAGGGTGCGGCGGAAACTGGAATGCTAGAGTGTGGGAGAGGTAAGCGGAATTCCTGGTGTAGCGGTGAAATGCGTAGATATCAGGAGGAACACCTGTGGTGTAGACAGCTTACTGGACCACGACTGACGCTGAGACACGAAAGCGTGGGTAGCAAACAGGATTAGAAA
>ASV_1090
CGCGGTAATACGTAGGGGGCCAGCGTTGCTCGGAATTACTGGGCGTAAAGGGTTCGTAGGTGGTGCGGTAAGTTGGAAGTGAAATCTCTGGGCTTAACCCAGAGGCTGCTTTCAAAACTGCCGTGCTCGAGTGCGAGAGAGGTCAGTGGAATTGCAGGTGTAGCGGTGAAATGCGTAGATATCTGCAGGAACACCCGTGGCGAAGGCGGCTGACTGGATCGCAACTGACACTGAGGAACGAAAGCTAGGGGAGCAAACAGGATTAGATA
>ASV_1091
CGCGGTAATACGTAGGGGGCAAGCGTTGTCCGGAGTTACTGGGCGTAAAGCGCACGCAGGCGGTTCTCTCAGTTCCTGGTGACAGTCGTCGGCTTCACTGACGAAGGAGTGGGAAGACGGGAGAACTTGAGGGCTTCAGAGGGACACGGAATTCCGGGTGGAGTGGTGAAATGCGTAGATATCCGGAGGAACACCAACAGCGAAGGCAGTGTCCTGGGAAGTACCTGACGCTCAGGTGCGAAAGCCAGGGGAGCGAACGGGATTAGATA
>ASV_1092
CGCGGTAATACGAAGGGGGCTAGCGTTGTTCGGAATTACTGGGCGTAAAGCGCGCGCAGGCGGTCTTCCAAGTCAGTGGTGAAAGCCCGGAGCTCAACTCCGGAACTGCCATTGAAACTGTGAGACTTGAGTACGAGAGAGGTGAGTGGAATTCCCAGTGTAGAGGTGAAATTCGTAGATATTGGGAAGAACACCGGTGGCGAAGGCGGCTCACTGGCTCGTTACTGACGCTCAGGCGCGACAGCGTGGGGATCAAACAGGATTAGAAA
>ASV_1093
CGCGGTAATACGGAGGGTGCAAGCATTAATCGGATTTATTGGGCGTAAAGGGCGCGTAGGCGGAGATATAAGTCAGATGTGAAATCCTGGGGCTCAACCCCAGAACAGCATTTGAAACTGTATCCCTAGAGGATAGGAGGAGAAAACGGAATTCCACAAGTAGCGGTGAAATGCGTAGATATGTGGAAGAACACCGGTGGCGAAGGCGGTTTTCTATCTTATTCCTGACGCTGAGGCGCGAAAGCAAGGGGATCAAACAGGATTAGATA
>ASV_1094
CGCGGTAATACGAACTGTGCAAACGTTATTCGGAATCACTGGGCTTAAAGGGTGCGTAGGCGGCTGTCTAAGCAGGGTGTGAAAGCCCCCGGCTCAACCGGGGAATTGCGTTCTGAACTGGACGGCTGGAGTGGGATAGGGGTGTGTGGAACTTCCGGTGGAGCGGTGAAATGTGTTGATATCGGAAGGAACGCCGGTGGCGAAAGCGACACACTGGGTCTCAACTGACGCTGAGGCACGAAAGCCAGGGGAGCGAACGGGATTAGAAA
>ASV_1095
CGCGGTAATACGTAGGCAGCGAGCGTTGTTCGGAGTTACTGGGCGTAAAGAGTGCGTAGGCGGTCCTCTAAGTTTGGTGTGAAATCTCCCGGCTTAACCGGGAGGGTGCGCCGAAAACTGGAGGGCTTGAGTATGGGAGAGGTAAGCGGAATTCCTGGTGTAGCGGTGAAATGCGTAGATATCAGGAGGAACACCTGCGGTGTAGACGGCTTACTGGACCATCACTGACGCTGAGGCACGAAAGCGTGGGTAGCAAACAGGATTAGAAA
>ASV_1096
CGCGGTAATACGGAGGGTGCAAGCATTAATCGGATTTATTGGGCGTAAAGGGCGCGTAGGCGGGAAAGTAAGTCAGACGTGAAATCCCGGGGCTCAACCCCGGAACAGCATTTGAAACTGCTTTTCTTGAGGATAGGAGGAGAAAACGGAATTCCACATGTAGCGGTGAAATGCGTAGATATGTGGAAGAACACCTGTGGCGAAGGCGGTTTTCTATCTTATACCTGACGCTAAAGCGCGAAAGCAAGGGGATCAAACAGGATTAGATA
>ASV_1097
CGCGGTAATACGTAGGGGGCAAGCGTTGTCCGGATTTATTGGGCGTAAAGAGCGTGTAGGCGGCTTCACAGGTCCGCTGTGAAAACTCGAGGCTCAACCTCGAGCTGTCGGTGGAAACCGTGTAGCTAGAGTCCGGAAGAGGAGAGTGGAATTCCCGGTGTAGCGGTGAAATGCGCAGATATCGGGAAGAACACCCGTGGCGAAGGCGGCTCTCTGGGACGGTACTGACGCTGAGACGCGAAAGCGTGGGGAGCGAACAGGATTAGATA
>ASV_1098
CGCGGTAAGACGAACCGAGCGAACGTTATTCGGAATCACTGGGCTTAAAGGGTGCGTAGGCGGGCTTGTGAGTCAGGGGTGAAATCCCACGGCCCAACCGTGGAAGTGCCTCTGATACTGCGAGTCTCGAGGGGGATAGGGGCGTGCGGAACTTCCGGTGGAGCGGTGAAATGCGTAGATATCGGAAGGAACACCGGTGGCGAAAGCGGCGCGCTGGATCCCTACTGACGCTGAGGCACGAAAGCCAGGGGAGCAAACGGGATTAGAAA
>ASV_1099
CGCGGTAATACGAAGGGGGCTAGCGTTGCTCGGAATGACTGGGCGTAAAGGGCGCGTAGGCGGATGGCACAGTCAGATGTGAAATTCCCGGGCTTAACCTGGGGGCTGCATTTGATACGTGTGATCTGGAGTGAGGAAGAGGGTCGTGGAATTCCCAGTGTAGAGGTGAAATTCGTAGATATTGGGAAGAACACCGGTGGCGAAGGCGGCGACCTGGTCCTTTGACTGACGCTGAGGCGCGAAAGCGTGGGGAGCAAACAGGATTAGAAA
>ASV_1100
CGCGGTAATACGAAGGGTGCAAACGTTGCTCGGAATTATTGGGCGTAAAGCGCACGTAGGCGGCTTAGCAAGTCGGATGTGAAAGCCCTCGGCTCAACCAAGGAAGTGCATCCGAAACTGCTGAGCTTGAGTACTTAAGAGGATCGCGGAATTCCCGGTGTAGAGGTGAAATTCGTAGATATCGGGAGGAACACCAGTGGCGAAGGCGGCGATCTGGGAAGATACTGACGCTGAGGTGCGAAAGCGTGGGGAGCAAACAGGATTAGAAA
>ASV_1101
CGCGGTAAGACGAACCGTGCGAACGTTATTCGGAATCACTGGGCTTAAAGCGCGTGTAGGCGGGCCGCCACGTCGGGCGCTGAAATCCCCCGGCTCAACCGGGGAACGGGCACCGATACGAGCGGCCTGGAGGGAGGTAGGGGGGGCTGGAACTTCCGGTGGAGCGGTGAAATGCGTTGAGATCGGAAGGAACGCCCGTGGCGAAAGCGAGCCCCTGGACCTTTTCTGACGCTGAGACGCGAAAGCCAGGGGAGCGAACGGGATTAGATA
>ASV_1102
CGCGGTAATACGGAGGGTGCAAGCGTTATCCGGATTTACTGGGTTTAAAGGGTGTGTAGGCGGGCTATTAAGTCAGTGGTGAAATCTCCGGGCTCAACCCGGAAACTGCCATTGATACTATTAGTCTTGAATTTTGTTGAGGTAGGCGGAATAAGTCATGTAGCGGTGAAATGCATAGATATGACTTAGAACACCAATTGCGAAGGCAGCTTACTAAGCAAATATTGACGCTGAGGCACGAAAGCGTGGGGATCAAACAGGATTAGAAA
>ASV_1103
CGCGGTAATACGGAGGGTGCAAGCATTAATCGGATTTATTGGGCGTAAAGGGCGCGTAGGCGGGAAGAAAAGTCAGATGTGAAATCCTGGAGCTCAACTTCAGAACAGCATTTGAAACTGTCTTTCTAGAGGGTAGAAGGAGAAAACGGAATTCCACAAGTAGCGGTGAAATGCGTAGATATGTGGAAGAACACCGGTGGCGAAGGCGGTTTTCTATTTTATACCTGACGCTGAGGCGCGAAAGCAAGGGGATCAAACAGGATTAGAAA
>ASV_1104
CGCGGTAATACGAACTGTGCGAACGTTATTCGGAATCACTGGGCTTAAAGGGTGCGTAGGCGGTTATCTAAGTCAGGTGTGAAATCTCTCGGCTCAACCGGGAAACTGCGCTTGAAACTGGGTGACTGGAGGGATGCAGGGGTATGTGGAACTTCCGGTGGAGCGGTGAAATGTGTAGATATCGGAAGGAACGCCAGCAGCGAAAGCGGCATACTGGGCATTTACTGACGCTGAGGCACGAAAGCTAGGGGAGTGAACGGGATTAGAAA
>ASV_1105
CGCGGTAAGACGAACCGTGCGAACGTTGTTCGGAATCACTGGGCTTAAAGGGCGCGTAGGCGGCCTGTCTAGTCTGAGGTGAAATCCCCCGGCTCAACCGGGGAAGTGCCTTGGAAACTGGCGGGCTAGAGGGAGGTAGGGGCAGGGGGAACTTCTGGTGGAGCGGTGAAATGCGTTGATATCAGAAGGAACGCCGGTGGCGAAAGCGCCCTGCTGGATCTCTACTGACGCTGAGGCGCGAAAGCCAGGGGAGCAAACGGGATTAGAAA
>ASV_1106
CGCGGTAAGACGAACTGTCCTAACGTTGTTCGGAATCACTGGGCTTAAAGGGCGCGTAGGCGGTCGATCAAGTCAGGGGTGAAATCCTGCAGCTTAACTGTAGAAGTGCCTTTGATACTGGTCGTCTGGAGGGAGGTAGGGGTGTGTGGAACTTCCAGTGGAGCGGTGAAATGCGTTGATATTGGAAGGAACGCCGGAGGCGAAAGCGACGCACTGGACCTCTTCTGACGCTGAGGCGCGAAAGCTAGGGGAGCAAACGGGATTAGAAA
>ASV_1107
CGCGGTAATACGTAGGGTGCAAGCGTTGTCCGGAATTATTGGGCGTAAAGAGCTCGTAGGCGGTTTGTCGCGTCTGCTGTGAAAACCCGAGGCTCAACCTCGGGCCTGCAGTGGGTACGGGCAGACTAGAGTGCGGTAGGGGAGAATGGAATTCCTGGTGTAGCGGTGGAATGCGCAGATATCAGGAGGAACACCGATGGCGAAGGCAGTTCTCTGGGCCGTTACTGACGCTGAGGAGCGAAAGCGTGGGGAGCGAACAGGATTAGAAA
>ASV_1108
CGCGGTAATACGGAGGATCCAAGCGTTATCCGGATTTATTGGGTTTAAAGGGTGCGTAGGCGGCCTGTTAAGTCAGGGGTGAAAGACGGTAGCTCAACTATCGCAGTGCCCTTGATACTGATGGGCTTGAATATACTAGAGGTAGGCGGAATGTGACAAGTAGCGGTGAAATGCATAGATATGTCACAGAACACCAATTGCGAAGGCAGCTTACTATGGTATTATTGACGCTGAGGCACGAAAGCGTGGGGATCAAACAGGATTAGAAA
>ASV_1109
CGCGGTAATACGGAGGGTGCGAGCGTTAATCGGAATAACTGGGCGTAAAGGGTGCGTAGGTGGTTTGATAAGTTATCTGTAAAATCCCCGGGCTCAACCTGGGCAGGTCAGATAAAACTGTTGAACTCGAGTATGGGAGAGGGTAGTGGAATTTCCGGTGTAGCGGTGAAATGCGTAGAGATCGGAAGGAACACCAGTGGCGAAGGCGGCTACCTGGCCTAATACTGACACTGAGGCACGAAAGCGTGGGGAGCAAACAGGATTAGAAA
>ASV_1110
CGCGGTAATACGTAGGTGGCGAGCGTTGTCCGGATTTATTGGGCGTAAAGCGCGCGCAGGCGGTGCGGTAAGTCCGTCGTGAAATCTCCCGGCTCAACTGGGAGGGTGCGGTGGAGACTGCCGGACTGGAGGCACTCAGAGGCCGGTGGAATTCCCGGTGTAGTGGTGAAATGCGTAGAGATCGGGAGGAACACCAGTGGCGAAGGCGGCCGGCTGGGGGTGACCTGACGCTGAGGCGCGAAAGCGTGGGGAGCGAACCGGATTAGAAA
>ASV_1111
CGCGGTAATACGTAGGGGGCAAGCGTTGTCCGGAATTATTGGGCGTAAAGAGCTCGTAGGCGGTTTGTCGCGTCGGCTGTGAAAACCTGGGGCTCAACCCCGGGCCTGCAGCCGATACGGGCAAACTAGAATTCGGTAGGGGAGACTGGAATTCCTAGTGTAGCGGTGAAATGCGTAGAGATTAGGAAGAACACCAGTGGCGAAGGCGACTTACTGGACTGTAACTGACGCTGAGGCATGAAAGCGTGGGGAGCAAACAGGATTAGAAA
>ASV_1112
CGCGGTAAGACGAACCGAGCGAACGTTGTTCGGAATCACTGGGCTTAAAGGGCGCGTAGGCGGGTGTGAAAGTCTGCGGTGAAATCCTCCAGCTTAACTGGAGAAGTGCCGTGGATACTGCTCATCTTGAGGAGGGTAGGGGCATCTGGAACGGTCGGTGGAGCGGTGAAATGCGTTGATATCGACCGGAACTCCGGTGGCGAAGGCGAGGTGCTGGACCCTTTCTGACGCTGAGGCGCGAAAGCCAGGGGAGCAAACGGGATTAGAAA
>ASV_1113
CGCGGTAATACAGAGGGTGCGAGCGTTAATCGGAATTACTGGGCGTAAAGGGCGCGTAGGTGGTTGTGTAAGTGAGTTGTGAAATCCCCGGGCTTAACCTGGGAATGGCAACTTAGACTGTGCGACTAGAGTACTGTAGAGGGTGGTGGAATTTCCGGTGTAGCGGTGAAATGCGTAGAGATCGGAAGGAACATCCGTGGCGAAGGCGGCCACCTGGACAGATACTGACACTGAGGCGCGAAAGCGTGGGTAGCAAACAGGATTAGATA
>ASV_1114
CGCGGTAATACGTAGGGGGCAAGCGTTGTCCGGATTTATTGGGCGTAAAGAGCGTGTAGGCGGCCAGATAGGTCTGTTGTGAAAACTCGAGGCTCAACCTCGAGACGCCGATGGAAACCATTTGGCTAGAGTCCGGAAGAGGAGAGTGGAATTCCTGGTGTAGCGGTGAAATGCGCAGATATCAGGAAGAACACCCGTGGCTAAGGCGGCTCTCTAGTACGGTACTGACGCTGAGACGCGAAAGCGTGGGGAGCGAACAGGATTAGATA
>ASV_1115
CGCGGTAAGACGAACCGTGCGAACGTTATTCGGAATCACTGGGCTTAAAGCGCGTGTAGGCGGGTCGGCGCGTCCGCCGCTGAAATCCCCCGGCTCAACCGGGGAAGCGGCGCGGATACGGCCGGCCTGGAGGGACGTAGGGGGACCTGGAACTTCCGGTGGAGCGGTGAAATGCGTTGAGATCGGAAGGAACGCCCGTGGCGAAAGCGAGGTCCTGGACGTTTTCTGACGCTGAGACGCGAAAGCCAGGGGAGCGAACGGGATTAGAAA
>ASV_1116
CGCGGTAATACGTAGGGTGCAAGCGTTGTTCGGAATCATTGGGCGTAAAGCGCGTGTAGGTGGTTAGGTAAGTCATGTGTGAAATCCCTGGGCTCAACCCAGGAAGTGCATGTGAAACTACCTAGCTAGAGGACGGTAGAGGAAGGTGGAATTCCTAGTGTAGAGGTGAAATTCGTAGATATTAGGAGGAATACCGGCGGCGAAGGCGGCCTTCTGGGCCGGTCCTGACACTGAGACGCGAAAGCGTGGGGAGCAAACAGGATTAGAAA
>ASV_1117
CGCGGTAATACGGAGGATCCAAGCGTTATCCGGATTTATTGGGTTTAAAGGGTGCGTAGGCGGACTTGTAAGTCAGTGGTGAAATCCTGCAGCTCAACTGCAGAACTGCCATTGATACTGCTAGTCTTGAGTATAGTTGAGGTGGGCGGAATGTGTCATGTAGCGGTGAAATGCTTAGATATGACACAGAACACCGATTGCGAAGGCAGCTCGCTAAACTATAACTGACGCTGAGGCACGAAAGCGTGGGTAGCAAACAGGATTAGATA
>ASV_1118
CGCGGTCATACGGGGGATCCAAGCGTTATCCGGAATCACTGGGCGTAAAGAGTTGCGTAGGTGGCAAAATAAGCAGGGCATAAAAGCGTCTCGCTCAACGGGATATATATGTTCTGAACTGTTTAGCTAGAGGACGAGAGAGGTAGATGGAATTCCCGATGTAGGGGTAATATCCGTAGATATCGGGAGGAACACCGATGGCGTAGGCAGTCTACTGGCTCGTTCCTGACACTAAGGCACGAAAGCGTGGGGAGCAAACAGGATTAGATA
>ASV_1119
CGCGGTAAGACGAACCGTGCGAACGTTATTCGGAATCACTGGGCTTAAAGCGCGTGTAGGCGGCCCGGTACGTCCGTCGCTGAAATCCCCCGGCTCAACCGGGGAAGGGGCGTGGATACGACCGGGCTGGAGGGGGGTAGGGGAATCGGGAACTTCCGGTGGAGCGGTGAAATGCGTTGAGATCGGAAGGAACGCCCGTGGCGAAAGCGCGGTTCTGGACCCCACCTGACGCTGAGACGCGAAAGCCAGGGGAGCGAACGGGATTAGAAA
>ASV_1120
CGCGGTAAGACGAACCGTGCGAACGTTATTCGGAATCACTGGGCTTAAAGCGCGTGTAGGCGGGGCGACGCGTCCGCCGCTGAAATCCCCCGGCTCAACCGGGGAAGCGGCGCGGATACGGTCGCCCTCGAGGGACGTAGGGGGGCCTGGAACTTCCGGTGGAGCGGTGAAATGCGTTGAGATCGGAAGGAACGCCCGTGGCGAAAGCGAGGCCCTGGACGTCTGCTGACGCTGAGACGCGAAAGCCAGGGGAGCGAACGGGATTAGAAA
>ASV_1121
CGCGGTAATACGGAGGGTGCAAGCATTAATCGGATTTATTGGGCGTAAAGGGCGCGTAGGCGGGAAGGTCAGTCAGATGTGAAATCCCAAGGCTCAACCTTGGAACTGCATTTGATACTGCCTTTCTTGAGGGTAGAAGGAGAAAGTGGAATTCCACAAGTAGCGGTGAAATGCGTAGATATGTGGAAGAACACCAGTGGCGAAGGCGACTTTCTATTTTACTCCTGACGCTGAGGCGCGAAAGCTAGGGGAGCAAACAGGATTAGAAA
>ASV_1122
CGCGGTAAGACGAACCGTGCGAACGTTGTTCGGAATCACTGGGCTTAAAGGGCGCGTAGGCGGTTGATCAAGTCTGGGGTGAAATCTTTCGGCTTAACCGGAAAAGTGCCTTGGATACTGGTCAGCTGGAGGGAGGTAGGGGCAGTTGGAACTTCCAGTGGAGCGGTGAAATGCGTTGATATTGGAAGGAACGCCGGTGGCGAAAGCGAGCTGCTGGACCTCTTCTGACGCTGATGCGCGAAAGCTAGGGGAGCAAACGGGATTAGATA
>ASV_1123
CGCGGTAATACGAGGGGGGCAAGCGTTGTTCGGAATTATTGGGCGTAAAGGGCGCGTAGGCGGTGCGGTAAGTCACCTGTGAAACCTCCGGGCTCAACCCGGAGCCTGCAGGCGATACTGCCGTGCTAGAGGATGGGAGAGGTGCGTGGAATTCCCGGTGTAGCGGTGAAATGCGTAGATATCGGGAGGAACACCTGTGGCGAAAGCGGCGCACTGGACCATTTCTGACGCTGAGGCGCGAAAGCTAGGGGAGCAAACAGGATTAGAAA
>ASV_1124
CGCGGTAATACAGAGACTGCGAGCGTTATTCGGATTCACTGGGCGTAAAGGGTGCGCAGGCGGCCGAGTGTGTGAGGCGTGAAAGCCCGGGGCTTAACCCCGGAATTGCACCTCAAACTACACGGCTAGAGCATTGGAGAGGGGAGCAGAATTCACGGTGTAGCAGTGAAATGCGTAGATATCGTGAGGAATACCAGAGGCGAAGGCGGCTCCCTGGACAATTGCTGACGCTCAGGCACGAAAGCGTGGGGAGCAAAAGGGATTAGATA
>ASV_1125
CGCGGTAATACGGAGGGTGCGAGCGTTAATCGGAATTACTGGGCGTAAAGGGTGCGTAGGTGGTTGATTAAGTTATCTGTGAAATACCTGGGCTCAACCTAGGCAGGTCAGATAATACTGATTGACTCGAGTATGGGAGAGGGTAGTGGAATTTCCGGTGTAGCGGTGAAATGCGTAGAGATCGGAAGGAACACCGGTGGCGAAGGCGGCTACCTGGCCTAATACTGACACTGAGGCACGAAAGCGTGGGGAGCAAACAGGATTAGATA
>ASV_1126
CGCGGTAATACGGAGGGTGCAAGCATTAATCGGATTTATTGGGCGTAAAGGGCGCGTAGGCGGAAAGATAAGTCAGATGTGAAATCCTGGGGCTCAACCTCAGAACTGCATTTGAAACTGTCTATCTAGAGGGTAGGAGGAGAAAACGGAATTCCACAAGTAGCGGTGAAATGCGTAGATATGTGGAAGAACACCGGTGGCGAAGGCGGTTTTCTATCTTATTCCTGACGCTGAGGCGCGAAAGCAAGGGGATCAAACAGGATTAGAAA
>ASV_1127
CGCGGTAATACAGAGGGTGCAAGCGTTAATCGGATTTACTGGGCGTAAAGGGCGCGTAGGTGGTTATGTAAGTGAGATGTGAAAGCCCCGGGCTCAACCTGGGAACTGCATCTTATACTGCGTAGCTGGAGTGAAGTAGAGGGTAGTGGAATTTCCGGTGTAGCGGTGAAATGCGTAGATATCGGAAGGAACACCAGTGGCGAAGGCGGCTACCTGGACTTACACTGACACTGAGGCGCGAAAGCGTGGGTAGCAAACAGGATTAGAAA
>ASV_1128
CGCGGTAATACGTAGGTGGCAAGCGTTGTCCGGAATTATTGGGCGTAAAGCGCGCGCAGGCGGCCTTTTAAGTCTGATGTGAAAGCCCCCGGCTCAACCGGGGAAGGTCATTGGAAACTGAGAGGCTTGAGTACAGAAGAGGAAAGCGGAATTCCACGTGTAGCGGTGAAATGCGTAGAGATGTGGAGGAACACCAGTGGCGAAGGCGGCTTTCTGGTCTGTAACTGACGCTGAGGCGCGAAAGCGTGGGGAGCAAACAGGATTAGAAA
>ASV_1129
CGCGGTAATACGGAGGGGGCGAGCGTTATTCGGAATTATTGGGCGTAAAGGGCGCGTAGGCGGCCCGGTAAGTCAAAGGTGAAATCCCTCGGCTCAACTGAGGAACTGCCTTTGAAACTGTCGGGCTTGAGGCCGGGAGAGGGTAGTGGAATTCCCAGTGTAGCGGTGAAATGCGTAGATATTGGGAGGAACACCAGTGGCGAAGGCGGCTACCTGGACCGGTTCTGACGCTGAGGCGCGAAAGCGTGGGTAGCAAACAGGATTAGATA
>ASV_1130
CGCGGTAATACGTAGGGGGCAAGCGTTGTCCGGATTTATTGGGCGTAAAGAGCTCGTAGGCGGTTCAGTAAGTCACGTGTGAAATCTCCGCGCTCAACGCGGAGGCGCCACGTGATACTGCTGTGACTCGAGTCCGGTAGGGGAGTGTGGAATTCCCGGTGTAGCGGTGAAATGCGCAGAGATCGGGAGGAACACCCGTAGCGAAGGCGACACTCTGGGCCGGTACTGACGCTGAGGAGCGAAAGCGTGGGGAGCAAACAGGATTAGAAA
>ASV_1131
CGCGGTAAGACGAACCGTCCAAACGTTATTCGGAATTACTGGGCTTAAAGGGTGCGTAGGCGGCGTAGAAAGTAGGGTGTGAAATCCCTCGGCTTAACCGAGGAACTGCGTCCTAAACTACTATGCTCGAGGGAGATAGAGGTGAGCGGAACTTAGGGTGGAGCGGTGAAATGCGTTGATATCCTAAGGAACACCGGTGGCGAAAGCGGCTCACTGGATCTCTTCTGACGCTGAGGCACGAAAGCTAGGGTAGCGAACGGGATTAGATA
>ASV_1132
CGCGGTAATACGAAGGGAGCTAGCGTTGTTCGGAATCACTGGGCGTAAAGCGCACGTAGGCGGATTTGTAAGTCAGGGGTGAAATCCCGGGGCTCAACCTCGGAACTGCCTTTGATACTGCAAATCTCGAGTCCGGAAGAGGTGGGTGGAATTCCTAGTGTAGAGGTGAAATTCGTAGATATTAGGAAGAACACCGGTGGCGAAGGCGGCCCACTGGTCCGGTACTGACGCTGAGGTGCGAAAGCGTGGGGAGCAAACAGGATTAGAAA
>ASV_1133
CGCGGTAAAACGTAGGTCACAAGCGTTGTCCGGAATTACTGGGTGTAAAGGGAGCGCAGGCGGGAGAACAAGTTGGAAGTGAAATCCATGGGCTCAACCCATGAACTGCTTTCAAAACTGTTTTTCTTGAGTAGTGCAGAGGTAGGCGGAATTCCCGGTGTAGCGGTGGAATGCGTAGATATCGGGAGGAACACCAGTGGCGAAGGCGGCCTACTGGGCACCAACTGACGCTGAGGCTCGAAAGTGTGGGTAGCAAACAGGATTAGATA
>ASV_1134
CGCGGTAATACGTAGGGTGCGAGCGTTGTCCGGAATTACTGGGCGTAAAGAGCTCGTAGGTGGTCTGTCGCGTCATTTGTGAAAGCCCGGGGCTTAACTCCGGGTTGGCAGGTGATACGGGCATGACTGGAGTACTGTAGGGGAGACTGGAATTCCTGGTGTAGCGGTGAAATGCGCAGATATCAGGAGGAACACCGGTGGCGAAGGCGGGTCTCTGGGCAGTAACTGACGCTGAGGAGCGAAAGCATGGGTAGCGAACAGGATTAGAAA
>ASV_1135
CGCGGTAAGACGAACCGAGCGAACGTTGTTCGGAATCACTGGGCTTAAAGGGCGCGTAGGCGGGCATTCTAGTCTATGGTGAAATCCGGCAGCTTAACTGTCGAACTGCCGTGGATACTGGATGTCTCGAGGGAGGTAGGGGCGTGCGGAACTATTGGTGGAGCGGTGAAATGCGTTGATATCAATAGGAACTCCGGTGGCGAAGGCGGCACGCTGGACCTCTTCTGACGCTGAGGCGCGAAAGCCAGGGGAGCAAACGGGATTAGATA
>ASV_1136
CGCGGTAATACGAACTGTGCGAACGTTATTCGGAATCACTGGGCTTAAAGGGTGCGTAGGCGGTTTTCTAAGTCACGTGTGAAATCTTCTGGCTCAACCAGAAAACTGCGCGTGATACTGGAGAACTTGAGTGAGGTAGGGGTGTGTGGAACTTCCGGTGGAGCGGTGAAATGTGTAGAGATCGGAAGGAACGCCAGCAGCGAAAGCGGCACACTGGGCCTTTTCTGACGCTGAGGCACGAAAGCTAGGGGAGTGAACGGGATTAGAAA
>ASV_1137
CGCGGTAATACAGAGGGTGCAAGCGTTAATCGGAATTACTGGGCGTAAAGCGCGCGTAGGCGGATATTTAAGTCGGATGTGAAAGCCCTGGGCTTAACCTGGGAATTGCATTCGAAACTGGGTATCTAGAGTATGGTAGAGGGTAGTGGAATTCCCGGTGTAGCAGTGAAATGCGTAGATATCGGGAGGAACACCAGTGGCGAAAGCGGCTACCTGGACCAATACTGACGCTGAGGTGCGAAAGCGTGGGGAGCAAACAGGATTAGAAA
>ASV_1138
CGCGGTAATACAGAGGGTGCGAGCGTTAATCGGAGTTACTGGGCGTAAAGGGTGCGTAGGCGGTAAGATGTGTGTGATGTGAAAGCCCCGGGCTTAACCTGGGAAGTGCATCGCAAACTATTTAACTAGAGTATATGAGAGGGTGGCGGAATTTCCGGTGTAGCGGTGAAATGCGTAGAGATCGGAAGGAACGTCAATGGCGAAGGCAGCCACCTGGCATAATACTGACGCTGAGGCACGAAAGCGTGGGGAGCGAACAGGATTAGAAA
>ASV_1139
CGCGGTAATACGGGGGGGGCAAGCGTTGTTCGGAATTACTGGGCGTAAAGGGCTCGTAGGTGGCCGACTAAGTCAGACGTGAAATCCCTCAGCTTAACTGGGGAACTGCGTCTGATACTGGATGGCTTGAGTTTGGGAGAGGGATGCGGAATTCCAGGTGTAGCGGTGAAATGCGTAGATATCTGGAGGAACACCGGTGGCGAAGGCGGCATCCTGGACCAACACTGACACTGAGGAGCGAAAGCCAGGGGAGCAAACGGGATTAGAAA
>ASV_1140
CGCGGTAATACGTAGGTGGCGAGCGTTGTCCGGATTTATTGGGCGTAAAGGGAGTGTAGGCGGTCTTTTAAGTCTGATGTGAAAGCCCACGGCTCAACCGTGGAGGGTCATTGGAAACTGGGAGACTTGAGTGCAGAAGAGGAGAGCGGAATTCCATGTGTAGCGGTGAAATGCGTAGATATATGGAGGAACACCAGTGGCGAAGGCGGCTCTCTGGTCTGTAACTGACGCTGAGGCTCGAAAGCGTGGGGAGCAAACAGGATTAGAAA
>ASV_1141
CGCGGTAATACGGAGGGTGCAAGCATTAATCGGATTTATTGGGCGTAAAGGGCGCGTAGGCGGAGATAAAAGTCAGATGTGAAATCCCGGGGCTCAACCTCGGAACTGCATTTGAAACTTTATCCCTTGAGGGTAGGCGGAGAAAACGGAATTCCACAAGTAGCGGTGAAATGCGTAGATATGTGGAAGAACACCGGTGGCGAAGGCGGTTTTCTAGCTTATTCCTGACGCTGAGGCGCGAAAGCAAGGGGATCAAACAGGATTAGAAA
>ASV_1142
CGCGGTAATACGTAGGGGGCAAGCGTTGTCCGGAGTTACTGGGCGTAAAGCGCACGCAGGCGGTTCTCTCAGTTCCTGGTGACAGTCGTCGGCTTCACTGACGAAGGAGTGGGAAGACGGGAGAACTTGAGGGCTTCAGAGGGACACGGAATTCCGGGTGGAGTGGTGAAATGCGTAGATATCCGGAGGAACACCAACAGCGAAGGCAGTGTCCTGGGAAGTACCTGACGCTCAGGTGCGAAAGCCAGGGGAGCGAACGGGATTAGAAA
>ASV_1143
CGCGTTAAGACGGAGGGGGCTAGCGTTGTTCGGAATTACTGGGCGTAAAGAGTGCGTAGGCGGTTTAGTAAGTTGGAAGTGAAAGCCCGAGGCTTAACCTCGGAACTGCTTTCAAAACTACTAATCTAGAGTGTAGTAGGGGATGATGGAATTCCTAGTGTAGAGGTGAAATTCTTAGATATTAGGAGGAACACCGGTGGCGAAGGCGGTCATCTAGGCTACAACTGACGCTGATGCACGAAAGCGTGGGGAGCAAACAGGATTAGAAA
>ASV_1144
CGCGGTCATACGGAGGATCCAAGCGTTATCCGGAATTACTGGGCGTAAAGAGTTGCGTAGGTGGCATAGTAAGCGAGTAGTGAAAGCGTTCGGCTCAACCGGATAAACATTACTTGAACTGCTAAGCTAGAGGATGAGAGAGGTTATTGGAATTCCTAGTGTAGGAGTGAAATCCGTAGATATTAGGAGGAACACCGATGGCGTAGGCAGATAACTGGCTCATTCCTGACACTAAGGCACGAAAGCGTGGGTAGCAAACGGGATTAGAAA
>ASV_1145
CGCGGTAATACGTAGGGGGCAAGCGTTGTCCGGATTTATTGGGCGTAAAGAGCGTGTAGGCGGCCAGGTAGGTCCGTTGTGAAAACTCGAGGCTCAACCTCGAGACGTCGGCGGAAACCCTTTGGCTAGAGTCCGGAAGAGGAGAGTGGAATTCCTGGTGTAGCGGTGAAATGCGCAGATATCAGGAAGAACACCCGTGGCGAAGGCGGCTCTCTGGGACGGTACTGACGCTGAGACGCGAAAGCGTGGGGAGCAAACAGGATTAGATA
>ASV_1146
CGCGGTAATACGAAGGGGGCTAGCGTTGCTCGGAATTACTGGGCGTAAAGGGAGCGTAGGCGGATAGTTAAGTCAGAGGTGAAAGCCCAGGGCTCAACCTTGGAATTGCCTTTGATACTGGCTATCTTGAGTATGGGAGAGGTTAGCGGAACTCCGAGTGTAGAGGTGAAATTCGTAGATATTCGGAAGAACACCAGTGGCGAAGGCGGCTAACTGGCCCATTACTGACGCTGAGGCTCGAAAGCGTGGGGAGCAAACAGGATTAGAAA
>ASV_1147
CGCGGTAATACGTAGGGGGCAAGCGTTGTCCGGATTTATTGGGCGTAAAGAGCTCGTAGGCGGTTCAGCAAGTCGGGTGTGAAAAATCTGGGCTCAACCCAGTGGAGCACCCGATACTGCTGTGACTAGAGTCCGGTAGGGGAGTGTGGAATTCCTGGTGTAGCGGTGAAATGCGCAGATATCAGGAGGAACACCAACGGCGAAGGCAGCACTCTGGGCCGGTACTGACGCTGAGGAGCGAAAGCGTGGGGAGCGAACAGGATTAGAAA
>ASV_1148
CGCGGTAAGACGTAGGGTCCAAGCGTTGTCCGGATTTACTGGGCGTAAAGAGCGCGTAGGCGGTCTGTTAAGTGTGAAGTGAAATCTCCAGGGCTCAACCCGGAAACTGCTTCGCATACTGGCAGACTGGAGGGATGCAGAGGTTTGTGGAATTCCTGGTGTAGCGGTGAAATGCATAGATATCAGGAGGAACACCCATGGCGAAGGCAGCAAACTGGGCATCATCTGACGCTGAGGCGCGAAAGCGTGGGTAGCAAACAGGATTAGAAA
>ASV_1149
CGCGGTAATACGGAGGGTGCAAGCGTTAATCGGAATTACTGGGCGTAAAGCGCACGCAGGCGGTTTGTTAAGTCAGATGTGAAATCCCCGGGCTCAACCTGGGAACTGCATCTGATACTGGCAAGCTTGAGTCTCGTAGAGGGGGGTAGAATTCCAGGTGTAGCGGTGAAATGCGTAGAGATCTGGAGGAATACCGGTGGCGAAGGCGGCCCCCTGGACGAAGACTGACGCTCAGGTGCGAAAGCGTGGGGAGCAAACAGGATTAGAAA
>ASV_1150
CGCGGTAATACGAGGGGGGCGAGCGTTGTTCGGAATTATTGGGCGTAAAGGGTGCGTAGGCGGTTTGGTAAGTCTTGTGTGAAATCTATGGGCTCAACTCATAGTCTGCACGAGAAACTGCCGGGCTTGAGTATGGGAGAGGTGAGTGGAATTCCTGGTGTAGCGGTGAAATGCGTAGATATCAGGAGGAACACCTGTGGCGAAAGCGGCTCACTGGACCATAACTGACGCTGATGCACGAAAGCTAGGGGAGCAAACAGGATTAGAAA
>ASV_1151
CGCGGTAATACGTAGGGGGCGAGCGTTATCCGGATTTACTGGGCGTAAAGCGCGTTAAGGCGGCCAACAAAGTTGGTGGTGAAATTTCAGGGCTCAACTCTGAAACTGCCTCCAATACTGGTTGGCTTGAGTGCGATAGAGGAAGGTGGAATTCCCGGTGTAGTAGTGAAATGCGTAGATATCGGGAGGAACACCAGTGGCGAAGGCGGCCTTCTGGCTCGCAACTGACGCTGTAGCGCGAAAGCGTGGGGAGCGAACGGGATTAGAAA
>ASV_1152
CGCGGTAATACGAAGGGTGCAAGCGTTACTCGGAATTACTGGGCGTAAAGCGTGCGTAGGCGGTTTGTTAAGTCTGATGTGAAATCCCCGGGCTCAACCTGGGAATGGCATTGGAAACTGGCGAGCTAGAGTACGGTAGAGGGTGGTGGAATTCCCGGTGTAGCAGTGAAATGCGTAGAGATCGGGAGGAACATCTGTGGCGAAGGCGGCCACCTGGACCAGTACTGACGCTGAGGCACGAAAGCGTGGGGAGCAAACAGGATTAGAAA
>ASV_1153
CGCGGTAATACGTAGGGTGCAAGCGTTGTCCGGAATTATTGGGCGTAAAGAGCTCGTAGGTGGCTTGTCACGTCTGCTGTGAAAACTCGGGGCTCAACCCCGAGCCTGCAGTGGATACGGGCTAGCTAGAGTGCGGTAGGGGAGACTGGAATTCCTGGTGTAGCGGTGAAATGCGCAGATATCAGGAGGAACACCGGTGGCGAAGGCGGGTCTCTGGACCGATACTGACACTGAGGAGCGAAAGCGTGGGGAGCGAACAGGATTAGAAA
>ASV_1154
CGCGGTAATACGAAGGGGGCTAGCGTTGTTCGGAATTACTGGGCGTAAAGGGCGCGTAGGCTGTGCTGTAAGTCAGGCGTGAAAGCCCCGGGCTCAACCTGGGAATTGCGTTTGATACTGCGGCGCTGGAAGGTGGGAGAGGATGGCGGAATTCCCAGTGTAGAGGTGAAATTCGTAGATATTGGGAAGAACACCGGTGGCGAAGGCGGCCATCTGGCCCACATTTGACGCTGAGGCGCGAAAGCGTGGGGAGCAAACAGGATTAGATA
>ASV_1155
CGCGGTAAGACGAAGGATGCAAGCGTTATCCGGATTTATTGGGTTTAAAGGGAGCGTAGGTGGCCTTATAAGTCAGTGGTGAAAGCCTGTTGCTTAACAACAGAATTGCCATTGATACTGTAGGGCTTGAGTATAGTTGCTGTGGGCGGAATATGACATGTAGTGGTGAAATACTTAGAGATGTCATAGAACACCGATTGCGAAGGCAGCTCACAAAACTATAACTGACACTGAGGCTCGAAAGTGCGGGGATCAAACAGGATTAGATA
>ASV_1156
CGCGGTAAGACAGAGGTCCCGAGCGTTGTTCGGATTCATTGGGCGTAAAGGGTGTGTAGGAGGTCGGGTAAGTCAGGTGTGAAATCTCACAGCTTAACTGTGAAACTGCGCTTGATACTGCTCGGCTAGAGGATCGGAGGGGGTAACGGAATTTATGGTGTAGCAGTGAAATGCGTAGATATCATAAGGAACACCGGTGGCGAAGGCGGTTACCTGGAAGATTCCTGACTCTGAAACACGAAAGCCAGGGGAGCAAACGGGATTAGAAA
>ASV_1157
CGCGGTAATACGTAGGGTCCAAGCGTTATCCGGAATCACTGGGCGTAAAGCGTGCGTAGGTGGCGTGTTAAGTGTGATGTTAAATCGTGGGGCTCAACCCTGTCGGTGCATCACATACTGGCATGCTAGAGGACAGCAGAGGCAAGTGGAATTTGTAGTGTAGCAGTGAAATGCGTAGATATTACAAGGAACACCAATGGCGAAGGCAGCTTGCTGGGCTACTCCTGACACTGAGGTACGAAAGCGTGGGGAGCGAACAGGATTAGATA
>ASV_1158
CGCGGTAATACGTAGGTGGCAAGCGTTGTCCGGATTTACTGGGCGTAAAGCGTGTGCAGGCGGACCTTTAAGTAGAAAGTGAAAGGTTGGAGCTCAACTCCAACACTGCTTCCTATACTGGGGGTCTTGAGTGTCGGAGAGGAAGATGGAACTACACGTGTAGCGGTGAAATGCGTTGATATGTGTAGGAACACCAATGGCGAAGGCAATCTTCTGGACGAATACTGACGCTGATACACGAAAGCCAAGGTAGCAAACAGGATTAGAAA
>ASV_1159
CGCGGTAATACGAAGGGGGCTAGCGTTGTTCGGAATTACTGGGCGTAAAGCGCGCGCAGGCGGCTATCCAAGTCAGTGGTGAAAGCCCGGAGCTCAACTCCGGAACTGCCATTGAAACTGTTTAGCTTGAGGACGAGAGAGGTGAGTGGAATTCCCAGTGTAGAGGTGAAATTCGTAGATATTGGGAAGAACACCGGTGGCGAAGGCGGCTCACTGGCTCGTATCTGACGCTCAGGCGCGACAGCGTGGGGATCAAACAGGATTAGAAA
>ASV_1160
CGCGGTAATACGAAGGGGGCTAGCGTTGTTCGGAATTACTGGGCGTAAAGCGTATGTAGGCGGATCGTTAAGTCGGGGGTGAAATCCCGAGGCTCAACCTCGGAACTGCCTTCGATACTGGCGACCTTCGAGTCCGGGAGAGGTGAGTGGAACTCCGAGTGTAGAGGTGAAATTCGTAGATATTCGGAAGAACACCAGTGGCGAAGGCGGCTCACTGGCCCGGTACTGACGCTGAAATACGAAAGCGTGGGGAGCAAACAGGATTAGATA
>ASV_1161
CGCGGTAATACGGAGGGTGCAAGCGTTAATCGGATTTATTGGGCGTAAAGAGCACGTAGGCTGATCAGTAAGTTAGGTGTGAAATCCCGGGGCTCAACTCCGGACCCGCATCTAAAACTGCTATTCTAGAGGATGGACGGAGAAAAGGGAATTCCACGTGTAGCGGTGAAATGCGTAGATATGTGGAAGAACACCGGTGGCGAAGGCGCTTTTCTAGTTTATTCCTGACGCTGAGGTGCGAAAGCAAGGGTAGCAAACAGGATTAGAAA
>ASV_1162
CGCGGTAATACGTAGGTGGCGAGCGTTGTCCGGATTTACTGGGCGTAAAGCGCGCGCAGGCGGTTGGTTAAGTCCTCTGTGAAATCGCCCGGCTCAACTGGGTGGCTGCGGAGGAGACTGGTCGACTGGAGGGGCCTAGAGGCCGGTGGAACTCCCGGTGTAGTGGTGAAATGCGTAGAGATCGGGAAGAACACCAGTGGCGAAGGCGGCCGGCTGGGGGCACCCTGACGCTGAGGCGCGAGAGCGTGGGGAGCAAACCGGATTAGAAA
>ASV_1163
CGCGGTAATACGAAGGGGGCTAGCGTTGCTCGGAATTACTGGGCGTAAAGGGCGCGTAGGCGGATAGTTTAGTCAGAGGTGAAAGCCCAGGGCTCAACCCTGGAATTGCCTTTGATACTGGCTATCTTGAGTTCGGGAGAGGTGAGTGGAACTCCGAGTGTAGAGGTGAAATTCGTAGATATTCGGAAGAACACCAGTGGCGAAGGCGACTCACTGGCCCGATACTGACGCTGAGGCGCGAAAGCGTGGGGAGCAAACAGGATTAGAAA
>ASV_1164
CGCGGTAATACAGAGGGTGCGAGCGTTAATCGGAATTACTGGGCGTAAAGCGCACGTAGGCGGATGTTTAAGTCGGATGTGAAAGCCCCGGGCTCAACCTGGGAACTGCATTCGATACTGAACATCTAGAGTATGATAGAGGAAAGTGGAATTCCCGGTGTAGCGGTGAAATGCGTAGATATCGGGAGGAACACCAGTGGCGAAGGCGGCTTTCTGGATCAATACTGACGCTGAGGTGCGAAAGCGTGGGGAGCAAACAGGATTAGAAA
>ASV_1165
CGCGGTAATACGAAGGGGGCTAGCGTTGCTCGGAATGACTGGGCGTAAAGGGCGCGTAGGCGGAATGCTTTGTCGGATGTGAAATTCCAGGGCTTAACCTTGGGACTGCATTCGAGACGGGTATTCTAGAGTGGAGAAGAGGGTCGTGGAATTCCCAGTGTAGAGGTGAAATTCGTAGATATTGGGAAGAACACCGGTGGCGAAGGCGGCGACCTGGTCTTTTACTGACGCTGAGGCGCGAAAGCGTGGGGAGCAAACAGGATTAGATA
>ASV_1166
CGCGGTAATACGTGGGGTGCAAACGTTGCTCGGAATTATTGGGCGTAAAGCGCACGTAGGCGGCTCTTTAAGTCGCATGTGAAAGCCCCAGGCTTAACCTGGGAAGTGCATGCGATACTGAAAAGCTTGAGTACTAGAGGGGGTCGCGGAATTCCCGGTGTAGAGGTGAAATTCGTAGATATCGGGAGGAACACCAGCGGCGAAGGCGGCGACCTGGATAGATACTGACGCTGAGGTGCGAAAGCGTGGGGAGCAAACAGGATTAGAAA
>ASV_1167
CGCGGTAATACGGGGGGGGCAAGCGTTACTCGGAATTATTGGGCGTAAAGGGCGCGTAGGCGGCCGTGTGCGTCAGAGGTGAAATCCCCGGGCTTAACCCGGGAACTGCCTCTGATACGGCATGGCTTGAGTCCGGGAGAGGGGAGCAGAATTCCCAGTGTAGCGGTGAAATGCGTAGATATTGGGAGGAATACCAGTGGCGAAGGCGGCTCCCTGGACCGGTACTGACGCTGAGGCGCGAAAGCGTGGGTAGCAAACAGGATTAGAAA
>ASV_1168
CGCGGTAATACAGAGGGTGCGAGCGTTAATCGGAATTACTGGGCGTAAAGCGCACGTAGGTGGATATTTAAGTCGGAAGTGAAAGCCCTGGGCTTAACCTAGGAATTGCCTCCGATACTGGATATCTTGAATATGGTAGAGGGTAGTGGAATTTCCGGTGTAGCGGTGAAATGCGTAGATATCGGAAGGAACACCAGTGGCGAAAGCGGCTACCTGGACCAATATTGACACTTAGGTGCGAAAGCGTGGGGAGCAAACAGGATTAGATA
>ASV_1169
CGCGGTAACACGTAGGGGGCAAGCGTTGTCCGGATTTATTGGGCGTAAAGAGCTCGTAGGCGGTTCGGTAAGTCGGGTGTTAAACCCTCAGGCTCAACCTGGGGCCCCACTCGATACTGCTGTGACTAGAGTCCGGTAGGGGAGCGTGGAATTCCTGGTGTAGCGGTGAAATGCGCAGATATCAGGAGGAACACCAGCGGCGAAGGCGGCGCTCTGGGCCGGAACTGACGCTGAGGAGCGAAAGCGTGGGTAGCAAACAGGATTAGATA
>ASV_1170
CGCGGTAAGACGTAGGGGGCGAGCGTTATTCGGAATTATTGGGCGTAAAGCGCTCGTAGGCGGGATCGATAGTCCGTGAAGAAAGACCTGGGCTCAACTCAGGGAACGGCACGGATACTTCGATTCTTGAGGCAATCAGAGGGTGATGGAATTCCCGGTGTAGCGGTGAAATGCGTAGATATCGGGAGGAACACCAGTGGCGAAGGCGATCACCTGGGGTTGTTCTGACGCTGAGGAGCGAAAGCTAGGGGAGCAAACGGGATTAGAAA
>ASV_1171
CGCGGTAACACGGGGGGAGCAAGCGTTGTTCGGAATCACTGGGCGTAAAGGGCGTGTAGGCGGTCAAGTAAGTGGAACGTGAAATCCCTCGGCTCACCCGAGGACCTGCGTCCCAAACTGCTTGGCTTGAGTATGGGAGAGGATGAGGGAATTCCTGGTGTAGCGGTGAAATGCGTAGATATCAGGAGGAACACCGGTGGCGAAGGCGCTCATCTGGCCCAATACTGACGCTGAGGCGCGAAAGCTAGGGGAGCAAACGGGATTAGAAA
>ASV_1172
CGCGGTAATACGAAGGGGGCTAGCGTTGCTCGGAATCACTGGGCGTAAAGCGCACGTAGGCGGATTGTTAAGTCAGGGGTGAAATCCTGGAGCTCAACTCCAGAACTGCCTTTGATACTGACGGTCTTGAGTCCGGGAGAGGTGAGTGGAACTGCGAGTGTAGAGGTGAAATTCGTAGATATTCGCAAGAACACCAGTGGCGAAGGCGGCTCACTGGCCCGGTACTGACGCTGAGGTGCGAAAGCGTGGGGAGCAAACAGGATTAGATA
>ASV_1173
CGCGGTAAGACAGAGGTGCCGAGCGTTAGGCGGAATCACTGGGCTTAAAGCGTGTGTAGGCGGGCCGTTAAGTGTCTTGTGAAATCCCCCGGCTCAACCGGGGAATTGCTGGGCATACTGGCGGTCTTGAGCAATCTAGGGGCAGATGGAACAAGTGGTGGAGCGGTGAAATGCGTAGATATCACTTGGAACGCCAACGGTGAAGACAGTCTGCTGGGGATTTGCTGACGCTGAGACACGAAAGCCAGGGGAGCGAACGGGATTAGAAA
>ASV_1174
CGCGGTAATACGTAGGGCGCAAGCGTTGTCCGGAATTATTGGGCGTAAAGAGCTCGTAGGCGGTTTGTCGCGTCTGCTGTGAAAACTCGAGGCTCAACCTCGGGCTTGCAGTGGGTACGGGCAGACTAGAGTGCGGTAGGGGAGACTGGAATTCCTGGTGTAGCGGTGGAATGCGCAGATATCAGGAGGAACACCGATGGCGAAGGCAGGTCTCTGGGCCGCAACTGACGCTGAGGAGCGAAAGCATGGGGAGCGAACAGGATTAGATA
>ASV_1175
CGCGGTAATACGGAGGATCCAAGCGTTATCCGGATTTATTGGGTTTAAAGGGTGCGTAGGCGGCCTTGTAAGTCAGGGGTGAAAGACGGTAGCTTAACTATCGCAGTGCCTTTGATACTGCAGGGCTTGAATGTACTTGAGGTAGGCGGAATGTGACAAGTAGCGGTGAAATGCATAGATATGTCACAGAACACCAATTGCGAAGGCAGCTTACTAAAGTATGATTGACGCTGAGGCACGAAAGCGTGGGGATCAAACAGGATTAGAAA
>ASV_1176
CGCGGTAATACGTAGGGTGCAAGCGTTAATCGGAATTACTGGGCGTAAAGCGTGCGCAGGCGGTTCCGCAAGTCAGATGTGAAATCCCCGGGCTCAACCTGGGAACTGCATTTGAAACTACGGGGCTAGAGTGTGTCAGAGGGGGGTGGAATTCCACGTGTAGCAGTGAAATGCGTAGAGATGTGGAGGAACACCAATGGCGAAGGCAGCCCCCTGGGATGACACTGACGCTCATGCACGAAAGCGTGGGGAGCAAACAGGATTAGATA
>ASV_1177
CGCGGTAATACAGAGGGTGCAAGCGTTGTTCGGAATTATTGGGCGTAAAGCGCGTGTAGGCGGCAAGGCATGTCGGGTGTGAAAGCCCTGGGCTTAACCCAGGAAGTGCGCCCGAAACTACTTTGCTTGAGTGCTGGAGAGGATGGCGGAACTCCCGGTGTAGAGGTGAAATTCGTAGATATCGGGAAGAACACCAGTGGCGAAGGCGGCCATCTGGACAGCCACTGACGCTGAGACGCGAAAGCGTGGGGAGCAAACAGGATTAGAAA
>ASV_1178
CGCGGTAATACGTAGGTGGCAAGCGTTGTCCGGATTTACTGGGCGTAAAGGATGCGTAGGTGGATATGCAAGTCAGATGTGAAATACCCGGGCTTAACTCGGGTGCTGCATTTGAAACTATATATCTAGAGTGCAGGAGAGGTAAGTGGAATTCCTAGTGTAGCGGTGAAATGCGTAGAGATTAGGAAGAACACCAGTGGCGAAGGCGACTTACTGGACTGTAACTGACACTGAGGCATGAAAGCGTGGGGAGCAAACAGGATTAGAAA
>ASV_1179
CGCGGTAATACGTAGGCAGCAAGCGTTGTTCGGAGTTACTGGGCGTAAAGGGTGCGTAGGCGGCTGTTTAAGTTTGGTGTGAAATCTCCCGGCTCAACTGGGAGGGTGCGCCGAATACTGAGTGGCTAGAGTGCGGGAGAGGAAAGTGGAATTCCTGGTGTAGCGGTGAAATGCGTAGATATCAGGAGGAACACCGGTGGTGTAAACGGCTTTCTGGACCGTAACTGACGCTGAGGCACGAAAGCGTGGGTAGCAAACAGGATTAGAAA
>ASV_1180
CGCGGTAATACGGAGGGTGCGAGCGTTGTCCGGAATCACTGGGCGTAAAGGGCGCGTAGGCGGCTCGGTAAGGGGGCGGTGAAAGCCCGGGGCTCAACCCCGGGTCTGCCGGACCGACTGCCGAGCTTGAGCACACTAGGGGCAGGTGGAATTCCGGGTGTAGCGGTGGAATGCGTAGAGATCCGGAAGAACACCGGTGGCGAAGGCGGCCTGCCGGGGTGTGGCTGACGCTGAGGCGCGACAGCGTGGGGAGCAAACAGGATTAGATA
>ASV_1181
CGCGGTAATACGAAGGGAGCGAGCGTTGTTCGGAATCACTGGGCTTAAAGCGTGCGTAGGCGGATTAGTAAGTAAGAAGTGAAATCCCGGGGCTTAACCCCGGAACTGCTTTTTAGACTGCTAGTCTGGAATTCGGTAGAGGTTGGTGGAACTCCTAGTGTAGAGGTGAAATTCGCAGATATTAGGAAGAACACCGGTGGCGAAGGCGACCAACTGGACCGATATTGACGCTGAGGCACGAAAGCGTGGGTAGCAAACAGGATTAGATA
>ASV_1182
CGCGGTAATACAGAGGTCCCAAGCGTTGTTCGGATTCACTGGGCGTAAAGGGTGCGTAGGTGGCAGGGTAAGTTTGATGTGAAATCTCCGGGCTTAACCCGGAAACTGCATTGAATACTACTCGGCTAGAGGGTTGGAGGGGGGACTGGAATACTTGGTGTAGCAGTGAAATGCGTAGATATCAAGTGGAACACCAGTGGCGAAGGCGAGTCCCTGGACAACTCCTGACACTGAGGCACGAAAGCTAGGGGAGCAAACAGGATTAGAAA
>ASV_1183
CGCGGTAATACAGAGGGTGCGAGCGTTAATCGGAGTTACTGGGCGTAAAGGGCACGTAGGCGGCCGCATAAGTCAGCTGTGAAATCCCCGGGCTCAACCTGGGAACTGCAGTTGAAACTGCGCGGCTAGAGTCGAAGAGAGGGGGGCGGAATTTCCGGTGTAGCGGTGAAATGCGTAGATATCGGAAGGAACATCTGTGGCGAAGGCGGCCCCCTGGATTCAGACTGACGCTGAGGTGCGAAAGCGTGGGTAGCGAACAGGATTAGAAA
>ASV_1184
CGCGGTAAGACGAACCACACGAACGTTATTCGGAATTACTGGGCTTAAAGGGTGCGTAGGCGGTGCGGAAAGTTGGGCGTGAAATCCCTCAGCTTAACTGAGGAACTGCGTTCAAAACTACCGTGCTTGAGGAATACAGAGGTAAGCGGAACTTAGGGTGGAGCGGTGAAATGCGTTGATATCCTAAGGAACACCGGTGGCGAAAGCGGCTTACTGGGTATTTTCTGACGCTGATGCACGAAAGCTAGGGTAGCGAACGGGATTAGAAA
>ASV_1185
CGCGGTAATACGGAGGATCCAAGCGTTATCCGGATTTATTGGGTTTAAAGGGTGCGTAGGCGGCCTGTTAAGTCAGGGGTGAAAGACGGTAGCTTAACTATCGCAGTGCCCTTGATACTGATGGGCTTGAATATACTTGAGGTAGGCGGAATGTGACAAGTAGCGGTGAAATGCATAGATATGTCACAGAACACCAATTGCGAAGGCAGCTTACTAAGGTATTATTGACGCTGAGGCACGAAAGCGTGGGGATCAAACAGGATTAGAAA
>ASV_1186
CGCGGTAATACGAAGGGTGCAAGCGTTGTTCGGAATTACTGGGCGTAAAGCGCGCGTAGGCGGGTTAGTAAGTCGATTGTGAAATCCCTGGGCTTAACCTGGGAACTGCAGTCGAAACTACTAATCTTGAATGTCTGAGAGGATGGCGGAATAACCGGTGTAGTAGTGAAATACGTAGATATCGGTTAGAACACCTGAGGCGAAGGCGGCTATCTGGCGGTACATTGACGCTGATGCGCGAAAGCGTGGGGAGCAAACAGGATTAGAAA
>ASV_1187
CGCGGTAAGACGAACCGTGCGAACGTTATTCGGAATCATTGGGCTTAAAGCGCGTGTAGGCGGACCGGCACGTCAGTCGCTGAAATCCCCCGGCTCAACCGGGGAAGTGGCGTTGATACGACCGGTCTGGAGGGGGGTAGGGGGGACGGGAACTCACGGTGGAGCGGTGAAATGCGTTGAGATCGTGAGGAACGCCCGCGGCGAAAGCGCGTCCCTGGACCCCACCTGACGCTGAGACGCGAAAGCCAGGGGAGCGAACGGGATTAGAAA
>ASV_1188
CGCGGTAATACGTAGGGGGCAAGCGTTGTCCGGAATTATTGGGCGTAAAGGGCACGCAGGCGGTCTTCTAAGTCTGATGTGAAATCCCACGGCTTAACCGTGGTAGGTCATTGGAAACTGGAGGACTTGAGTGCAGAAGAGGAGAGTGGAATTCCACGTGGAGCGGTGAAATGCGTAGATATGTGGAGGAACACCAGTGGCGAAGGCGACTCTCTGGTCTGTAACTGACGCTGAGGTGCGAAAGCGTGGGGAGCGAACAGGATTAGAAA
>ASV_1189
CGCGGTAAGACGAACCGTGCGAACGTTGTTCGGAATCACTGGGCTTAAAGGGCGCGTAGGCGGGCCTTCAAGTCCGGGGTGAAATCCTCCCGCTCAACGGGAGAAGAGCCTCGGAGACTGAGGGCCTCGAGGGAGGTAGGGGCATGCGGAACTATGGGTGGAGCGGTGAAATGCATTGATATCCATAGGAACTCCGGTGGCGAAGGCGGCATGCTGGACCTTTTCTGACGCTGAGGCGCGAAAGCCAGGGGAGCAAACGGGATTAGAAA
>ASV_1190
CGCGGTAAGACGTAGGGTCCAAGCGTTGTCCGGATTTACTGGGCGTAAAGAGCGCGTAGGCGGTCTGTTAAGTGTGAAGTGAAATCTCCAGGGCTCAACCCGGAAACTGCTTCGCATACTGGCAGACTGGAGGGATGCAGAGGTTTGTGGAATTCCTGGTGTAGCGGTGAAATGCATAGATATCAGGAGGAACACCCATGGCGAAGGCAGCAAACTGGGCATCATCTGACGCTGAGGCGCGAAAGCGTGGGTAGCAAACAGGATTAGATA
>ASV_1191
CGCGGTAATACGTAGGTGGCAAGCGTTGTCCGGATTTACTGGGCGTAAAGAGCGCGCAGGCGGTCAAGTAAGTCGAATGTGAAAGCCCCCGGCTCAACTGGGGAGGGTCATTCGATACTGCTCGACTCGAAGGCAGGAGAGGGAAGTGGAATTCCCGGTGTAGTGGTGAAATGCGTAGATATCGGGAGGAACACCAGTGGCGAAGGCGACTTTCTGGCCTGTTCTTGACGCTGAGGCGCGAAAGCTAGGGGAGCAAACGGGATTAGATA
>ASV_1192
CGCGGTAATACGGAGGGTGCAAGCATTAATCGGATTTATTGGGCGTAAAGGGCGCGTAGGCGGAAATGCAAGTCAGATGTGAAATCCCGGGGCTCACCCCCGGAACAGCATTTGAAACTGCATTCCTTGAGGGTAGGCGGAGAAAATGGAATTCCACAAGTAGCGGTGAAATGCGTAGATATGTGGAAGAACACCAGTGGCGAAGGCGGTTTTCTAGCTTATTCCTGACGCTGAGGCGCGAGAGCAAGGGGATCAAACAGGATTAGAAA
>ASV_1193
CGCGGTAATACGAAGGGGGCGAGCGTTGTTCGGATTTACTGGGCGTAAAGGGCGCGCAGGCGGCCAGATTTGTCAGGCGTGAAAGCCCCGGGCTCAACCTGGGAACTGCGCTTGGGACGGTTTGGCTAGAGATCGGGAGAGGAGAGTGGAATTCCCAGTGTAGAGGTGAAATTCGTAGATATTGGGAAGAACACCGGTGGCGAAGGCGGCTCTCTGGACCGATACTGACGCTGAGGCGCGAAAGCGTGGGGAGCAAACAGGATTAGAAA
>ASV_1194
CGCGGTAATACAGAGGGTGCAAGCATTAATCGGATTTATTGGGCGTAAAGAGCGCGTAGGCGGGTTTTTAAGTCAGATGTGAAATCCTGGGGCTCAACCCCAGAACAGCATTTGAAACTGAAAATCTTGAGGGTAGTCGGAGAAAATGGAATTCCACGTGTAGCGGTGAAATGCGTAGATATGTGGAAGAACACCGGTGGCGAAGGCGATTTTCTAGATTATTCCTGACGCTGAGGCGCGAAAGCAAGGGGATCAAACAGGATTAGAAA
>ASV_1195
CGCGGTAATACAGAGGGTGCAAGCATTAATCGGATTTATTGGGCGTAAAGAGCGCGTAGGCGGGTTTTTAAGTCAGATGTGAAATCCCGGGGCTCAACCCCGGAACAGCATTTGAAACTGAGAATCTTGAGGGTAGTCGGAGAAAATGGAATTCCACGTGTAGCGGTGAAATGCGTAGATATGTGGAAGAACACCGGTGGCGAAGGCGATTTTCTAGATTATTCCTGACGCTGATGCGCGAAAGTAAGGGGATCAAACAGGATTAGATA
>ASV_1196
CGCGGTAATACAGAGGGTGCAAGCGTTAATCGGAATTACTGGGCGTAAAGCGTGCGTAGACGGTTATGTAAGTCGGGTGTGAAAGCCCCGGGCTCAACCTGGGAATTGCATTCGAGACTGGATAGCTAGGGTACGGAAGAGGGAAGCGGAATTTCAGGTGTAGCGGTGAAATGCGTAGATATCTGAAGGAACACCAGTGGCGAAAGCGGCTTCCTGGTCCAGTACCGACGTTCAGGCACGAAAGCGTGGGGAGCAAACAGGATTAGATA
>ASV_1197
CGCGGTAATACGTAGGGTGCAAGCGTTGTCCGGAATCATTGGGCGTAAAGCGCGCGTAGGTGGCTCCGTAAGTCCGTTGTGAAAGTCAAAGGCTCAACCTTTGAATGCCGATGGATACTGCGGAGCTAGAGTACGGAAGAGGCGAGTGGAATTCCTGGTGTAGCGGTGGAATGCGCAGATATCAGGAGGAACACCAATAGCGAAGGCAGCTCGCTGGGACGTTACTGACACTAAGGCGCGAAAGCGTGGGGAGCGAACAGGATTAGATA
>ASV_1198
CGCGGTAATACAGAGGTCCCAAGCGTTGTTCGGATTCATTGGGCGTAAAGGGTGCGTAGGTGGCGTGGTAAGTCGGGTGTGAAATTTCGGAGCTTAACTCCGAAACTGCATTCGATACTGCCGTGCTTGAGGACTGGAGAGGAGACTGGAATTTACGGTGTAGCAGTGAAATGCGTAGAGATCGTAAGGAAGACCAGTGGCGAAGGCGGGTCTCTGGACAGTTCCTGACACTGAGGCACGAAGGCTAGGGGAGCAAACGGGATTAGATA
>ASV_1199
CGCGGTAATACGGAGGGTGCAAGCGTTAATCGGATTTATTGGGCGTAAAGGGCGCGTAGGCGGAAAAGAAAGTCAGATGTGAAATTCCAGGGCTCACCCCTGGAGCTGCATCCGAAACTTCTTATCTAGAGGGTAGGCGGAGAAAACGGAATTCCACGTGTAGCGGTGAAATGCGTAGATATGTGGAAGAACACCGGTGGCGAAGGCGGTTTTCTAGCTTATTCCTGACGCTGAGGCGCGAAAGCAAGGGGAGCAAACAGGATTAGATA
>ASV_1200
CGCGGTAATACGAGGGGGGCAAGCGTTGTTCGGAATTATTGGGCGTAAAGGGTGCGTAGGCGGTTTGACAAGTCTTATGTGAAATCTATGGGCTCAACCCATAGTCTGCATGGGAAACTGTCGGGCTTGAGTATGGGAGAGGTGAGTGGAATTTCCGGTGTAGCGGTGAAATGCGTAGATATCGGAAGGAACACCTGTGGCGAAAGCGGCTCACTGGACCATAACTGACGCTGAGGCACGAAAGCTAGGGGAGCAAACAGGATTAGAAA
>ASV_1201
CGCGGTAATACGAGGGGTGCAAGCGTTGCTCGGAATTATTGGGCGTAAAGGGCAAGTAGGTGGTCTCATTTGTCTGGGGTGAAAGCCTTGAGCTTAACTCAAGAAGTGCCCCGGAAACGGTGAGACTCGAGTACTGGAGAGGGTCGTGGAATTCCCGGTGTAGCGGTGAAATGCGTAGAGATCGGGAGGAACACCAGAGGCGAAGGCGGCGACCTGGACAGTTACTGACACTCAACTGCGAAAGCGTGGGGAGCAAACAGGATTAGAAA
>ASV_1202
CGCGGTAATACGTAGGATGCGAGCGTTGTCCGGAATTACTGGGCGTAAAGAGCGCGTAGGCGGCCCGTTGCGTAGGCGGTGAAAGCCCCCGGCTTACCTGGGGGAGTGCCGCCTAAACGGGTGGGCTAGAGGGCGGTAGGGGCTGGCGGAACGCCCGGAGTAGCGGTGAAATGCGTTGAGATCGGGCAGAACACCAGTGGCGAAGGCGGCCGGCTGGGCCGCACCTGACGCTGAGGCGCGAAAGCCAGGGGAGCGAACGGAATTAGAAA
>ASV_1203
CGCGGTAATACGTAGGGTGCAAGCGTTAATCGGAATTACTGGGCGTAAAGCGTGCGCAGGCGGTTTTGTAAGTCTGTCGTGAAATCCCCGGGCTCAACCTGGGAATTGCGATGGAGACTGCAAGGCTAGAATCTGGCAGAGGGGGGTAGAATTCCACGTGTAGCAGTGAAATGCGTAGAGATGTGGAGGAACACCGATGGCGAAGGCAGCCCCCTGGGTCAAGATTGACGCTCATGCACGAAAGCGTGGGGAGCAAACAGGATTAGAAA
>ASV_1204
CGCGGTAATACGTAGGTGGCGAGCGTTGTCCGGATTTATTGGGCGTAAAGCGCGCGCAGGCGGTGCGGTAAGTCTGTCGTGAAATCTCCCGGCTCAACTGGGAGGGTGCGGTGGAGACTGCCGGACTGGAGGCACTCAGAGGCCGGTGGAATTCCCGGTGTAGTGGTGAAATGCGTAGAGATCGGGAGGAACACCAGTGGCGAAGGCGGCCGGCTGGGGGTGACCTGACGCTGAGGCGCGAAAGCGTGGGGAGCGAACCGGATTAGAAA
>ASV_1205
CGCGGTAAGACAGAGGGTGCAAACGTTGTTCGGAATTACTGGGCGTAAAGCGTGTGTAGGCGGCCAGATAAGTCGGGTGTGAAAGCCCTGGGCTCAACCCAGGAAGTGCACTCGATACTGCTTGGCTTGAGTACTGGAGAGGTTGGTGGAATTCTCGGTGTAGAGGTGAAATTCGTAGATATCGAGAGGAACACCGGTGGCGAAGGCGGCCAACTGGACAGATACTGACGCTGAGACACGAAAGCGTGGGGAGCAAACAGGATTAGAAA
>ASV_1206
CGCGGTAATACGGAGGGTGCAAGCGTTAATCGGATTTATTGGGCGTAAAGGGCGCGTAGGCGGAAAAGAAAGTCAGATGTGAAATTCCAGGGCTCACCCCTGGAGCTGCATCCGAAACTTCTTATCTAGAGGGTAGGCGGAGAAAACGGAATTCCACGTGTAGCGGTGAAATGCGTAGATATGTGGAAGAACACCGGTGGCGAAGGCGGTTTTCTAGCTTATTCCTGACGCTGAGGCGCGAAAGCAAGGGGAGCAAACAGGATTAGAAA
>ASV_1207
CGCGGTAATACGTAGGGGGCGAGCGTTGTTCGGAATTACTGGGCGTAAAGGGCGTGTAGGCGGTGCGGTAAGTCGGGCGTGAAATCCCCAGGCTCAACCTGGGGCGGTCGCTCGAGACTGCCGTGCTCGAGTATGGGAGAGGGAAGCGGAATTCCCGGTGTAGCGGTGAAATGCGTAGATATCGGGAGGAACACCTGCGGCGAAGGCGGCTTCCTGGACCATAACTGACGCTGAGGCGCGAAAGCTAGGGGAGCAAACAGGATTAGAAA
>ASV_1208
CGCGGTAATACGTAGGGGGCGAGCGTTATCCGGATTTACTGGGCGTAAAGCGCGTGTAGGCGGTTGCGTAAGTTAGTTGTGAAATCCCTCGGCTTAACCGAGGAACTGCAGCTAATACTGCGCGGCTCGAGTGGCAGAGAGGAAAGTGGAATTCCTGGTGTAGCGGTGGAATGCGCAGATATCAGGAGGAACACCGATGGCGAAGGCAGGTCTCTGGGCCATTACTGACGCTGAGAAGCGAAAGCGTGGGGAGCGAACAGGATTAGATA
>ASV_1209
CGCGGTAATACGGAGGGTGCAAGCATTAATCGGATTTATTGGGCGTAAAGGGCGCGTAGGCGGAAAAATAAGTCAGATGTGAAATCCCGGGGCTCAACCTCGGAACAGCATTTGAAACTGTCTTTCTAGAGGATAGGCGGAGAAAACGGAATTCCACAAGTAGCGGTGAAATGCGTAGATATGTGGAAGAACACCGGTGGCGAAGGCGGTTTTCTAGCTTATTCCTGACGCTGAGGCGCGAAAGCAAGGGGATCAAACAGGATTAGAAA
>ASV_1210
CGCGGTAATACAGAGGGTGCGAGCGTTAATCGGAATTACTGGGCGTAAAGCGTGCGCAGACGGTTTCGTAAGTCGGGTGTGAAATCCCCGGGCTCAACCTGGGAATTGCATTCGAGACTGCTAAGCTAGGGTGCGGAAGAGGGAAGCGGAATTTCCGGTGTAGCGGTGAAATGCGTAGATATCGGAAGGAACATCAGTGGCGAAGGCGGCTTCCTGGTCCAGCACCGACGTTCAGGCACGAAAGCGTGGGGAGCAAACAGGATTAGAAA
>ASV_1211
CGCGGTAATACGTAGGTGGCGAGCGTTGTCCGGATTTACTGGGCGTAAAGCGCGCGCAGGCGGCGCTTTAAGTCCTCTGTGAAATCGCCCGGCTCAACTGGGTGGCTGCGGAGGAGACTGGAGTGCTAGAGGGGCCTAGAGGCCGGTGGAACTCCCGGTGTAGTGGTGAAATGCGTAGAGATCGGGAAGAACACCAGTGGCGAAGGCGGCCGGCTGGGGGCGCCCTGACGCTGAGGCGCGAGAGCGTGGGGAGCAAACCGGATTAGAAA
>ASV_1212
CGCGGTAAGACGTAGGGGGCCAGCGTTGCTCGGAATTACTGGGCGTAAAGGGTTCGTAGGCGGTGCGGCAAGTCGGAAGTGAAATCTCTGGGCTTAACTCAGAGGCTGCTCCCGAAACTGCCGTGCTCGAGTGCGGGAGAGGCCAGTGGAATTGCAGGTGTAGCGGTGAAATGCGTAGATATCTGCAGGAACACCCGTGGCGAAGGCGGCTGGCTGGACCGCAACTGACGCTGAGGAACGAAAGCTAGGGGAGCAAACAGGATTAGAAA
>ASV_1213
CGCGGTAATACGGAGGGTGCAAGCGTTATCCGGATTCACTGGGTTTAAAGGGTGCGTAGGCGGACAGGTAAGTCAGTGGTGAAATCTTCCCGCTTAACGGGAAAACTGCCATTGATACTCTCTGTCTTGAATATTGTGGAGGTGAGCGGAATATGTCATGTAGCGGTGAAATGCTTAGATATGACATAGAACACCAATTGCGAAGGCAGCTCACTACACAAATATTGACGCTGAGGCACGAAAGCGTGGGGATCAAACAGGATTAGAAA
>ASV_1214
CGCGGTAATACGTAGGGTGCAAGCGTTGTCCGGAATTATTGGGCGTAAAGAGCTCGTAGGCGGTCTGTCACGTCGGCTGTGAAAACTTGGGGCTCAACCCCAAGCCTGCAGTCGATACGGGCAGACTAGAGTGCGGTAGGGGAGACTGGAATTCCTGGTGTAGCGGTGAAATGCGCAGATATCAGGAGGAACACCGGTGGCGAAGGCGGGTCTCTGGGCCGTAACTGACGCTGAGGAGCGAAAGCGTGGGGAGCAAACAGGATTAGAAA
>ASV_1215
CGCGGTAATACGGAGGATCCAAGCGTTATCCGGATTTATTGGGTTTAAAGGGTGCGTAGGCGGCCTGTTAAGTCAGGGGTGAAAGACGGTAGCTCAACTATCGCAGTGCCCTTGATACTGATGGGCTTGAATGTACTAGAGGTAGGCGGAATGTGACAAGTAGCGGTGAAATGCATAGATATGTCACAGAACACCAATTGCGAAGGCAGCTTACTATGGTATGATTGACGCTGAGGCACGAAAGCGTGGGGATCAAACAGGATTAGAAA
>ASV_1216
CGCGGTAAGACGAACTGTCCTAACGTTGTTCGGAATCACTGGGCTTAAAGGGCGCGTAGGCGGTCGACCAAGTCAGGGGTGAAATCCTGCAGCTTAACTGTAGAAGTGCCTTTGATACTGGTCGTCTCGAGGGAGGTAGGGGTGTGTGGAACTTCCAGTGGAGCGGTGAAATGCGTTGATATTGGAAGGAACGCCGGAGGCGAAAGCGACGCACTGGACCTCTTCTGACGCTGAGGCGCGAAAGCTAGGGGAGCAAACGGGATTAGAAA
>ASV_1217
CGCGGTAACACGTAGGGGGCAAGCGTTGTCCGGATTTATTGGGCGTAAAGAGCTCGTAGGCGGTTCGGTAAGTTGGGTGTGAAACCTCCAGGCTCAACCTGGAGACGCCACCCGATACTGCTGTGACTAGAGTCCGGTAGGGGAGCGTGGAATTCCTGGTGTAGCGGTGAAATGCGCAGATATCAGGAGGAACACCAGCGGCGAAGGCGGCGCTCTGGGCCGGAACTGACGCTGAGGAGCGAAAGCGTGGGTAGCAAACAGGATTAGAAA
>ASV_1218
CGCGGTAATACGAGGGGTGCAAGCGTTATTCGGATTGATTGGGTGTAAAGGGTGCGCAGACGGCTTACTAAGTCACTTGTTAAATTCTTCGGCCTAACTGAAGATCTGCAGGTGATACTGGAAGGCTAGAGGGTGGAAGAGAGAAGTGGAATTCTCGGAGTAGCGGTAAAATGCGTAGATCTCGAGAGGAACACCAATGGCGAAGGCAGCTTCTTGGTCCATTCCTGACGTTCATGCACGAAAGCGTGGGGAGCAAACAGGATTAGAAA
>ASV_1219
CGCGGTAATACGGAGGGTGCAAGCGTTATCCGGATTCACTGGGTTTAAAGGGTGCGTAGGCGGGCAGGTAAGTCAGTGGTGAAATCTCCGGGCTTAACCCGGAAACTGCCGTTGATACTATCTGTCTTGAATATAGTGGAGGTGAGCGGAATATGTCATGTAGCGGTGAAATGCTTAGATATGACATAGAACACCCATTGCGAAGGCAGCTCGCTACACTATCATTGACGCTGAGGCACGAAAGCGTGGGGATCAAACAGGATTAGATA
>ASV_1220
CGCGGTAATACGGAGGGTGCAAGCATTAATCGGATTTATTGGGCGTAAAGGGCGCGTAGGCGGTGGATTAAGTCAGATGTGAAATCCCGAGGCTCAACCTCGGAACAGCATATGAAACTAATTTACTAGAGGATAGACGGAGAAAACGGAATTCCACAAGTAGCGGTGAAATGCGTAGATATGTGGAAGAACACCTGTGGCGAAAGCGGTTTTCTAGTTTAGACCTGACGCTGAGGCGCGAAAGCAAGGGGATCAAACAGGATTAGAAA
>ASV_1221
CGCGGTAATACGTAGGGGGCAAGCGTTGTCCGGAATCATTGGGCGTAAAGCGCGTGTAGGCGGCTTGTTAAGTCTGCTCTGAAAGCCCGGGGCTCAACCCTGGGAGGCGGGTGGATACTGACGAGCTCGAGTCCGGAAGAGGCGAGTGGAATTCCTGGTGTAGCGGTGAAATGCGCAGATATCAGGAGGAACACCAATGGCGAAGGCAGCTCGCTGGGACGGTACTGACGCTGAGACGCGAAAGCGTGGGGAGCAAACAGGATTAGAAA
>ASV_1222
CGCGGTAATACGGAGGGTGCAAGCATTAATCGGATTTATTGGGCGTAAAGGGCGCGTAGGCGGGGATAATAGTCAGATGTGAAATCCCGGGGCTCAACCTCGGAACTGCATTTGAAACTGTATCTCTAGAGGGTAGGCGGAGAAAACGGAATTCCACAAGTAGCGGTGAAATGCGTAGATATGTGGAAGAACACCGGTGGCGAAGGCGGTTTTCTAGCTTATTCCTGACGCTGAGGCGCGAAAGCAAGGGGATCAAACAGGATTAGAAA
>ASV_1223
CGCGGTAAGACGAACTGTCCTAACGTTGTTCGGAATCACTGGGCTTAAAGGGCGCGTAGGCGGTCGATCAAGTCAGGGGTGAAATCCTGCAGCTTAACTGTAGAAGTGCCTCTGATACTGATCGTCTGGAGGGAGATAGGGGTGTGTGGAACTTCCAGTGGAGCGGTGAAATGCGTTGATATTGGAAGGAACGCCGGAGGCGAAAGCGACGCACTGGATCTCTACTGACGCTGAGGCGCGAAAGCCAGGGGAGCAAACGGGATTAGAAA
>ASV_1224
CGCGGTAAGACGAAGGGGGCAAGCGTTGTTCGGAATTACTGGGCGTAAAGGGCGCGTAGGCGGTCTTGTTAGTCAGGCGTGAAAGCCCTGGGCTTAACCTAGGATGTGCGCTTGATACTGCGAGGCTTGAGTGTGGGAGAGGTTGGTGGAATTCCCAGTGTAGAGGTGAAATTCGTAGATATTGGGAAGAACACCGGTGGCGAAGGCGGCCAACTGGACCACAACTGACGCTGAGGCGCGAAAGCGTGGGGAGCAAACAGGATTAGATA
>ASV_1225
CGCGGTAATACGGAGGGTGCAAGCGTTAATCGGAATTATTGGGCGTAAAGGGCGCGTAGGCGGGTACGCAAGTCGGACGTGAAATCCCAGGGCTCAACCCTGGAACAGCCTCCGAAACTGCGTATCTAGAGGATAGAAGGAGAAAACGGAATTCCACAAGTAGCGGTGAAATGCGTAGATATGTGGAAGAACACCCGTGGCGAAGGCGGTTTTCTATTTTAGACCTGACGCTGAGGCGCGAAAGCAAGGGGATCAAACAGGATTAGAAA
>ASV_1226
CGCGGTAATACGTAGGGGGCAAGCGTTGTCCGGAATTATTGGGCGTAAAGCGCGTGTAGGTGGTCTGGTAAGTCCGCTGTAAAAGTCAAGGGCTCAACCCTTGAAAGCCGGTGGATACTGCCAGACTAGAGTACGGAAGAGGCGAGTGGAATTCCTGGTGTAGCGGTGAAATGCGCAGATATCAGGAGGAACACCAATTGCGAAGGCAGCTCGCTGGTACGTTACTGACGCTGAGACGCGAAAGCGTGGGGAGCAAACAGGATTAGAAA
>ASV_1227
CGCGGTAATACGTAGGGTCCAAGCGTTATCCGGAATCACTGGGCGTAAAGCGTGCGTAGGTGGGAGTTTAAGTGAGTTGTTAAATCGTGTGGCTCAACCATATCGATGTAGCTCATACTGGGCTCCTAGAGGACAGCAGAGGCAAGTGGAATTGGTAGTGTAGCAGTGAAATGCGTAGATATTACCAGGAACACCAATGGCGAAGGCAGCTTGCTGGGCTACTCCTGACACTGAGGTACGAAAGCGTGGGGAGCGAACAGGATTAGAAA
>ASV_1228
CGCGGTAATACGTAGGGGGCGAGCGTTGTCCGAATTTACTGGGCGTAAAGAGCGCGTAGGCGGGTCTTTAAGTGAGTGGTGAAAGCTCGGGGCTCAACCCCGATAGTGCCGTTCATACTGGAGACCTTGAGTGTGGGAGAGGCGAGTGGAATTTCTGGTGTAGCGGTGAAATGCGTAGATATCAGAAGGAACACCCATGGCGAAGGCAGCTCGCTGGCCTACAACTGACGCTGAGGCGCGAAAGCGTGGGGAGCAAACAGGATTAGAAA
>ASV_1229
CGCGGTAATACGGAGGGTGCGAGCGTTAATCGGAATTACTGGGCGTAAAGGGTGCGTAGGTGGTTTAGTAAGATATATGTGAAATCCCTGGGCTCAACCTGGGAAGGTCATATAAGACTGCTAGACTCGAGTATGGGAGAGGGTAGTGGAATTTCCGGTGTAGCGGTGAAATGCGTAGAGATCGGAAGGAACACCAGTGGCGAAGGCGGCTACCTGGCCTAATACTGACACTGAGGCACGAAAGCGTGGGGAGCAAACAGGATTAGAAA
>ASV_1230
CGCGGTAATACAGAGGGTGCGAGCGTTAATCGGAATTACTGGGCGTAAAGCGTGCGTAGACGGTTATGTAAGTCGGGTGTGAAAGCCCCGGGCTCAACCTGGGAATTGCATTCGAGACTGTGTAGCTAGGGTGCGGAAGAGGGAAGCGGAATTTCCGGTGTAGCGGTGAAATGCGTAGATATCGGAAGGAACATCAGTGGCGAAAGCGGCTTCCTGGTCCAGCACCGACGTTCAGGCACGAAAGCGTGGGGAGCAAACAGGATTAGAAA
>ASV_1231
CGCGGTAATACGTAGGGGGCGAGCGTTGTCCGGATTTATTGGGCGTAAAGAGCTCGTAGGCGGTTTGGTAAGTCGGGTGTGAAATCTCCACGCTCAACGTGGAGGGGCCACTCGATACTGCCCTGACTAGAGTCCGGTAGAGGAGTATGGAATTCCCGGTGTAGCGGTGAAATGCGCAGATATCGGGAGGAACACCAGTAGCGAAGGCGGTACTCTGGGCCGGAACTGACGCTGAGGAGCGAAAGCGTGGGGAGCAAACAGGATTAGAAA
>ASV_1232
CGCGGTAATACGAAGGGGGCTAGCGTTGCTCGGAATTACTGGGCGTAAAGGGCGCGTAGGCGGATAGTTTAGTCAGAGGTAAAAGCCCAGGGCTCAACCTTGGAACTGCCTTTGATACTGGCTATCTTGAGTACGGGAGAGGTGTGTGGAACTCCGAGTGTAGAGGTGAAATTCGTAGATATTCGGAAGAACACCAGTGGCGAAGGCGACACACTGGCCCGTTACTGACGCTGAGGCGCGAAAGCGTGGGGAGCAAACAGGATTAGATA
>ASV_1233
CGCGGTAATACGGAGGGTGCAAGCATTAATCGGATTTATTGGGCGTAAAGGGCGCGTAGGCGGGAATGTAAGTCAGACGTGAAATTCCGGGGCTCAACCTCGGAGCGGCATTTGAAACTACATTTCTAGAGGGTAGAAGGAGAAAACAGAATTCCACAAGTAGCGGTGAAATGCGTAGATATGTGGAAGAATACCGGTGGCGAAGGCGGTTTTCTATTTTATTCCTGACGCTGAAGCGCGAAAGCAAGGGGATCAAACAGGATTAGATA
>ASV_1234
CGCGGTAATACGGAGGGTGCGAGCGTTGTCCGGAATCATTGGGCGTAAAGGGCGCGTAGGTGGCGGGACAAGCGTGCGGTGAAAGCTCGGGGCTCAACCCCGAGTCGGCCGTGCGAACTGTTTTGCTGGAGCACTGTAGAGGCAGGCGGAATTCCGGGTGTAGCGGTGGAATGCGTAGAGATCCGGAAGAACACCGGTGGCGAAGGCGGCCTGCTGGGCAGTTGCTGACACTGAGGCGCGACAGCGTGGGGAGCAAACAGGATTAGATA
>ASV_1235
CGCGGTAATACGAAGGGGGCAAGCGTTGTTCGGAATTACTGGGCGTAAAGGGCGCGTAGGCGGTGCACTAAGTCAGGCGTGAAAGCCCTGGGCTCAACCCGGGAATTGCGTTTGATACTGGTGCGCTTGAATCCAGGAGAGGTTGGTGGAATTCCCAGTGTAGAGGTGAAATTCGTAGAGATTGGGAAGAACACCGGTGGCGAAGGCGGCCAACTGGACTGGTATTGACGCTGAGGCGCGAAAGCGTGGGGAGCAAACAGGATTAGATA
>ASV_1236
CGCGGTAATACGTAGGGGGCAAGCGTTGTCCGGAATCATTGGGCGTAAAGAGCGTGTAGGCGGCCCGATAAGTCCGCTGTGAAAGTCCAGGGCTCAACCCTGGAATGCCGGTGGATACTGTCGGGCTCGAATCCGGAAGAGGTGAGTGGAATTCCTGGTGTAGCGGTGAAATGCGCAGATATCAGGAGGAACACCAATGGCGAAGGCAGCTCACTGGGACGGTATTGACGCTGAGACGCGAAAGCGTGGGGAGCAAACAGGATTAGAAA
>ASV_1237
CGCGGTAAGACGAAGGATGCAAGCGTTATCCGGATTCATTGGGTTTAAAGGGTGCGTAGGCGGCCTAATAAGTCAGTGGTGAAATCTCCTCGCTTAACGAGGAAACTGCCATTGATACTGTTGGGCTTGAGTACAGATGCTGTGGGCGGAATATGACATGTAGTGGTGAAATACATAGAGATGTCATAGAACACCGATTGCGAAGGCAGCTCACAAAACTGTAACTGACGCTGAGGCACGAAAGTGCGGGGATCAAACAGGATTAGATA
>ASV_1238
CGCGGTAATACGGAGGGTGCAAGCGTTATCCGGATTTACTGGGTTTAAAGGGTGTGTAGGCGGGCTTTTAAGTCAGCGGTGAAATCTCCGGGCTCAACCCGGAAACTGCCATTGATACTATCAGCCTTGAATTTTGTTGAGGCAGGCGGAATAAGTCATGTAGCGGTGAAATGCATAGATATGACTTAGAACACCAATTGCGAAGGCAGCTTGCTAAACAAACATTGACGCTGAGGCACGAAAGCGTGGGGATCAAACAGGATTAGAAA
>ASV_1239
CGCGGTAATACGTAGGGGGCGAGCGTTATCCGGATTTACTGGGCGTAAAGCGCGTTAAGGCGGTTGGCAAAGTTGGTGGTGAAATCTCAGGGCTCAACCCTGAAACTGCCTCCAATACTGGTCGACTAGAGTGCAAGAGAGGAAGGTGGAATTCCCGGTGTAGTAGTGAAATGCGTAGATATCGGGAGGAACACCAGTGGCGAAGGCGGCCTTCTGGCTTGCAACTGACGCTGTAGCGCGAAAGCGTGGGGAGCGAACCGGATTAGAAA
>ASV_1240
CGCGGTAATACGTAGGGTGCAAGCGTTAATCGGAATTACTGGGCGTAAAGCGTGCGCAGGCGGTTTCGCAAGTCAGATGTGAAAGCCCCGGGCTCAACCTGGGAATTGCATTTGAAACTACGAGGCTAGAGTGTGTCAGAGGGGGGTAGAATTCCACGTGTAGCAGTGAAATGCGTAGAGATGTGGAGGAATACCGATGGCGAAGGCAGCCCCCTGGGATGACACTGACGCTCATGCACGAAAGCGTGGGGAGCAAACAGGATTAGAAA
>ASV_1241
CGCGGTAATACGTAGGGTGCGAGCGTTGCCCGGATTTATTGGGCGTAAAGGGCGCGTAGGCGGCCATGCACGTCCGTTGTGAAATCGCCCGGCTCAACTGGGCTAGGTCAGCGGATACGGTATGGCTAGAGCAAGCTAGGGGGCAATGGAATTCCCGGTGTAGTGGTGGAATGCGTAGATATCGGGAGGAACACCAGTGGCGAAGGCGGTTGCCTGGAGCTTTGCTGACGCTGATGCGCGAAAGCGTGGGGAGCGATCCGGATTAGATA
>ASV_1242
CGCGGTAATACGTAGGTGGCAAGCGTTGTCCGGATTTATTGGGTTTAAAGGGTGCGTAGGCGGCCCTGTAAGTCAGTGCTGAAATACCCCGGCTTAACCGGGGGGGTGGCATTGATACTGCAGGGCTTGAGTACAGATGAGGTAGGCGGAATTGACGGTGTAGCGGTGAAATGCATAGATATCGTCAAGAACACCGATAGCGAAGGCAGCTTACTGGGCTGTAACTGACGCTGATGCACGAAAGTGTGGGGATCAAACAGGATTAGAAA
>ASV_1243
CGCGGTAATACGGAGGGTGCAAACGTTGCTCGGAATCATTGGGCGTAAAGCGCACGTAGGCGGCTCGTTAAGTCGGATGTGAAAGCCCTGGGCTCAACCCAGGAAGTGCATTCGAAACTGGCGAGCTTGAATATGGAAGAGGGTCGCGGAATTCCCGGTGTAGAGGTGAAATTCGTAGATATCGGGAGGAACACCAGTGGCGAAGGCGGCGACCTGGGCCAATATTGACGCTGAGGTGCGAAAGCGTGGGGAGCAAACAGGATTAGAAA
>ASV_1244
CGCGGTAATACAGAGGGGGCAAGCGTTATTCGGAATTATTGGGCGTAAAGGGCGCGTAGGCGGCTTGGCAAGTGGAAGGTGAAATCCCTCGGCTTAACCGAGGAACTGCCCTCCAAACTGCTTCGCTTGAGACCGGGAGAGGTGAGTGGAATTCCCAGTGTAGCGGTGAAATGCGTAGATATTGGGAGGAACACCAGTGGCGAAGGCGGCTCACTGGACCGGTACTGACGCTGAGGCGCGAAAGCGTGGGGAGCAAACGGGATTAGAAA
>ASV_1245
CGCGGTAAGACGAACCGTGCTAACGTTATTCGGAATCACTGGGCTTAAAGCGCGTGTAGGCGGATGGGGACGTCGGTCGTTGAAAGCCCCCGGCTCAACCGGGGAACTGGCACCGAAACGCCCCGTCTCGAGGGACGTAGGGGGACCTGGAACTTCCGGTGGAGCGGTGAAATGCGTTGAGATCGGAAGGAACGCCCGTGGCGAAAGCGAGGTCCTGGACGTTTTCTGACGCTGAGACGCGAAAGCTAGGGGAGCGAACGGGATTAGATA
>ASV_1246
CGCGGTAAGACAGAGGTGCCGAGCGTTAGGCGGAATCACTGGGCTTAAAGCGTGTGTAGGCGGGTCGTTAAGTATCTTGTGAAATCCCATGGCTCAACCATGGAACTGCTGGATATACTGGCGATCTTGAGCAATTCAGGGGCAGATGGAACAAGTGGTGGAGCGGTGAAATGCGTAGATATCACTTGGAACGCCAAAGGTGAAGACAGTCTGCTGGGAATTTGCTGACGCTGAGACACGAAAGCCAGGGGAGCGAACGGGATTAGAAA
>ASV_1247
CGCGGTCATACGTAGGGTCCAAGCGTTATCCGGAATTACTGGGCGTAAAGAGTTGCGTAGGTGGCAAAGTAAGCGAATAGTGAAATGATACGGCTCAACCGTATGCCCATTATTTGAACTGCTTAGCTAGAGAATGAGAGAGGTCACTGGAATTCCCTGTGTAGGAGTGAAATCCGTAGATATAGGGAGGAACACCGATGGCGTAGGCAGGTGACTGGCTCATTTCTGACACTAAGGCACGAAAGCGTGGGGAGCAAACGGGATTAGATA
>ASV_1248
CGCGGTCATACGGAGGATCCAAGCGTTATCCGGAATTACTGGGCGTAAAGAGTTGCGTAGGTGGCAGAGTAAGCGAAGTGTGAAATCTCACGGCTCAACCGTGAGACTATGCTTTGAACTGCTCAGCTAGAGAATGAGAGAGGTACCTGGAATTTCTAGTGTAGGAGTGAAATCCGTAGATATTAGAAGGAACACCGATGGCGTAGGCAGGGTACTGGCTCATTTCTGACACTAAGGCACGAAAGCGTGGGGAGCAAATGGGATTAGAAA
>ASV_1249
CGCGGTAATACGTAGGGCGCGAGCGTTGTCCGGAATTATTGGGCGTAAAGAGCTCGTAGGCGGCTGGTCGCGTCTGTCGTGAAATCCTCTGGCTTAACTGGGGGCTTGCGGTGGGTACGGGCCGGCTTGAGTGCGGTAGGGGAGACTGGAACTCCTGGTGTAGCGGTGGAATGCGCAGATATCAGGAAGAACACCGGTGGCGAAGGCGGGTCTCTGGGCCGTTACTGACGCTGAGGAGCGAAAGCGTGGGGAGCGAACAGGATTAGATA
>ASV_1250
CGCGGTAATACGGAGGGTGCAAGCATTAATCGGATTTATTGGGCGTAAAGGGCGCGTAGGCGGAAGGATAAGTCAGATGTGAAATCCCGGGGCTCAACCTCGGAACAGCATTTGAAACTATCATTCTAGAGGGTAGATGGAGAAAACGGAATTCCACAAGTAGCGGTGAAATGCGTAGATATGTGGAAGAACACCGGTGGCGAAGGCGGTTTTCTAATTTACTCCTGACGCTGAGGCGCGAAAGCAAGGGGATCAAACAGGATTAGATA
>ASV_1251
CGCGGTAATACGAAGGGGGCTAGCGTTGCTCGGAATGACTGGGCGTAAAGGGCGCGTAGGCGGAGTACACAGTCAGACGTGAAATTCCTGGGCTTAACCTGGGGGCTGCGTTTGAGACGTGTATTCTAGAGTGGGGAAGAGGGTCGTGGAATTCCCAGTGTAGAGGTGAAATTCGTAGATATTGGGAAGAACACCGGTGGCGAAGGCGGCGACCTGGTCCTTGACTGACGCTGAGGCGCGAAAGCGTGGGGAGCAAACAGGATTAGATA
>ASV_1252
CGCGGTAATACGTAGGGGGCAAGCGTTGTCCGGATTTATTGGGCGTAAAGAGCGTGTAGGCGGCTTCACAGGTCCGCTGTGAAAACTCGAGGCTCAACCTCGAGCTGTCGGTGGAAACCGTGTGGCTAGAGTCCGGAAGAGGAGAGTGGAATTCCCGGTGTAGCGGTGAAATGCGCAGATATCGGGAAGAACACCCGTGGCGAAGGCGGCTCTCTGGGACGGTACTGACGCTGAGACGCGAAAGCGTGGGGAGCGAACAGGATTAGAAA
>ASV_1253
CGCGGTAATACGTAGGGGGCGAGCGTTGTCCGGAATTATTGGGCGTAAAGGGCACGCAGGCGGTCTTCTAAGTCTGATGTGAAATCTCGTAGCTTAACTACGAGCGGTCATTGGAAACTGGGAGACTTGAGTACAGAAGAGGAGAGTGGAATTCCACGTGTAGCGGTGAAATGCGTAGATATGTGGAGGAACACCAGTGGCGAAGGCGGCTCTCTGGTCTGTAACTGACGCTGAGGTGCGAAAGCGTGGGGAGCGAACAGGATTAGATA
>ASV_1254
CGCGGTAATACAGAGGTCCCGAGCGTTGTTCGGATTCATTGGGCGTAAAGGGTGTGTAGGAGGCTAGGTAAGTCAGGCGTGAAATCTCACCGCTTAACGGTGAAACTGCGTTTGATACTGCTTGGCTAGAGGATCGGAGGGGGAAGCGGAATTCTTGGTGTAGCAGTGAAATGCGTAGATATCAAGAGGAACACCGGTGGCGTAGGCGGCTTCCTGGAAGATTCCTGACTCTGAAACACGAAAGCTAGGGGAGCAAACGGGATTAGAAA
>ASV_1255
CGCGGTCATACGTGGGACCCAAGCGTTATCCGGAATTACTGGGCGTAAAGAGTTGCGTAGGTGGCAGAGTAAGTTGGTAGTGAAAGCGTCCCGCTCAACGGGATATCCATTATCAAAACTGCTCAGCTAGAGCATAGAAGAGGTAGCTGGAATTTCTAGTGTAGGAGTGAAATCCGTAGATATTAGAAGGAACACCGATGGCGTAGGCAGGCTACTGGTCTATTGCTGACACTAAGGCACGAAAGCGTGGGGAGCGAACTGGATTAGATA
>ASV_1256
CGCGGTAATACGGAGGGTGCAAGCATTAATCGGATTTATTGGGCGTAAAGGGCGCGTAGGCGGGCTTTTAAGTCAGATGTGAAATCCCGAGGCTCAACCTCGGAACAGCATTTGAAACTGAGAGTCTTGAGGGTAGAAGGAGAGAATGGAATTCCACAAGTAGCGGTGAAATGCGTAGATATGTGGAAGAACACCGGTGGCGAAGGCGATTCTCTATTTTATTCCTGACGCTGAGGCGCGAAAGTAAGGGGATCAAACAGGATTAGATA
>ASV_1257
CGCGGTAAGACGAACCGTGCGAACGTTATTCGGAATCATTGGGCTTAAAGCGCGTGTAGGCGGATGGGAACGTCGGCTTTGAAAGCCCCCGGCTCAACCGGGGAATTGGCGCCGAAACGACCCGTCTCGAGGGGCATAGGGGGAGCTGGAACTTCCGGTGGAGCGGTGAAATGCGTTGAGATCGGAAGGAACGCCCGTGGCGAAAGCGAGCTCCTGGATGTCTTCTGACGCTGAGACGCGAAAGCTAGGGTAGCGAACGGGATTAGATA
>ASV_1258
CGCGGTAAGACGAACCGTGCAAACGTTATTCGGAATCACTGGGCTTAAAGCGCGTGTAGGCGGGACGGCACGTCGGTCGTTGAAAGCCCCCGGCTCAACCGGGGAACTGGCGCCGATACGACCGTCCTCGAGGAACGTAGGGGGACCTGGAACTTCCGGTGGAGCGGTGAAATGCGTTGAGATCGGAAGGAACGCCCGTGGCGAAAGCGAGGTCCTGGACGTTATCTGACGCTGAGACGCGAAAGCCAGGGGAGCGAACGGGATTAGAAA
>ASV_1259
CGCGGTAATACGAGGGGGGCGAGCGTTGTTCGGAATTATTGGGCGTAAAGGGTGCGTAGGCGGTTCAGTAAGTCTTGTGTGAAATCTTCGGGCTCAACTCGAAGTCTGCATGAGAAACTGCTGGGCTTGAGTGTGGGAGAGGTGAGTGGAATTCCCGGTGTAGCGGTGAAATGCGTAGATATCGGGAGGAACACCTGTGGCGAAAGCGGCTCACTGGACCACAACTGACGCTGAGGCACGAAAGCTAGGGGAGCAAACAGGATTAGATA
>ASV_1260
CGCGGTAATACGTAGGGGGCGAGCGTTGTCCGGATTTATTGGGCGTAAAGAGCGTGTAGGCGGCTTGGTAGGTCTCGTGTCAAATCCTGCGGCTCAACCGCAGTCAGCACGGGAAACCACCTTGCTAGAGTCCGGAAGAGGAGAGCGGAATTCCAGGTGTAGCGGTGAAATGCGCAGATATCTGGAAGAACACCAGTGGCGAAGGCGGCTCTCTGGGACGGTACTGACGCTGAGACGCGAAAGCGTGGGGAGCGAACAGGATTAGATA
>ASV_1261
CGCGGTAAGACGTAGGGGGCCAGCGTTGTTCGGAATTACTGGGTGTAAAGGGTTCGTAGGCGGTGCGGCAAGTTGGGAGTGAAATCTCTGGGCTTAACCCAGAGGCTGCTTCCAAAACTGCTGTGCTTGAGTGTGGGAGAGGCGCGTGGAATTGCAGGTGTAGCGGTGAAATGCGTAGATATCTGCAGGAACACCCGTGGCGAAAGCGGCGCGCTGGACCACAACTGACGCTGAGGAACGAAAGCTAGGGGAGCAAACAGGATTAGAAA
>ASV_1262
CGCGGTCATACGGAGGATCCAAGCGTTATCCGGAATTACTGGGCGTAAAGAGTTGCGTAGGTGGCATTGTAAGTTGGTAGTGAAAGCGTTCGGCTCAACCGAATAAACATTATCAAAACTGCAAGGCTAGAGGATGAGAGAGGTTATTGGAATTCCCTGTGTAGGAGTGAAATCCGTAGATATAGGGAGGAACACCGATGGCGTAGGCAGATAACTGGCTCATTCCTGACACTAAGGCACGAAAGCGTGGGGAGCGAACGGGATTAGATA
>ASV_1263
CGCGGTAATACGTAGGTGGCAAGCGTTGTCCGGAATTATTGGGCGTAAAGCGCGCGCAGGCGGTCCTTTAAGTCTGATGTGAAAGCCCACGGCTCAACCGTGGAGGGTCATTGGAAACTGGGGGACTTGAGTACAGAAGAGGAAAGCGGAATTCCACGTGTAGCGGTGAAATGCGTAGAGATGTGGAGGAACACCAGTGGCGAAGGCGGCTTTCTGGTCTGTAACTGACGCTGAGGCGCGAAAGCGTGGGGAGCAAACAGGATTAGAAA
>ASV_1264
CGCGGTAAGACGGAGGGTGCAAGCGTTATCCGGATTCACTGGGTTTAAAGGGCGTGTAGGCGGTCGGCCAAGTCTGATGTGAAAGCCCGAGGCTCAGCCTCGGAAGTGCGTCGGAAACTAGTCGGCTGGAGCGCGATAGAGGAGGGTGGAATTCCTGGTGTAGCGGTGAAATGCGTAGATATCAGGAGGAACACCGGCGGCGAAGGCGGCCCTCTGGATCGTTGCTGACGCTGAGACGCGAAAGCGTGGGGAGCAAACAGGATTAGAAA
>ASV_1265
CGCGGTAATACGGAGGGTGCAAGCGTTATCCGGATTTACTGGGTTTAAAGGGTGCGTAGGTGGGCAGGTAAGTCAGTGGTGAAATCTCCGGGCTTAACTCGGAAACTGCCATTGATACTATCTGTCTTGAATGTTCTGGAGGTAAGCGGAATATGTCATGTAGCGGTGAAATGCTTAGATATGACATAGAACACCAATTGCGAAGGCAGCTTACTACGGGATTATTGACACTGAGGCACGAAAGCGTGGGGATCAAACAGGATTAGAAA
>ASV_1266
CGCGGTAATACGTAGGAGGCAAGCGTTGTCCGGAATTACTGGGCGTAAAGAGCGTGTAGGCGGTACGGGAAGTCCGCTGTGAAAGCGCCCCGCTTAACGGGGCGAGGTCGGCGGAAACTCTCGGACTGGAGGGCGGTAGAGGGGAGTGGAATTCCCGGTGTAGTGGTGAAATGCGTAGAGATCGGGAGGAACACCAGTGGCGAAGGCGGCCCCCTGGGCCGGCCCTGACGCTGAGACGCGAAGGCGTGGGGAGCGAACGGGATTAGATA
>ASV_1267
CGCGGTAATACGAAGGGGGCGAGCGTTGTTCGGATTTACTGGGCGTAAAGGGCGCGCAGGCGGCCATGTTTGTCAGGCGTGAAAGCCCCGGGCTTAACCTGGGAACTGCGCTTGAGACGGGATGGCTAGAGATCGGGAGAGGAGAGTGGAATTCCCAGTGTAGAGGTGAAATTCGTAGATATTGGGAAGAACACCGGTGGCGAAGGCGGCTCTCTGGACCGATACTGACGCTGAGGCGCGAAAGCGTGGGGAGCAAACAGGATTAGAAA
>ASV_1268
CGCGGTAATACGTAGGGGGCGAGCGTTGTCCGGAGTTACTGGGCGTAAAGCGCACGCAGGCGGTTCTGCGCGTTTCCGGTGCCAGCTCTCTGCTTAACGGAGAGAGTGCCGGGAAGACGGTGGGACTTGAGGGCCTTAGAGGGACATAGAATTCCGGGTGGAGTGGTGAAATGCGTAGATATCCGGAGGAATACCAAAGGCGAAGGCAGTGTCCTGGGAGGCACCTGACGCTGAGGTGCGAAAGCCAGGGGAGCGAACGGGATTAGAAA
>ASV_1269
CGCGGTAATACAGAGGGTGCGAGCGTTAATCGGAGTTACTGGGCGTAAAGGGCGCGTAGGCGGTTGTTTAAGTGAGATGTGAAATCCCTGGGCTCAACCTAGGAACTGCATCTCATACTGGGCAGCTAGAGTATTGTAGAGGGTAGTGGAATTTCCGGTGTAGCGGTGAAATGCGTAGAGATCGGAAGGAACACCAGTGGCGAAGGCGGCTACCTGGACAAATACTGACGCTGAGGCGCGAAAGCGTGGGGAGCAAACAGGATTAGATA
>ASV_1270
CGCGGTAATACGGAGGGTGCAAGCATTAATCGGATTTATTGGGCGTAAAGGGCGCGTAGGCGGGGATATAAGTCAGATGTGAAATCCTGGGGCTCAACCTCAGAACTGCATTTGAAACTGTAACTCTAGAGGATAGGAGGAGAAAACGGAATTCCACAAGTAGCGGTGAAATGCGTAGATATGTGGAAGAACACCGGTGGCGAAGGCGGTTTTCTATCTTATTCCTGACGCTGAGGCGCGAAAGCAAGGGGATCAAACAGGATTAGAAA
>ASV_1271
CGCGGTAAGACGAACCGTGCGAACGTTATTCGGAATCACTGGGCTTAAAGCGCGTGTAGGCGGCTTTGCACGTCCGTCGCTGAAAGCCCCCGGCTCAACCGGGGAAGTGGCGTGGATACGGCAAGGCTTGAGGGACGTAGGGGGGGCTGGAACTTCCGGTGGAGCGGTGAAATGCGTTGAGATCGGAAGGAACGCCCGTGGCGAAAGCGAGCCCCTGGACGTCAACTGACGCTGAGACGCGAAAGCTAGGGGAGCGAACGGGATTAGAAA
>ASV_1272
CGCGGTAATACGGAGGGTGCAAGCATTAATCGGATTTATTGGGCGTAAAGGGCGCGTAGGCGGGGATGTAAGTCAGATGTGAAATCCCGGGGCTCAACCCCGGAACTGCATTTGAAACTACATCTCTAGAGGGATGGCGGAGAAAACGGAATTCCACAAGTAGCGGTGAAATGCGTAGATATGTGGAAGAACACCAGTGGCGAAGGCGGTTTTCTAGCTTTCTCCTGACGCTGAGGCGCGAAAGCAAGGGGATCAAACAGGATTAGAAA
>ASV_1273
CGCGGTAAGACGAACCGAGCGAACGTTGTTCGGAATCACTGGGCTTAAAGGGCGCGTAGGCGGGTGGCTAAGTCTGTGGTGAAATCCGGCAGCTCAACTGTCGAATTGCCCTGGATACTGGTCATCTCGAGGGAGGTAGGGGTGCGCGGAACTAATGGTGGAGCGGTGAAATGCGTTGATATCATTAGGAACTCCGGTGGCGAAGGCGGCGCACTGGACCTCTTCTGACGCTGAGGCGCGAAAGCCAGGGGAGCAAACGGGATTAGAAA
>ASV_1274
CGCGGTAATACGTAGGGTGCAAGCGTTAATCGGAATTACTGGGCGTAAAGCGTGCGCAGGCGGTTCTATAAGACAGATGTGAAATCCCCGGGCTCAACCTGGGAACTGCATTTGTGACTGTAGAGCTCGAGTACGGCAGAGGGGGATGGAATTCCGCGTGTAGCAGTGAAATGCGTAGATATGCGGAGGAACACCGATGGCGAAGGCAATCCCCTGGGCCTGTACTGACGCTCATGCACGAAAGCGTGGGGAGCAAACAGGATTAGATA
>ASV_1275
CGCGGTAATACGTAGGGGCCTAGCGTTGTCCGGATTTATTGGGCGTAAAGAGCTCGTAGGCGGTTCGGCAAGTCGGATGTGAAATCTCCACGCTTAACGTGGAGGGGCCATTCGAAACTGCTGTGACTCGAGTCCGGTAGGGGAGTGTGGAATTCCCGGTGTAGTGGTGAAATGCGTAGATATCGGGAGGAACACCAGTGGCGAAGGCGACTTTCTGGCCTGTTCTTGACGCTGAGGCGCGAAAGCTAGGGTAGCAAACGGGATTAGAAA
>ASV_1276
CGCGGTAATACGTAGGATGCAAGCGTTGTCCGGATTTACTGGGCGTAAAGCGCGCGCAGGCGGCACACCAAGTACCCTATGAAATCTCCTTGCTCAACGGGGAGGGTGTGGGGTAGACTGGTGAGCTAGAGGAGGGTAGAGGGGGGTAGAATTGCTGGTGTAGCGGTGAAATGCGTAGAGATCAGCAGGAATACCCGTGGCGAAGGCGGCCCCCTGGGCCCTACCTGACGCTGAGGCGCGAAGGCTAGGGGAGCGAACGGGATTAGATA
>ASV_1277
CGCGGTAATACGAAGGGGGCTAGCGTTGCTCGGAATGACTGGGCGTAAAGGGCGCGTAGGCGGATGGCACAGTCAGATGTGAAATTCCCGGGCTCAACCTGGGGGCGGCATTTGAGACGTGTTGTCTGGAGTGCGGAAGAGGGTCGTGGAATTCCCAGTGTAGAGGTGAAATTCGTAGATATTGGGAAGAACACCGGTGGCGAAGGCGGCGACCTGGTCCGTGACTGACGCTGAGGCGCGAAAGCGTGGGGAGCAAACAGGATTAGAAA
>ASV_1278
CGCGGTAATACGGAGGGTGCAAGCATTAATCGGATTTATTGGGCGTAAAGGGCGCGTAGGCGGAAGGATAAGTCAGATGTGAAATCCCGGGGCTCAACCTCGGAACAGCATTTGAAACTATCTTTCTAGAGGGTAGGCGGAGAAAACGGAATTCCACAAGTAGCGGTGAAATGCGTAGATATGTGGAAGAACACCGGTGGCGAAGGCGGTTTTCTAGCTTACTCCTGACGCTGAGGCGCGAAAGCAAGGGGATCAAACAGGATTAGAAA
>ASV_1279
CGCGGTAATACGGAGGGTGCAAGCGTTATCCGGATTCACTGGGTTTAAAGGGTGCGTAGGCGGGTTGGTAAGTCCGTGGTGAAATCTCCAAGCTTAACTTGGAAACTGCCGTGGATACTATCAATCTTGAATATAGTGGAGGTGGGCGGAATATGTCATGTAGCGGTGAAATGCTTAGATATGACATAGAACACCGATTGCGAAGGCAGCTCGCTACACTATTATTGACGCTGAGGCACGAAAGCGTGGGGATCAAACAGGATTAGATA
>ASV_1280
CGCGGTAATACGTAGGTGGCAAGCGTTGTCCGGATTTACTGGGCGTAAAGAGCGCGCAGGCGGTCGATTTAGTCGAGTGTGAAAGCCCCCGGCTCAACTGGGGAGGGTCACTCGATACTGATCGACTCGAAGGCGGGAGAGGGTAGTGGAATTCCCGGTGTAGTGGTGAAATGCGTAGATATCGGGAGGAACACCAGTGGCGAAGGCGACTTACTGGACTGTAACTGACGCTGAGGCATGAAAGCGTGGGGAGCAAACAGGATTAGAAA
>ASV_1281
CGCGGTAATACAGAGGGGGCAAGCGTTATTCGGAATTATTGGGCGTAAAGGGCGCGTAGGCGGCCTGACAAGTGGATGGTGAAATCCCTCGGCTTAACCGAGGAACTGCCATCCAGACTGTTTGGCTTGAGACCGGGAGAGGTGAGTGGAATTCCCAGTGTAGCGGTGAAATGCGTAGATATTGGGAGGAACACCAGTGGCGAAGGCGGCTCACTGGACCGGTACTGACGCTGAGGCGCGAAAGCGTGGGGAGCAAACGGGATTAGATA
>ASV_1282
CGCGGTAATACGTAGGAGGCAAGCGTTGTCCGGAATTACTGGGCGTAAAGAGCGTGTAGGCGGTACGGGAAGTCCGCTGTGAAAGCGCCCCGCTTAACGGGGCGAGGTCGGCGGAAACTCTCGGACTGGAGGGCGGTAGAGGGGGGTGGAATTCCCGGTGTAGTGGTGAAATGCGTAGAGATCGGGAGGAACACCAGTGGCGAAGGCGGCCCCCTGGGCCGGCCCTGACGCTGAGACGCGAAGGCGTGGGGAGCGAACGGGATTAGATA
>ASV_1283
CGCGGTAATACGGAGGGTGCGAGCGTTAATCGGAATTACTGGGCGTAAAGGGTGCGTAGGTGGTTTGGTAAGTTATCTGTGAAATCCCCGGGCTCAACCTGGGCAGGTCAGATAAGACTGCTGAACTCGAGTATAGGAGAGGGTAGTGGAATTTCCGGTGTAGCGGTGAAATGCGTAGAGATCGGAAGGAACACCAGTGGCGAAGGCGGCTACCTGGCCTGATACTGACACTGAGGCACGAAAGCGTGGGGAGCAAACAGGATTAGAAA
>ASV_1284
CGCGGTAATACAGAGACTGCAAGCGTTATTCGGATTCACTGGGCGTAAAGGGTGCGCAGGCGGCCAAGTGTGTGAGGCGTGAAAGCCCGGGGCTTAACCTCGGAATTGCACCTCAAACTACATGGCTAGAGCATTGGAGAGGGTAGCAGAATTCACGGTGTAGCAGTGAAATGCGTAGATATCGTGAGGAATACCAGAGGCGAAGGCGGCTACCTGGACAATTGCTGACGCTCAGGCACGAAAGCGTGGGGAGCAAAAGGGATTAGAAA
>ASV_1285
CGCGGTAATACAGAGGGTGCGAGCGTTGTCCGGAATCACTGGGCGTAAAGGGCGCGTAGGTGGCGAGATAAGCGTGTGGTGAAAGCCCGGGGCTCAACCCCGTGTCTGCCATGCGGACTGTTTTGCTCGAGCGTAGTAGAGGCAGGTGGAATTCCGGGTGTAGCGGTGGAATGCGTAGAGATCCGGAAGAACACCGGTGGCGAAGGCGGCCTGCTGGGCTACTGCTGACACTGAGGCGCGACAGCGTGGGGAGCAAACAGGATTAGATA
>ASV_1286
CCGCGGTAATACGGAGGGTGCAAGCGTTATCCGGATTCACTGGGTTTAAAGGGTGCGTAGGCGGCTTGATAAGTCATTGGTGAAAGCTCGCAGCTTAACTGCGAAACTGCCATTGAAACTGTCAAGCTTGAATGTGGTTGAAGTGGGCGGAATACAACATGTAGCGGTGAAATGCTTAGATATGTTTTAGAACACCGATTGCGAAGGCAGCTCACTAAGCCAATATTGACGCTGAGGCACGAAAGCGTGGGGAGCAAACAGGATTAGAAA
>ASV_1287
CGCGGTAATACGGAGGGGGTTAGCGTTGTTCGGAATTACTGGGCGTAAAGCGCGCGTAGGCGGACCAGAAAGTTGGGGGTGAAATCCCGGGGCTCAACCCCGGAACTGCCTCCAAAACTCCTGGTCTTGAGTTCGAGAGAGGTGAGTGGAATTCCGAGTGTAGAGGTGAAATTCGTAGATATTCGGAGGAACACCAGTGGCGAAGGCGGCTCACTGGCTCGATACTGACGCTGAGGTGCGAAAGTGTGGGGAGCAAACAGGATTAGAAA
>ASV_1288
CGCGGTAATACGGGGGGGGCAAGCGTTGTTCGGAATTACTGGGCGTAAAGGGTTCGTAGGTGGTCAACTAAGTCAGACGTGAAATCCCTCAGCTTAACTGGGGAACTGCGTCTGATACTGGATGGCTTGAGTGCAGGAGAGGAACGCGGAATTCCAGGTGTAGCGGTGAAATGCGTAGATATCTGGAGGAACACCGGTGGCGAAGGCGGCGTTCTGGACTGCAACTGACACTGATGAACGAAAGCCAGGGGAGCAAACGGGATTAGATA
>ASV_1289
CGCGGTAATACGAAGGGGGCTAGCGTTGCTCGGAATTACTGGGCGTAAAGGGAGCGTAGGCGGATGTTTAAGTCAGAGGTGAAAGCCCAGGGCTCAACCTTGGAACTGCCTTTGATACTGGGCATCTTGAGTATGGGAGAGGTGAGTGGAACTCCGAGTGTAGAGGTGAAATTCGTAGATATTCGGAAGAACACCAGTGGCGAAGGCGACTCACTGGCCCATTACTGACGCTGAGGCTCGAAAGCGTGGGGAGCAAACAGGATTAGAAA
>ASV_1290
CGCGGTAATACGGAGGGTGCAAGCATTAATCGGATTTATTGGGCGTAAAGGGCGCGTAGGCGGAAAGATAAGTCAGATGTGAAATCCCGGGGCTCAACCTCGGAACAGCATTTGAAACTATCTATCTAGAGGGTAGGCGGAGAAAACGGAATTCCACAAGTAGCGGTGAAATGCGTAGATATGTGGAAGAACACCGGTGGCGAAGGCGGTTTTCTAGCTTACTCCTGACGCTGAGGCGCGAAAGCAAGGGGATCAAACAGGATTAGAAA
>ASV_1291
CGCGGTAATACGTAGGGGGCAAGCGTTATCCGGATTTACTGGGCGTAAAGCGCGTTAAGGCGGTTTGCAAAGTTGGTGGTGAAATTTCAGGGCTCAACCCTGAAACTGCCTCCAATACTGGCCGACTAGAGTGTGAGAGAGGAAGGTGGAATTCCCGGTGTAGTAGTGAAATGCGTAGATATCGGGAGGAACACCAGTGGCGAAAGCGGCCTTCTGGCTCACAACTGACGCTGTAGCGCGAAAGCGTGGGGAGCGAACGGGATTAGAAA
>ASV_1292
CGCGGTAATACGTAGGGGGCAAGCGTTGTCCGGATTTATTGGGCGTAAAGAGCGTGTAGGCGGCTTCACAGGTCCGCTGTGAAAACTCGAGGCTCAACCTCGAGCTGTCGGTGGAAACCGTGTAGCTAGAGTCCGGAAGAGGAGAGTGGAATTCCCGGTGTAGCGGTGAAATGCGCAGATATCGGGAAGAACACCCGTGGCGAAGGCGGCTCTCTGGGACGGTACTGACGCTGAGACGCGAAAGCGTGGGGAGCGAACAGGATTAGAAA
>ASV_1293
CGCGGTAATACAGAGACTGCAAGCGTTATTCGGATTCACTGGGCGTAAAGGGTGCGCAGGCGGCCAGGTGTGTCAGGTGTGAAAGCCCGGAGCTTAACTCCGGAATTGCGCCTGAAACTACTTGGCTAGAGCATTGGAGAGGGTAGCGGAATTCACGGTGTAGCAGTGAAATGCGTAGATATCGTGAGGAACACCAGAGGCGAAGGCGGCTACCTGGACAATTGCTGACGCTCAGGCACGAAAGCGTGGGGAGCAAAAGGGATTAGAAA
>ASV_1294
CGCGGTAATACGAACTGTGCGAACGTTATTCGGAATCACTGGGCTTAAAGGGTCCGTAGGCGGTTTTCTAAGTCAGGTGTGAAATCTTCCGGCTCAACCGGAAAACTGCGCCTGAGACTGAAAGACTTGAGTGAGGTAGGGGTGTGTGGAACTTCCGGTGGAGCGGTGAAATGTGTAGAGATCGGAAGGAACGCCAGCAGCGAAAGCGACACACTGGGCCTTGTCTGACGCTGAGGGACGAAAGCTAGGGTAGTGAACGGGATTAGAAA
>ASV_1295
CGCGGTCATACGTAGGGTCCAAGCGTTATCCGGAATTACTGGGCGTAAAGAGTTGCGTAGGTGGCAGAGTAAGTAGACAGTGAAATCGTGTGGCTCAACCATACACACATTGCCTAAACTGCTCAGCTAGAAGATGAGAGAGGTCGCTAGAATTCCTAGTGTAGGAGTGAAATCCGTAGATATTAGGAGGAATACCGATGGCGTAGGCAGGCGACTGGCTCATTCTTGACACTAAGGCACGAAAGCGTGGGGAGCAAACGGGATTAGAAA
>ASV_1296
CGCGGTAATACGTAGGCAGCGAGCGTTGTTCGGAGTTACTGGGCGTAAAGGGTGTGTAGGCGGTTCCTTAAGTTTGGTGTGAAATCTCCCGGCTCAACCGGGAGGGTGCGCCGAATACTGAGGGACTAGAGTGTGGGAGAGGAAAGTGGAATTCCTGGTGTAGCGGTGAAATGCGTAGATATCAGGAGGAACACCGGTGGTGTAGACGGCTTTCTGGACCATAACTGACGCTGAGACACGAAAGCGTGGGTAGCAAACAGGATTAGAAA
>ASV_1297
CGCGGTAATACGTAGGGGGCGAGCGTTGTCCGGATTCATTGGGCGTAAAGAGCTCGTAGGCGGCTTGGTAAGTCAAATGTGAAACCTCCAGGCTCAACTTGGAGACGCCACTTGATACTGCCATGGCTAGAGTCCGGTAGGGGATCACGGAATTCCTGGTGTAGCGGTGAAATGCGCAGATATCAGGAGGAACACCGGTGGCGAAGGCGGTGGTCTGGGCCGGCACTGACGCTGAGGAGCGAAAGCGTGGGGAGCGAACAGGATTAGATA
>ASV_1298
CGCGGTAATACGTAGGGTGCGAGCGTTAATCGGAATTACTGGGCGTAAAGAGTGCGTAGGCGGTTCGTTATGTCTGCTGTGAAAGCCCCGGGCTTAACCTGGGAACTGCAGTGGAAACTGGCGAGCTTGAGTATGGCAGAGGGGGGTGGAATTCCGCGTGTAGCAGTGAAATGCGTAGAGATGCGGAGGAACACCGATGGCGAAGGCAGCCCCCTGGGCTAATACTGACGCTGAGGCACGAAAGCGTGGGGAGCAAACAGGATTAGAAA
>ASV_1299
CGCGGTAATACGTAGGAGGCGAGCGTTGTCCGGAATTACTGGGCGTAAAGAGCGCGTAGGCGGCGCTGTACGACCGCTGTGAAAGCCCCCGGCTCAACTGGGGAGGGTCAGCGGTAACGGCAGTGCTTTTGAGTGCAGGAGAGGGAAGTAGAACTCCGGGAGTAGCGGTGAAATGCGTAGAGACCCGGAGGAATACCGGTGGCGAAGGCGGCTTCCTGGTCTGCGACTGACGCTGAGGCGCGAAAGCTAGGGGAGCAAACGGGATTAGAAA
>ASV_1300
CGCGGTAATACGAGTGCTTCGAGCGTTATCCGGAATCATTGGGCGTAAAGGGTGCGTAGGCGGCGATGTTAGTCTTCCGTTAAATCTTTCGGCTCAACCGAGAGGCTGCGGGGGAAACGGCATTGCTAGAGGACGGGAGAGGTCTCTGGAACTCATGGTGTAGCGGTGAAATGCGTTGATATCATGGGGAACACCAAAAGCGAAGGCAAGAGACTGGCCCGCTCCTGACGCTGAAGCACGAAAGCGTGGGTCGCGAATGGGATTAGATA
>ASV_1301
CGCGGTAATACAGAGGGTGCAAGCGTTAATCGGAATTACTGGGCGTAAAGCGCGCGTAGGTGGTTTGTTAAGTTGGATGTGAAATCCCCGGGCTCAACCTGGGAACTGCATTCAAAACTGACTGACTAGAGTATGGTAGAGGGTGGTGGAATTTCCTGTGTAGCGGTGAAATGCGTAGATATAGGAAGGAACACCAGTGGCGAAGGCGACCACCTGGACTAATACTGACACTGAGGTGCGAAAGCGTGGGGAGCAAACAGGATTAGAAA
>ASV_1302
CGCGGTAATACGTAGGGGGCAAGCGTTGTCCGGAATCATTGGGCGTAAAGAGCGTGTAGGCGGCTTGTTAAGTCCGCTGTAAAAGTCCAGGGCTCAACCCTGGAAAGCCGGTGGAAACTGACAAGCTTGAGTCCGGAAGAGGCGAGTGGAATTCCTGGTGTAGCGGTGAAATGCGCAGATATCAGGAGGAACACCAATGGCGAAGGCAGCTCGCTGGGACGGTACTGACGCTGAGACGCGAAAGCGTGGGGAGCAAACAGGATTAGAAA
>ASV_1303
CGCGGTCATACGTAGGACCCAAGCGTTATCCGGAATTACTGGGCGTAAAGAGTTGCGTAGGTGGCAGAGTAAGTAGGTAGTGAAAGCGTGTGGCTCAACCATACAGACATTACCTAAACTGCTCAGCTAGAGTATGGGAGAGGTCACTGGAATTCCTAGTGTAGGAGTGAAATCCGTAGATATTAGGAGGAACACCGATGGCGTAGGCAGGTGACTGGCCCATTACTGACACTAAGGCACGAAAGCGTGGGGAGCGAACGGGATTAGAAA
>ASV_1304
CGCGGTAATACGTAGGGGGCGAGCGTTGTTCGGAATTACTGGGCGTAAAGGGCGTGTAGGCGGTGTGGTAAGTTGGGCGTGAAATCCCCGGGCTTAACCCGGGTGGGCCGTCCAAAACTGCCATGCTAGGGTGTGGGAGAGGGTAGTGGAATTCCCGGTGTAGCGGTGAAATGCGTAGATATCGGGAGGAACACCTGCGGCGAAAGCGGCTACCTGGACCATAACCGACGCTGAGGCGCGAAAGCTAGGGGAGCAAACAGGATTAGAAA
>ASV_1305
CGCGGTAATACGTAGGCAGCAAGCGTTGTTCGGAGTTACTGGGCGTAAAGAGTGCGTAGGCGGTCCTATAAGTTCCGTGTGAAATCTCCCGGCTCAACTGGGAGGGTGCGCGGAAGACTGTAGGGCTTGAGTGTGGGAGAGGTAAGCGGAATTCCTGGTGTAGCGGTGAAATGCGTAGATATCAGGAGGAACACCTGTGGTGTAGACAGCTTACTGGACCATAACTGACGCTGAGGCACGAAAGCGTGGGTAGCAAACAGGATTAGAAA
>ASV_1306
CGCGGTAATACGAGAGGTGCGAGCGTTATTCGGAATTATTGGGCGTAAAGGGTGCGCAGACGGTTTGTTAAGTCAATTGTTTAATTCCTCGGCCTAACTGAGGATCAGCAGTAGAAACTGATAAGCTAGAGTATGAGAGAGAGGAGCGGAATTCTCGGAGTAGCGGTAAAATGCGTAGATCTCGAGAGGAACACCGATGGCGAAGGCAGCTCCTTGGCTCATTACTGACGTTCATGCACGAAAGCGTGGGGAGCAAACAGGATTAGAAA
>ASV_1307
CGCGGTAATACGTAGGTGGCAAGCGTTGTCCGGATTTACTGGGCGTAAAGAGCGCGCAGGCGGTCGTATAAGTCGAATGTGAAAGCCCCCGGCTCAACTGGGGAGGGTCATTCGATACTGTTCGACTCGAAGGCAGGAGAGGGTAGTGGAATTCCCGGTGTAGTGGTGAAATGCGTAGATATCGGGAGGAACACCAGTGGCGAAGGCGACTATCTGGCCTGTTCTTGACGCTGAGGCGCGAAAGCTAGGGGAGCAAACGGGATTAGAAA
>ASV_1308
CGCGGTAATACAGAGGTCCCAAGCGTTGTTCGGATTCATTGGGCGTAAAGGGTGCGTAGGTGGCGCCGTCAGTGGGGTGTGAAATTTCGGAGCTTAACTCCGAAACTGCATTCCATACTGCGGTGCTTGAGGACTGGAGAGGAGACTGGAATTCATGGTGTAGCAGTGAAATGCGTAGAGATCATGAGGAAGACCAGTGGCGAAGGCGGGTCTCTGGACAGTTCCTGACACTGAGGCACGAAGGCTAGGGGAGCGAACGGGATTAGATA
>ASV_1309
CGCGGTAATACAGAGGGTGCGAGCGTTAATCGGAATTACTGGGCGTAAAGCGCACGTAGGTGGATATTTAAGTCGGATGTGAAATCCCTGGGCTTAACCTGGGAATTGCCTCCGATACTGGATATCTAGAGTATGGTAGAGGGTAGTGGAATTTCCGGTGTAGCGGTGAAATGCGTAGATATCGGAAGGAACACCAGTGGCGAAGGCGGCTACCTGGACCAATACTGACACTTAAGTGCGAAAGCGTGGGGAGCAAACAGGATTAGAAA
>ASV_1310
CGCGGTAATACGTAGGCAGCGAGCGTTGTTCGGAATTACTGGGCGTAAAGAGTGTGTAGGCGGTGTTCCAAGTTCGGTGTGAAATCTCCCGGCTTAACTGGGAGGGTGCGCCGAAAACTGGAATGCTCGAGCGTGGGAGAGGAAAGCGGAATTCCTGGTGTAGCGGTGAAATGCGTAGATATCAGGAGGAACACCAGCGGTGTAGACGGCTTTCTGGACCATTGCTGACGCTGAGACACGAAAGCGTGGGTAGCAAACAGGATTAGAAA
>ASV_1311
CGCGGTAATACGAAGGGGGCTAGCGTTGTTCGGATTTACTGGGCGTAAAGCGCACGTAGGCGGATTTTTAAGTCAGGGGTGAAATCCCGGGGCTCAACCCCGGAACTGCCTTTGATACTGGAAGTCTTGAGTATGGTAGAGGTGAGTGGAATTCCGAGTGTAGAGGTGAAATTCGTAGATATTCGGAGGAACACCAGTGGCGAAGGCGGCTCACTGGACCATTACTGACGCTGAGGTGCGAAAGCGTGGGGAGCAAACAGGATTAGAAA
>ASV_1312
CGCGGTAAGACAGAGGGTGCAAACGTTGTTCGGAATTACTGGGCGTAAAGCGTGTGTAGGCGGCCATGCAAGTCGGATGTGAAAGCCCTGGGCTCAACCCAGGAAGTGCACTCGAAACTGCGTGGCTTGAGTACTGGAGAGGTTGGTGGAATTCTCGGTGTAGAGGTGAAATTCGTAGATATCGAGAGGAACACCGGTGGCGAAGGCGGCCAACTGGACAGATACTGACGCTGAGACACGAAAGCGTGGGGAGCAAACAGGATTAGAAA
>ASV_1313
CGCGGTAATACGGAGGGTGCGAGCGTTGTCCGGAATCATTGGGCGTAAAGGGCGCGTAGGTGGCGCGACAAGCGTGCGGTGAAAGCTCGGGGCTCAACCCCGAGTCGGCCGTGCGAACTGTTGTGCTTGAGCACTGTAGAGGCAGGCGGAATTCCGGGTGTAGCGGTGGAATGCGTAGAGATCCGGAAGAACACCGGTGGCGAAGGCGGCCTGCTGGGCAGTAGCTGACACTGAGGCGCGACAGCGTGGGGAGCAAACAGGATTAGAAA
>ASV_1314
CGCGGTAATACGAGGGGGGCGAGCGTTGTTCGGAATTATTGGGCGTAAAGGGTGCGTAGGCGGTTTGGTAAGTCTTGTGTGAAATCTATGGGCTCAACTCATAGTCTGCACGAGAAACTGCCGGGCTTGAGTATGGGAGAGGTGAGTGGAATTCCTGGTGTAGCGGTGAAATGCGTAGATATCAGGAGGAACACCTGTGGCGAAAGCGGCTCACTGGACCATAACTGACGCTGATGCACGAAAGCTAGGGGAGCAAACAGGATTAGATA
>ASV_1315
CGCGGTAATACGTAGGAGGCAAGCGTTGTCCGGAGTTACTGGGCGTAAAGCGTGTGTAGGCGGTACGGTGCGTCTGATGTGAAATCTCCTGGCTTACCTGGGAGGGTGCATGGGAAACGACCGAACTTGAGGGCGTGAGAGGCGAGTAGAACTCCCGGTGGAACAGTGAAATGTGTAGAGATCGGGAAGAATACCAGTGGTGCAGACGGCTCGCTGGCGCGTACCTGACGCTGAGACACGAAAGCTTGGGGAGCAAACAGGATTAGAAA
>ASV_1316
CGCGGTAAGACAGAGGTGCCAAGCGTTAGGCGGAATCACTGGGCTTAAAGCGTGTGTAGGTGGACTGGTAAGTACTTTGTGAAATCCCACGGCTCAACCGTGGAACTGCTTGGTATACTGCTGGTCTTGAGCAACTTAGGGGCGAGCGGAACAAATGGTGGAGCGGTGAAATGCGTAGATATCATTTGGAACGCCAATGGTGAAAACAGCTCGCTGGGAGTTTGCTGACACTGAGACACGAAAGCCAGGGGAGCAAACGGGATTAGAAA
>ASV_1317
CGCGGTAATACAGAGGTCCCAAGCGTTGTTCGGATTCACTGGGCGTAAAGGGTGCGTAGGCGGTTTGATAAGTCTGATGTGAAATCCCGCAGCTTAACTGCGGAACTGCATTGGAAACTGTTTGACTAGAGGAATGGAGGGGAGACTGGAATACTTGGTGTAGCAGTGAAATGCGTAGATATCAAGTGGAACACCAGTGGCGAAGGCGAGTCTCTGGACATTTCCTGACGCTGAGGCACGAAAGCCAGGGGAGCAAACGGGATTAGAAA
>ASV_1318
CGCGGTAAGACGAACCGAGCGAACGTTATTCGGAATCACTGGGCTTAAAGGGTGCGTAGGCGGGCACGTAAGTCAGGGGTGAAATCCCACGGCCCAACCGTGGAAGTGCCTCTGATACTGCGGGCCTAGAGGGGGACAGGGGCATGCGGAACTTCCGGTGGAGCGGTGAAATGCGTAGATATCGGAAGGAACACCGGTGGCGAAAGCGGCGTGCTGGATCCCTACTGACGCTGAGGCACGAAAGCCAGGGGAGCAAACGGGATTAGAAA
>ASV_1319
CGCGGTAATACAGAGGGTGCAAGCGTTAATCGGAATTACTGGGCGTAAAGCGCGTGTAGGCGGATATTTAAGTCGAATGTGAAATCCCTGGGCTCAACCTAGGAAGTGCATGCGAAACTGAGTATCTAGAGTATGGTAGAGGGGAGTGGAATTTCCGGCGTAGCGGTGAAATGCGTAGATACCGGAAGGAACACCAGTGGCGAAGGCGGCTCCCTGGGCCAATACTGACGCTGAGACGCGAAAGCGTGGGGAGCAAACAGGATTAGAAA
>ASV_1320
CGCGGTAATACGTAGGGTCCGAGCGTTGTCCGGAGTTACTGGGCGTAAAGCGCGCGCAGGCGGCCCCGCAAGCATGGCGTGAAAGCCCCCGGCTTAACCGGGGAGAGTCGTCGTGGACTGCGGGGCTTGAGGGCGGTAGGGGTTGGTGGAATTCCCGGTGTAGTGGTGAAATGCGTAGAGATCGGGAGGAACACCCGTGGCGAAGGCGGCCAACTGGGCCGACCCTGACGCTGAGGCGCGAAGGCGTGGGGAGCGAACGGGATTAGATA
>ASV_1321
CGCGTTAAGACGGAGGGGGCTAGCGTTGTTCGGAATTACTGGGCGTAAAGAGTGCGTAGGCGGTTTAGTAAGTTGGAAGTGAAAGCCCGAGGCTTAACCTCGGAACTGCTTTCAAAACTACTAATCTAGAGTGTAGTAGGGGATGATGGAATTCCTAGTGTAGAGGTGAAATTCTTAGATATTAGGAGGAACACCGGTGGCGAAGGCGGTCATCTAGGCTACAACTGACGCTGATGCACGAAAGCGTGGGGAGCAAACAGGATTAGATA
>ASV_1322
CGCGGTAATACGGAGGGTGCAAGCATTAATCGGATTTATTGGGCGTAAAGGGCGCGTAGGCGGAGATATAAGTCAGATGTGAAATCCCGGAGCTCAACTCCGGAACGGCATTTGAAACTGTTTCTCTTGAGGGTAGGCGGAGAAATTGGAATTCCACAAGTAGCGGTGAAATGCGTAGATATGTGGAAGAACACCAGTGGCGAAGGCGGATTTCTAGCTTACTCCTGACGCTGAGGCGCGAAAGCAAGGGGATCAAACAGGATTAGAAA
>ASV_1323
CGCGGTAATACAGAGGGGGCAAGCGTTATTCGGAATTATTGGGCGTAAAGGGCGCGTAGGCGGCCTGACAAGTGGATGGTGAAATCCCTCGGCTTAACCGAGGAACTGCCATCCAGACTGTTTGGCTTGAGACCGGGAGAGGTGAGTGGAATTCCCAGTGTAGCGGTGAAATGCGTAGATATTGGGAGGAACACCAGTGGCGAAGGCGGCTCACTGGACCGGTACTGACGCTGAGGCGCGAAAGCGTGGGGAGCAAACGGGATTAGAAA
>ASV_1324
CGCGGTAATACGGAGGGTGCAAGCATTAATCGGATTTATTGGGCGTAAAGGGCGCGTAGGCGGACCTGCAAGTCAAGTGTGAAATCCCGAGGCTCAACCTCGGAACAGCACCTGAAACTGCAGGCCTAGAGGCTAGGCGGAGAGAACGGAATTCCACAAGTAGCGGTGAAATGCGTAGATATGTGGAAGAACACCGGTGGCGAAAGCGGTTCTCTAGCTTATTCCTGACGCTGAGGCGCGAAAGCAAGGGGAGCAAACAGGATTAGATA
>ASV_1325
CGCGGTAATACGGGGGGTGCGAGCGTTGTCCGGAATCACTGGGCGTAAAGGGCGCGTAGGTGGCCTGATAAGGGTGTGGTGAAAGTCCGGGGCTCAACCCCGGATCTGCCGTGCCGACTGTCAGGCTGGAGTACTGTAGGGGCAGGCGGAATTCCGGGTGTAGCGGTGGAATGCGTAGAGATCCGGAGGAAGACCGGTGGCGAAGGCGGCCTGCTGGGCAGTTACTGACACTGAGGCGCGACAGCGTGGGGAGCAAACAGGATTAGAAA
>ASV_1326
CGCGGTAATACAGAGGGTGCGAGCGTTAATCGGAATTACTGGGCGTAAAGGGCGCGTAGGCGGTTATTTAAGTTGGATGTGAAATCCCTGGGCTCAACCTAGGAACTGCATACAATACTGGATAACTAGAGTGCAGTAGAGGGTAGTGGAATTTCCGGTGTAGCGGTGAAATGCGTAGATATCGGAAGGAACACCAGTGGCGAAGGCGGCTACCTGGACTGACACTGACGCTGAGGCGCGAAAGCGTGGGGAGCAAACAGGATTAGAAA
>ASV_1327
CGCGGTAAGACGGAGGGGGCTAGCGTTGTTCGGAATTACTGGGCGTAAAGAGCGCGTAGGCGGTTTGGTAAGTTGGAAGTGAAAGCCCGGGGCTTAACCTCGGAACTGCTTTCAAAACTGCTAAGCTAGAGTATGGTAGGGGGTGATGGAATTCCTAGTGTAGAGGTGAAATTCTTAGATATTAGGAGGAACACCGGTGGCGAAGGCGGTCACCTGGGCCATTACTGACGCTGAGGCGCGAAAGCGTGGGGAGCAAACAGGATTAGAAA
>ASV_1328
CGCGGTAAGACGTAGGGGGCCAGCGTTGCTCGGAATTACTGGGTGTAAAGGGTTCGTAGGCGGTGTGGCAAGTCGGGAGTGAAATCTCTGGGCTCAACCCAGAGGCTGCTTCCGAAACTGCTGTGCTTGAGTGTGGGAGAGGCGCGTGGAATTGCAGGTGTAGCGGTGAAATGCGTAGATATCTGCAGGAACACCCGTGGCGAAAGCGGCGCGCTGGACCACAACTGACGCTGAGGAACGAAAGCTAGGGGAGCAAACAGGATTAGAAA
>ASV_1329
CGCGGTAAGACGAACCGTGCGAACGTTATTCGGAATCACTGGGCTTAAAGCGCGTGTAGGCGGATGGGGACGTCGGTCGCTGAAATCCCCCGGCTCAACCGGGGAACTGGCCCCGAAACGCCCCGTCTGGAGGAACGTAGGGGGACCTGGAACTTCCGGTGGAGCGGTGAAATGCGTTGAGATCGGAAGGAACGCCCGTGGCGAAAGCGAGGTCCTGGACGTTTTCTGACGCTGAGACGCGAAAGCTAGGGTAGCGAACGGGATTAGAAA
>ASV_1330
CGCGGTAATACGTAGGGGGCAAGCGTTGTCCGGATTTATTGGGCGTAAAGAGCGTGTAGGCGGCCATACAGGTCAGCTGTGAAAACTCGAGGCTCAACCTCGAGACGTCGGTTGAAACCGTATGGCTAGAGTCCGGAAGAGGAGAGTGGAATTCCCGGTGTAGCGGTGAAATGCGCAGATATCGGGAAGAACACCTATGGCGAAGGCAGCTCTCTGGGACGGTACTGACGCTGAGACGCGAAAGCGTGGGGAGCGAACAGGATTAGAAA
>ASV_1331
CGCGGTAATACAGAGGGTGCGAGCGTTAATCGGAATTACTGGGCGTAAAGGGCGCGTAGGCGGTTATATAAGTTTTATGTGAAATGCCCGGGCTTAACCTGGGATCTGCATAAGATACTGTATAGCTAGAGTAGAGTAGAGGGAAGTGGAATTTCCGGTGTAGCGGTGAAATGCGTAGATATCGGAAGGAACACCAGTGGCGAAGGCGGCTTTCTGGACTCATACTGACGCTGAGGCGCGAAAGCGTGGGGAGCAAACAGGATTAGAAA
>ASV_1332
CGCGGTAATACGTAGGGGGCAAGCGTTGTCCGGAGTTACTGGGCGTAAAGCGCACGCAGGCGGTTCTTTCAGTTCCTGGTGACAGTCGTCGGCTTCACTGACGAAGGAGTGGGAAGACGGGAGAACTTGAGGGCTTCAGAGGGACACGGAATTCCGGGTGGAGTGGTGAAATGCGTAGATATCCGGAGGAATACCAAAGGCGAAGGCAGTGTCCTGGGAGGTGACTGACGCTGAGGTGCGAAAGCCAGGGGAGCGAACAGGATTAGAAA
>ASV_1333
CGCGGTAATACGTAGGCAGCAAGCGTTGTTCGGAATTACTGGGCGTAAAGAGTGCGTAGGCGGTTTGGCAAGTTTGGTGTGAAATCTCCCGGCTTAACTGGGAGGGTGCGCCGAAAACTGCCAGGCTAGAGTGTGGGAGAGGAAAGTGGAATTCCTGGTGTAGCGGTGAAATGCGTAGATATCAGGAGGAACACCTGCGGTGTAGACGGCTTTCTGGACCACTACTGACGCTGAGGCACGAAAGCGTGGGGAGCAAACAGGATTAGAAA
>ASV_1334
CGCGGTAATACGAAGGGGACTAGCGTTGTTCGGAATTACTGGGCGTAAAGCGCACGTAGGCGGGATGGCCAGTCAGAGGTGAAATCCCAGGGCTCAACCCTGGAACTGCCTTTGATACAGCCATTCTTGAGTCCGATAGAGGTGAGTGGAATTCCTAGTGTAGAGGTGAAATTCGTAGATATTAGGAAGAACACCAGTGGCGAAGGCGGCTCACTGGATCGGTACTGACGCTGAGGTGCGAAAGCGTGGGGAGCAAACAGGATTAGATA
>ASV_1335
CGCGGTAAGACGAACCGTGCGAACGTTGTTCGGAATCACTGGGCTTAAAGGGCGCGTAGGCGGGTGGTCAAGTCAGGGGTGAAATCTTTCGGCTCAACCGGAAAAGTGCCTCTGATACTGGCCATCTCGAGGGAGGTAGGGGCATGTGGAACTTCCGGTGGAGCGGTGAAATGCGTAGATATCGGAAGGAACGCCGGTGGCGAAAGCGACGTGCTGGACCTTTTCTGACGCTGAGGCGCGAAAGCCAGGGGAGCAAACGGGATTAGATA
>ASV_1336
CGCGGTAATACAGAGGGTGCGAGCGTTAATCGGAATTACTGGGCGTAAAGCGCGCGTAGACGGTTTTGTAAGTCAGATGTGAAATCCCTGGGCTCAACCTGGGAACTGCATTTGATACTGCATGGCTAGAGTATCGAAGAGGGAAGTGGAATTTCCGGTGTAGCGGTGAAATGCGTAGATATCGGAAGGAACACCAGTGGCGAAGGCGACTTACTGGACTGTAACTGACGCTGAGGCATGAAAGCGTGGGGAGCGAACGGGATTAGAAA
>ASV_1337
CGCGGTAATACAGAGGGTGCAAGCGTTAATCGGAATTACTGGGCGTAAAGCGCTCGTAGGCGGATATTTAAGTCGATCGTGAAAGCCCTGGGCTTAACCTGGGAACTGCGGTCGATACTGAGTATCTAGAGTATGGTAGAGGATAGTGGAATTCCCGGTGTAGCAGTGAAATGCGTAGATATCGGGAGGAACACCAGTGGCGAAGGCGACTATCTGGACCAATACTGACGCTGAGGAGCGAAAGCGTGGGGAGCAAACAGGATTAGATA
>ASV_1338
CGCGGTAATACGGAGGGTGCAAGCATTAATCGGATTTATTGGGCGTAAAGGGCGCGTAGGCGGATACGTAAGTCAGATGTGAAATCCCGGGGCTCACCCCCGGAACGGCATTTGAGACTGCGTGTCTTGAGGGTAGGAGGAGAAAACGGAATTCCACAAGTAGCGGTGAAATGCGTAGATATGTGGAAGAACACCGGTGGCGAAGGCGGTTTTCTATCTTATTCCTGACGCTGAGGCGCGAAAGCAAGGGGAGCAAACAGGATTAGAAA
>ASV_1339
CGCGGTAATACGGAGGGTGCAAGCATTAATCGGATTTATTGGGCGTAAAGGGCGCGTAGGCGGGAAAATAAGTCAGATGTGAAATCCCGGGGCTCAACCCCGGAACGGCATTTGAAACTGTTTTTCTTGAGGGTAGAGGGAGAAAATGGAATTCCACAAGTAGCGGTGAAATGCGTAGATATGTGGAGGAACACCAGTGGCGAAGGCGATTTTCTACTTTACTCCTGACGCTAAAGCGCGAAAGCAAGGGGATCAAACAGGATTAGAAA
>ASV_1340
CGCGGTAATACGGAGGGTGCAAGCGTTAATCGGATTTATTGGGCGTAAAGGGCGCGTAGGCGGAAAAGAAAGTCAGATGTGAAATTCCGGGGCTCACCCCCGGAGCTGCATTTGAAACTTCTTTTCTAGAGGGTAGGCGGAGAAAACGGAATTCCACGTGTAGCGGTGAAATGCGTAGATATGTGGAAGAACACCGGTGGCGAAGGCGGTTTTCTAGCTTATTCCTGACGCTGAGGCGCGAAAGCAAGGGGAGCAAACAGGATTAGAAA
>ASV_1341
CGCGGTAATACGTAGGGTGCGAGCGTTGTCCGGAATTATTGGGCGTAAAGAGCTCGTAGGTGGTTTGTTACGTCCGCTGTGAAAACCTGGGGCTTAACCCTGAGCCTGCAGTGGGTACGGGCAGACTAGAGTGTGGTAGGGGAGACTGGAATTCCTGGTGTAGCGGTGGAATGCGCAGATATCAGGAGGAACACCAATAGCGAAGGCAGCTCGCTGGGACGGTACTGACGCTAAGGCGCGAAAGCGTGGGGAGCGAACAGGATTAGAAA
>ASV_1342
CGCGGTAATACGGAGGGTGCAAGCATTAATCGGATTTATTGGGCGTAAAGGGCGCGTAGGCGGGCAGATAAGTCAGATGTGAAATCCCGGGGCTCAACCCCGGAACAGCATTTGAAACTATCTACCTCGAGGGTAGGCGGAGATAATGGAATTCCACAAGTAGCGGTGAAATGCGTAGATATGTGGAAGAACACCGGTGGCGAAGGCGATTATCTAGCTTATTCCTGACGCTGAGGCGCGAAAGCAAGGGGATCAAACAGGATTAGAAA
>ASV_1343
CGCGGTAATACGTAGGATGCAAGCGTTGTCCGGATTTACTGGGCGTAAAGCGCGCGCAGGCGGCAGTGTAAGTAAGGTGTGAAATCTCCCTGCTCAACGGGGAGGGTGCACTTTAGACTACACAGCTAGAGGTCGGTAGAGGGGGGTGGAATTGCTGGTGTAGCGGTGAAATGCGTAGAGATCAGCAGGAACACCCGTGGCGAAGGCGGCCCCCTGGGCCGTACCTGACGCTGAGGCGCGAAGGCTAGGGGAGCGAACGGGATTAGATA
>ASV_1344
CGCGGTAATACGGAGGGTGCAAGCATTAATCGGATTTATTGGGCGTAAAGGGCGCGTAGGCGGGGATGAAAGTCAGATGTGAAATCCCGGGGCTCAACCTCGGAACAGCATTTGAAACTCTATCTCTTGAGGGTAGGCGGAGAAAATGGAATTCCACAAGTAGCGGTGAAATGAGTAGATATGTGGAAGAACACCGGTGGCGAAGGCGATTTTCTAGCTTATACCTGACGCTAAGGCGCGAAAGCAAGGGGAGCAAACAGGATTAGATA
>ASV_1345
CGCGGTAATACGTAGGGGGCGAGCGTTGTCCGGATTTATTGGGCGTAAAGAGCTCGTAGGCGGTTCGATAAGCCGGATGTGAAATCTCCACGCTCAACGTGGAGGGTGCATTCGGTACTGTCGTGACTAGAGTCAGGTAGAGGAGTGTGGAATTCCTGGTGTAGCGGTGAAATGCGCAGAGATCAGGAGGAACACCCGTAGCGAAGGCGGCACTCTGGGCCTTGACTGACGCTGAGGAGCGAAAGCGTGGGTAGCGAACAGGATTAGAAA
>ASV_1346
CGCGGTAAGACGAACCGTGCGAACGTTGTTCGGAATCACTGGGCTTAAAGGGCGCGTAGGCGGGCGGTCAAGTCTGTGGTGAAATCCTCCAGCTCAACTGGAGAACTGCCGCGGATACTGATTGTCTCGAGGGAGGTAGGGGCGTGCGGAACTATCGGTGGAGCGGTGAAATGCGTTGATATCGATAGGAACTCCGGTGGCGAAGGCGGCACGCTGGACCTCTTCTGACGCTGAGGCGCGAAAGCCAGGGGAGCAAACGGGATTAGAAA
>ASV_1347
CGCGGTAATACGTAGGAGGCGAGCGTTGTCCGGAATTACTGGGCGTAAAGAGCGCGTAGGCGGCACGATACGACCTGTGTGAAAGCCCCCGGCTCAACTGGGGAGGGTCACAGGTAACGGTCGAGCTAAGAGTGCAGGAGAGGGAAGTGGAACTCCGGGAGTAGCGGTGAAATGCGTAGATACCCGGAGGAACACCAGTGGCGAAGGCGGCTTCCTGGTCTGCGACTGACGCTGAGGCGCGAAAGCTAGGGGAGCAAACGGGATTAGATA
>ASV_1348
CGCGGTAATACAGAGGGTGCAAGCGTTAATCGGAATTACTGGGCGTAAAGGGCACGTAGGCGGCGGATTAAGTTAGTTGTGAAATCCCTGGGCTTAACCTGGGAACTGCAATTAAAACTGATTAGCTAGAGTCGAAGAGAGGGGAGCGGAATTTCCGGTGTAGCGGTGAAATGCGTAGATATCGGAAGGAACACCAGTGGCGAAGGCGGCTCCCTGGCTTCAGACTGACGCTGAGGTGCGAAAGCGTGGGTAGCGAACAGGATTAGATA
>ASV_1349
CGCGGTAATACGTAGGGTGCAAGCGTTGTCCGGAATTATTGGGCGTAAAGAGCTCGTAGGCGGTTTGTCGCGCCTGCTGTGAAATTTCGGGGCTCAACTCCGGTTCTGCAGTGGGTACGGGCAGACTAGAGTGATGTAGGGGAGACTGGAATTCCTAGTGTAGAGGTGAAATTCTTAGATATTAGGAGGAACACCGGTGGCGAAGGCGGTCATCTAGGCTACAACTGACGCTGATGCACGAAAGCGTGGGGAGCAAACAGGATTAGAAA
>ASV_1350
CGCGGTAATACGGAGGGTGCAAGCATTAATCGGATTTATTGGGCGTAAAGGGCGCGTAGGCGGGAATGTAAGTCAGACGTGAAATCCCGGGGCTCAACCCCGGAACAGCATTTGAAACTACATTTCTTGAGGGTAGGAGGAGAAAACGGAATTCCACAAGTAGCGGTGAAATGCGTAGATATGTGGAAGAACACCGGTGGCGAAGGCGGTTTTCTATCTTATTCCTGACGCTAAAGCGCGAAAGCAAGGGGATCAAACAGGATTAGAAA
>ASV_1351
CGCGGTAATACGTAGGTGGCAAGCGTTGTCCGGATTTACTGGGCGTAAAGGGCGTGCAGGCGGTCTGCTAAGTCTAGGGTGAAAGCTCCCGGCTCAACTGGGAGAGGTCCTTGGATACTGGCGGACTTGAGGGAGGTAGAGGAGAGTGGAATTCCCGGTGTAGTGGTGATATGCGTAGATATCGGGAGGAACACCAGTGGCGAAGGCGGCTCTCTGGGCCTTTCCTGACGCTGAGACGCGAAAGCGTGGGGAGCGAACCGGATTAGAAA
>ASV_1352
CGCGGTAATACGTAGGCAGCGAGCGTTGTTCGGAGTTACTGGGCGTAAAGAGTGCGTAGGCGGTCCTCTAAGTTTGGTGTGAAATCTCCCGGCTTAACCGGGAGGGTGCGCCGAAAACTGGAGGGCTTGAGTATGGGAGAGGTAAGCGGAATTCCTGGTGTAGCGGTGAAATGCGTAGATATCAGGAGGAACACCTGCGGTGTAGGCGGCTTACTGGACCATCACTGACGCTGAGGCACGAAAGCGTGGGTAGCAAACAGGATTAGATA
>ASV_1353
CGCGGTAAGACGAACCGAGCGAACGTTGTTCGGAATCACTGGGCTTAAAGGGCGCGTAGGCGGGCATTCTAGTCTATGGTGAAATCCGGCAGCTTAACTGTCGAACTGCCGTGGATACTGGATGTCTCGAGGGAGGTAGGGGCGTGCGGAACTATTGGTGGAGCGGTGAAATGCGTTGATATCAATAGGAACTCCGGTGGCGAAGGCGGCACGCTGGACCTCTTCTGACGCTGAGGCGCGAAAGCCAGGGGAGCAAACGGGATTAGAAA
>ASV_1354
CGCGGTAATACGTAGGAGGCGAGCGTTGTCCGGAATTACTGGGCGTAAAGCGCGTGCAGGCGGACGGGGAAGTCTGCTGTGAAAGCTCCTGGCTTAACCGGGAGAGGTCGGCGGAAACTCCTCGACTAGAGGACGGTAGAGGGGGGTGGAATTCCCGGTGTAGTGGTGAAATGCGTAGAGATCGGGAGGAACACCTGTGGCGAAGGCGGCCCCCTGGGCCGTTCCTGACGCTGAGACGCGAAGGCTAGGGTAGCGAACGGGATTAGAAA
>ASV_1355
CGCGGTAATACGTAGGGGGCGAGCGTTGTCCGGAATTATTGGGCGTAAAGAGCTTGTAGGCGGTTTGTCGCGTCTGCTGTGAAAATCCGGGGCTCAACCCTGGAATGCCGGTGGATACTGTCGGGCTAGAGTCCGGAAGGGGCGAGTGGAATTCCTGGTGTAGCGGTGAAATGCGCAGATATCAGGAGGAACACCAATGGCGAAGGCAGGTCTCTGGGCCACTACTGACGCTGAGAAGCGAAAGCATGGGGAGCGAACAGGATTAGAAA
>ASV_1356
CGCGGTAATACGAAGGGTGCTAGCGTTATTCGGATTTATTGGGCGTAAAGGGTGCGTAGGTGGTATGCTAAGTCAACTATTAAATTTCTCGGCCTAACCGGGAGTAAGTGGTAGATACTGGCGTGCTTGAGGATGGGAGAGAGAAGTGGAATTCTCGGAGTAGCGGTAAAATGCGTAGATCTCGAGAGGAACACCGATGGCGAAGGCAGCTTCTTGGTCCATTCCTGACACTGAGGCACGAAAGCGTGGGGAGCAAACAGGATTAGAAA
>ASV_1357
CGCGGTAATACAGAGGGTGCGAGCGTTAATCGGAATTATTGGGCGTAAAGCGCATGTAGGTGGATATTTAAGTCGGATGTGAAAGCCCCGGGCTCAACCTGGGAATCGCATTCGATACTGGATATCTAGAGTATGGTAGAGGGAGGTGGAACTTCCGGTGTAGCGGTGAAATGCGTAGATATCGGAAAGAACACCAGTGGCGAAGGCGGCCTCCTGGACTAATACTGACACTGAGGTGCGAAAGCGTGGGGAGCAAACAGGATTAGATA
>ASV_1358
CGCGGTAATACGGAGGGTGCAAGCGTTAATCGGAATTACTGGGCGTAAAGGGTGCGTAGGTGGTTTGATAAGTTAGTTGTGAAAGCCCTGGGCTCAACCTGGGAAGGCCAACTAAGACTGTTGAACTAGAGTATGGGAGAGGGTAGTGGAATTTCCGGTGTAGCGGTGAAATGCGTAGAGATCGGAAGGAACACCAGTGGCGAAGGCGGCTACCTGGCCTAATACTGACACTGAAGCACGAAAGCGTGGGGAGCAAACAGGATTAGAAA
>ASV_1359
CGCGGTAAGACGAACCGTGCAAACGTTATTCGGAATCACTGGGCTTAAAGCGCGTGTAGGCGGATGGGAACGTCGGAACCTGAAAGCCCCCGGCTCAACCGGGGAAGCGGGGCCGAAACGACCCGTCTGGAGGGACGTAGGGGGATCTGGAACTTCCGGTGGAGCGGTGAAATGCGTTGAGATCGGAAGGAACGCCCGTGGCGAAAGCGAGATCCTGGACGTCTTCTGACGCTGAGACGCGAAAGCTAGGGGAGCAAACGGGATTAGATA
>ASV_1360
CGCGGTAATACGTAGGGTGCGAGCGTTAATCGGAATTACTGGGCGTAAAGCGTGCGCAGGCGGTGATGTAAGACAGTTGTGAAATCCCCGGGCTCAACCTGGGAACTGCATCTGTGACTGCATCGCTGGAGTGCGGCAGAGGGGGATGGAATTCCGCGTGTAGCAGTGAAATGCGTAGATATGCGGAGGAACACCGATGGCGAAGGCAATCCCCTGGGCCTGCACTGACGCTCATGCACGAAAGCGTGGGGAGCAAACAGGATTAGATA
>ASV_1361
CGCGGTAATACGGAGGGTGCGAGCGTTAATCGGAATTACTGGGCGTAAAGGGTGCGTAGGTGGTTTGATAAGTTATCTGTAAAAGCCCTGGGCTCAACCTGGGAAGGCCAGATAAAACTGTTGGACTCGAGTATGGGAGAGGGTAGTGGAATTTCCGGTGTAGCGGTGAAATGCGTAGAGATCGGAAGGAACACCAGTGGCGAAGGCGGCTACCTGGCCTAATACTGACACTGAAGTACGAAAGCGTGGGGAGCAAACAGGATTAGAAA
>ASV_1362
CGCGGTAATACGGAGGGTGCAAGCATTAATCGGATTTATTGGGCGTAAAGGGCGCGTAGGCGGGGATGTAAGTCAGACGTGAAATCCCGGGGCTCAACCTCGGAACAGCATTTGAAACTACATCTCTAGAGGGTAGGCGGAGAAAACGGAATTCCACAAGTAGCGGTGAAATGCGTAGATATGTGGAAGAACACCGGTGGCGAAGGCGGTTTTCTAGCTTATTCCTGACGCTAAAGCGCGAAAGCAAGGGGATCAAACAGGATTAGATA
>ASV_1363
CGCGGTAATACAGAGGGTGCAAGCGTTAATCGGAATTACTGGGCGTAAAGCGTGCGTAGGTGGATATTTAAGTCGAGTGTGAAAGCCCCGGGCTTAACCTGGGAACAGCATTCGAGACTGGATATCTAGAGTATGGTAGAGGAAAGTGGAATTCCCGGTGTAGCGGTGAAATGCGTAGATATCGGGAGGAACACCAGTGGCGAAGGCGGCTTTCTGGACCAATACTGACACTGAGGTACGAAAGCGTGGGGAGCAAACAGGATTAGAAA
>ASV_1364
CGCGGTAATACGAAGGGGGCTAGCGTTGCTCGGATTTACTGGGCGTAAAGGGCGCGTAGGCGGACAGTTAAGTTGGGGGTGAAAGCCCGGGGCTCAACCTCGGAATTGCCTTCAATACTGGCTGTCTTGAGTGTGAGAGAGGTGTGTGGAACTCCGAGTGTAGAGGTGAAATTCGTAGATATTCGGAAGAACACCAGTGGCGAAGGCGACACACTGGCTCACTACTGACGCTGAGGCGCGAAAGCGTGGGGAGCAAACAGGATTAGAAA
>ASV_1365
CGCGGTCATACGTAGGGTCCAAGCGTTATCCGGAATTACTGGGCGTAAAGAGTTGCGTAGGTGGCTAGTTAAGCGAATAGTGAAATGACGAGGCTCAACCTCGTGTCCATTATTTGAACTGACCAGCTAGAGAATGAGAGAGGTAGATGGAATTCCCTGTGTAGGAGTGAAATCCGTAGATATAGGGAGGAACACCGATGGCGTAGGCAGTCTACTGGCTCATTTCTGACACTAAGGCACGAAAGCGTGGGGAGCAAACGGGATTAGAAA
>ASV_1366
CGCGGTAATACAGAGGGTGCGAACGTTGCTCGGAATTACTGGGCGTAAAGCGCATGTAGGCGGATCCATAAGTCGGGCGTGAAATCCCCAGGCTCAACCTGGGAACTGCGCTCGAAACTGTGGGTCTTGAGTGTTGGAGAGGATGGCGGAATTCCTGGTGTAGAGGTGAAATTCGTAGATATCAGGAGGAACACCGGTGGCGAAGGCGGCCATCTGGACAACAACTGACGCTGAGATGCGAAAGCGTGGGGAGCAAACAGGATTAGAAA
>ASV_1367
CGCGGTAATACGGAGGGTGCAAGCATTAATCGGATTTATTGGGCGTAAAGGGCGCGTAGGCGGATAAGAAAGTCAGATGTGAAATTTCAGGGCTCACCCCTGAAACTGCATTTGAAACTTCTCATCTAGAGGATAGGCGGAGAAAACGGAATTCCACGTGTAGCGGTGAAATGCGTAGATATGTGGAAGAACACCGGTGGCGAAGGCGGTTTTCTAGCTTATTCCTGACGCTGAGGCGCGAAAGCAAGGGGAGCAAACAGGATTAGATA
>ASV_1368
CGCGGTAATACGGAGGGTGCAAGCATTAATCGGATTTATTGGGCGTAAAGGGCGCGTAGGCGGATATGTAAGTCAGATGTGAAATTTTCGGGCTCAACCCGAAAGCTGCATTTGAAACTACATTGTCTAGAGGATAGGCGGAGAAAACAGAATTCTACAAGTAGCGGTGAAATGCGTAGATATGTGGAAGAATACCGGTGGCGAAGGCGGTTTTCTAGCTTATTCCTGACGCTGAAGCGCGAAAGCAAGGGGATCAAACAGGATTAGAAA
>ASV_1369
CGCGGTAATACAGAGGGTGCGAGCGTTAATCGGATTTACTGGGCGTAAAGGGCGCGTAGGCGGTCGTATGAGTGTGATGTGAAAGCCCCGGGCTTAACCTGGGAAGTGCATCGCAAACGATACGACTGGAGTATATGAGAGGGTGGCGGAATTTCCGGTGTAGCGGTGAAATGCGTAGAGATCGGAAGGAACGTCAATGGCGAAGGCAGCCACCTGGCATAATACTGACGCTGAGGCGCGAAAGCGTGGGGAGCGAACAGGATTAGAAA
>ASV_1370
CGCGGTAATACGTAGGGTCCAAGCGTTATCCGGAATCACTGGGCGTAAAGCGTGCGTAGGTGGCGTGTTAAGTGAGATGTTAAATCGTGTGGCTCAACCATATCGATGCATCTCATACTGGCATGCTAGAGGACGGCAGAGGCAAGTGGAATTACGAGTGTAGCAGTGAAATGCGTAGATATTCGTAGGAACACCAATGGCGAAGGCAGCTTGCTGGGCCACTCCTGACACTGAGGTACGAAAGCGTGGGGAGCGAACAGGATTAGATA
>ASV_1371
CGCGGTAATACAGAGGTCCCGAGCGTTGTTCGGATTCATTGGGCGTAAAGGGTGCGTAGGCGGCAATGTAAGTCAGGTGGGAAATCTTGGGGCTCAACCCCAAAAGTTCGCTTGATACTGCAATGCTAGAGTACTGGAGAGGAGACTGGAATTCACGGTGTAGCAGTGAAATGCGTAGATATCGTGAGGAAGGCCAGTGGCGAAAGCGAGTCTCTGGACAGTTACTGACGCTGAGGCACGAAGGCTAGGGGAGCAAACGGGATTAGAAA
>ASV_1372
CGCGGTAATACGGAGGGTGCAAGCGTTATCCGGATTTACTGGGTTTAAAGGGTGTGTAGGCGGGTATTTAAGTCAGTGGTGAAATCTCCGAGCTCAACTTGGAAACTGCCATTGATACTATTTATCTTGAATTTTGTTGAGGTAGGCGGAATATGTCATGTAGCGGTGAAATGCATAGATATGACATAGAACTCCGATTGCGAAGGCAGCTTACTAAGCAAATATTGACGCTGAGGCACGAAAGCGTGGGGATCAAACAGGATTAGAAA
>ASV_1373
CGCGGTAATACGAAGGGGGCTAGCGTTGCTCGGAATTACTGGGCGTAAAGCGCACGTAGGCGGATAGTTAAGTTGGGGGTGAAATCCTGGAGCTCAACTCCAGAACTGCCTCCAAAACTGACAATCTTGAGTTCGGGAGAGGTGAGTGGAACTGCGAGTGTAGAGGTGAAATTCGTAGATATTCGCAAGAACACCAGTGGCGAAGGCGGCTCACTGGCCCGATACTGACGCTGAGGTGCGAAAGCGTGGGGAGCAAACAGGATTAGAAA
>ASV_1374
CGCGGTAATACGTAGGGTGCAAGCATTAATCGGATTTATTGGGCGTAAAGGGGGCGCAGGCGGCAAAGTAAGTGGAATGTGAAATCCCGGGGCTCAACCCCGGACCCGCATTCCAAACTACTTTACTAGAGGATAGACGGAGAAAACGGAATTCCACATGTAGCGGTGAAATGCGTAGATATGTGGAAGAACACCTGTGGCGAAAGCGGTTTTCTAGTTTATTCCTGACGCTCATGCCCGAAAGCTAGGGGAGCAAACAGGATTAGAAA
>ASV_1375
CGCGGTAAGACAGAGGGTGCAAACGTTGTTCGGAATTACTGGGCGTAAAGCGTGTGTAGGCGGCCATGAAAGTCGGATGTGAAAGCCCTGGGCTCAACCCAGGAAGTGCACCCGATACTGCTTGGCTTGAGTCTCGGAGAGGTTGGTGGAATTCTCGGTGTAGAGGTGAAATTCGTAGATATCGAGAGGAACACCGGTGGCGAAGGCGGCCAACTGGACGAAGACTGACGCTGAGACACGAAAGCGTGGGGAGCAAACAGGATTAGAAA
>ASV_1376
CGCGGTAATACAGAGGGTGCGAGCGTTAATCGGAATTACTGGGCGTAAAGGGTGCGTAGGCGGATATTTAAGTCAGACGTGAAATCCCCGGGCTTAACCTGGGAACTGCGTTTGATACTGGATACCTAGAGTATGGTAGAGGGAAGTGGAATTTCCGGTGTAGCGGTGAAATGCGTAGATATCGGAAGGAACATCAGTGGCGAAGGCGACTTCCTGGACCAATACTGACGCTGAGGCACGAAAGCGTGGGGAGCAAACAGGATTAGAAA
>ASV_1377
CGCGGTAATACAGAGGGTGCAAGCGTTAATCGGAATTACTGGGCGTAAAGGGTGCGTAGGTGGTTTATTAAGTCGTATGTGAAAACCCTGGGCTTAACCTAGGAATTGCATATGAAACTGATAGGCTAGAGTGCAGTAGAGGGAAGTGGAATTTCCAGTGTAGCGGTGAAATGCGTAGATATTGGAAGGAACACCAGTGGCGAAGGCGACTTCCTGGACTGTTACTGACACTGAGGCACGAAAGCGTGGGGAGCGAACAGGATTAGAAA
>ASV_1378
CGCGGTAATACGGAGGGTGCAAGCATTAATCGGATTTATTGGGCGTGAAGAGCGCGTAGGCGGGAAAGAAAGTTGGATGTGAAAGCTCGAGGCTCAACCTCGAAACCGCATCCAAAACTCCTTTTCTAGAGGATGGACGGAGAAAATGGAATTCCACGTGTAGCGGTGAAATGCGTAGATATGTGGAAGAACACCAGTGGCGAAGGCGATTTTCTAGTTTATTCCTGACGCTAATGCGCGAAAGCAAGGGGAGCAAACAGGATTAGAAA
>ASV_1379
CGCGGTAATACATGGGGTGCAAACGTTGCTCGGAATTATTGGGCGTAAAGCGCACGTAGGCGGTCCACTAAGTCGGATGTGAAAGCCCTCGGCTCAACCGAGGAAGTGCATCCGAAACTGGCGGGCTTGAGTACTAAAGAGGGTCGCGGAATTCCCGGTGTAGAGGTGAAATTCGTAGATATCGGGAGGAACACCGGTGGCGAAGGCGGCGACCTGGGTAGATACTGACGCTGAGGTGCGAAAGCGTGGGGAGCAAACAGGATTAGATA
>ASV_1380
CGCGGTAATACGGGGGGTGCGAGCGTTGTCCGGAATCACTGGGCGTAAAGGGCGCGTAGGTGGCCTGATAAGGGTGTGGTGAAAGTCCGGGGCTCAACCCCGGATCGGCCGTGCCGACTGTTGGGCTGGAGTACTGTAGGGGCAGGCGGAATTCCGGGTGTAGCGGTGGAATGCGTAGAGATCCGGAGGAAGACCGGTGGCGAAGGCGGCCTGCTGGGCAGTTACTGACACTGAGGCGCGACAGCGTGGGGAGCAAACAGGATTAGAAA
>ASV_1381
CGCGGTAATACGGAGGGTGCAAGCATTAATCGGATTTATTGGGCGTAAAGGGCGCGTAGGCGGAGATGTAAGTCAGATGTGAAATCCCGGGGCTCAACCCCGGAACAGCATTTGAAACTGCATCCCTAGAGGGTAGGCGGAGAAAACGGAATTCCACAAGTAGCGGTGAAATGCGTAGATATGTGGAAGAACACCAGTGGCGAAGGCGGTTTTCTAGCTTATTCCTGACGCTAAAGCGCGAAAGCAAGGGGATCAAACAGGATTAGATA
>ASV_1382
CGCGGTAAGACGAACTGTGCAAACGTTATTCGGAATCACTGGGCTTGAAGAGTGCGTAGGCGGTTTCGTAAGTAGGGTGTGAAAGCCCCCGGCTCAACCGGGGAATGGCGTCCTAAACTGCGAGGCTGGAGTGAGGTAGGGGTGTGCGGAACTTCCGGTGGAGCGGTGAAATGTGTTGATATCGGAAGGAACGCCGGTGGCGAAAGCGGCACACTGGACCTTGTCTGACGCTGAGGCACGAAAGCCAGGGGAGCAAACGGGATTAGATA
>ASV_1383
CGCGGTAATACGGAGGATCCAAGCGTTATCCGGATTCATTGGGTTTAAAGGGTGCGTAGGCGGAATGATAAGTCAGTGGTGAAATCCTTCAGCTTAACTGAAGAACTGCCATTGATACTGTCAATCTTGAGTACATTTGATGTGGGCGGAATGTGTCATGTAGCGGTGAAATGCTTAGATATGACACAGAACACCGATTGCGAAGGCAGCTCACAAAACTGTAACTGACGCTGAGGCACGAAAGCGTGGGTATCAAACAGGATTAGAAA
>ASV_1384
CGCGGTAATACGTAGGTGGCGAGCGTTGTCCGGATTTATTGGGCGTAAAGCGCGCGCAGGCGGTGGGGTAAGTCCGTTGTGAAATCTCCCGGCTCAACTGGGAGGGTGCGAGGGAGACTGCCTGACTTGAGGGACCGAGAGGCCGGTGGAATTCCCGGTGTAGTGGTGAAATGCGTAGAGATCGGGAGGAACACCAGTGGCGAAGGCGGCCGGCTGGGGGTTACCTGACGCTGAGGCGCGAAAGCGTGGGGAGCGAACCGGATTAGAAA
>ASV_1385
CGCGGTAATACGAGGGGTGCAAGCGTTATTCGGATTAATTGGGCGTAAAGGGTGCGTAGACGGTTTGTTAAGTCGCTTGTTAAATTCTTCAGCCTAACTGAAGGTGTGCGAGTGATACTGGCGAACTAGAGGGTGGAAGAGAGAAGTGGAATTCTCGGAGTAGCGGTAAAATGCGTAGATCTCGAGAGGAACACCAATGGCGAAGGCAGCTTCTTGGTCCATTCCTGACGTTCAGGCACGAAAGCGTGGGGAGCAAACAGGATTAGAAA
>ASV_1386
CGCGGTAATACGTAGGATGCAAGCGTTGTCCGGAATTATTGGGCGTAAAGAGCGCGCAGGCGGTCACTCAAGTCAGATGTGAAATATCCGGGCTTAACCCGGAGGGGTCATTTGAAACTGGGTAACTAGAGTACAGCAGAGGATAGCGGAATTCCCGGTGTAGTGGTGAAATGCGTAGATATCGGGAGGAACACCAGTGGCGAAGGCGGCTATCTGGGCTGAAACTGACGCTGAGGCGCGAAGGCTAGGGGAGCAAACAGGATTAGATA
>ASV_1387
CGCGGTAATACGTAGGATCCGAGCGTTGTCCGGATTTACTGGGTGTAAAGGGTGCGCAGGCGGACTGATAAGTCAGTGGTGAAATCTCGTCGCTTAACGACGAAACTGCCTTTGATACTATCAGTCTTGAATCCGGTAGAGATCTGTGGAATTCCGAGTGTAGCAGTGAAATGTGTAGATATTCGGAAGAACACCAGTGGCGAAGGCAGCAGATTGGGCCGGTATTGACGCTCAGGCACGAAAGCATGGGGATCAAACAGGATTAGATA
>ASV_1388
CGCGGTAAGACGAACCGTCCTAACGTTATTCGGAATTACTGGGCTTAAAGCGCGTGTAGGCGGGACGGCACGTCCGTCGCTGAAATCCCTCGGCTCAACCGAGGAACCGGCGCGGATACGACCGTCCTGGAGGGGTGTAGGGGGACCTGGAACTTCCGGTGGAGCGGTGAAATGCGTTGAGATCGGAAGGAACGCCCGTGGCGAAAGCGAGGTCCTGGACACTTTCTGACGCTGAGACGCGAAAGCCAGGGGAGCGAACGGGATTAGAAA
>ASV_1389
CGCGGTAATACGAACTGTGCGAACGTTATTCGGAATCACTGGGCTTAAAGGGTGCGTAGGCGGTTATCTAAGTCAGGTGTGAAATCTTCCGGCTCAACCGGAAAACTGCGCCTGAAACTGGATGACTTGAGTGAGGTAGGGGTGTGTGGAACTTCCGGTGGAGCGGTGAAATGTGTAGAGATCGGAAGGAACGCCAGCAGCGAAAGCGGCACACTGGGCCTTTTCTGACGCTGAGGCACGAAAGCTAGGGGAGTGAACGGGATTAGAAA
>ASV_1390
CGCGGTAAGACGAAGGGGGCTAGCGTTGCTCGGAATTACTGGGCGTAAAGCGCGTGTAGGCGGCTGTTCTAGTTGGGCGTGAAAGCCTTGGGCTTAACCCAAGAAATGCGCTCAATACTGGATAGCTAGAGGACCGGAGAGGATAGTGGAATTCCCAGTGTAGTGGTGAAATACGTAGAGATTGGGAAGAACACCAGTGGCGAAGGCGGCTATCTGGACGGTTTCTGACGCTAAGACGCGAAAGCGTGGGGAGCAAACAGGATTAGAAA
>ASV_1391
CGCGGTAAGACAGAGGGTGCAAACGTTGTTCGGAATTACTGGGCGTAAAGCGCGTGTAGGCGGCCCTGCAAGTCGGATGTGAAATCCCACGGCTCAACCGTGGAAGTGCATTCGAAACTGCAGGGCTAGAGTCCTGGAGAGGAAGGTGGAATGCTTGGTGTAGAGGTGAAATTCGTAGATATCAAGCGGAACACCGGTGGCGAAGGCGGCCTTCTGGACAGTGACTGACGCTGAGACGCGAAAGCGTGGGGAGCAAACAGGATTAGATA
>ASV_1392
CGCGGTAAGACGAACCGTGCGAACGTTGTTCGGAATCACTGGGCTTAAAGGGCGCGTAGGCGGGCTCAAAAGTCAGGGGTGAAATCCCACGGCTCAACCGTGGAAGTGCCTTTGATACTGTGAGTCTCGAGGGAGGTAGGGGCGTGCGGAACTTCCGGTGGAGCGGTGAAATGCGTAGATATCGGAAGGAACACCGGTGGCGAAAGCGGCGCGCTGGACCTCTTCTGACGCTGAGGCGCGAAAGCCAGGGGAGCAAACGGGATTAGATA
>ASV_1393
CGCGGTAATACGAAGGGTGCAAGCGTTACTCGGAATTACTGGGCGTAAAGCGTGCGTAGGCGGTGGTTTAAGTCTGATGTGAAATCCCCGGGCTCAACCTGGGAATGGCATTGGATACTGGATCGCTAGAGTACGGTAGAGGGTGGTGGAATTCCCGGTGTAGCAGTGAAATGCGTAGAGATCGGGAGGAACATCTGTGGCGAAGGCGGCCACCTGGACCAGTACTGACGCTGAGGCACGAAAGCGTGGGGAGCAAACAGGATTAGATA
>ASV_1394
CGCGGTAACACGTAGGGTCCAAGCGTTGTCCGGATTTATTGGGCGTAAAGAGCTCGTAGGCGGTTCAGTAAGTCGGGTGTGAAATCTCCGGGCTCAACTCGGAGGGGCCACTCGATACTGCTGGACTTGAGTTCGGTAGGGGAGCGGGGAATTCCTGGTGTAGCGGTGAAATGCGCAGATATCAGGAGGAACACCGGTGGCGAAGGCGCCGCTCTGGGCCGATACTGACGCTGAGGAGCGAAAGCGTGGGTAGCAAACAGGATTAGAAA
>ASV_1395
CGCGGTAATACGGAGGGTGCAAGCATTAATCGGATTTATTGGGCGTAAAGGGCGCGTAGGCGGATAAGAAAGTCAGATGTGAAATTTCAGGGCTCACCCCTGAAACTGCATTTGAAACTTCTCATCTAGAGGATAGGCGGAGAAAACGGAATTCCACGTGTAGCGGTGAAATGCGTAGATATGTGGAAGAACACCGGTGGCGAAGGCGGTTTTCTAGCTTATTCCTGACGCTGAGGCGCGAAAGCAAGGGGAGCAAACAGGATTAGAAA
>ASV_1396
CGCGGTAATACAGAGGTCTCAAGCGTTGTTCGGATTCATTGGGCGTAAAGGGTGCGTAGGTGGCGCCGTAAGTCAGGTGTGAAATCTCGGGGCTTAACTCCGAAACTGCATTTGATACTGCGGTGCTTGAGGACTGGAGAGGAGACTGGAATTCATGGTGTAGCAGTGAAATGCGTAGAGATCATGAGGAAGACCAGTGGCGAAGGCGGGTCTCTGGACAGTTCCTGACACTGAGGCACGAAGGCCAGGGGAGCAAACGGGATTAGATA
>ASV_1397
CGCGGTAAGACGAACCGTGCTAACGTTATTCGGAATCACTGGGCTTAAAGCGCGTGTAGGCGGACTGCCACGTCGGGCGCTGAAATCCCCCGGCTCAACCGGGGAATGGGCACCGATACGAGCAGTCTCGAGGGGAGTAGGGGGACCTGGAACTTCCGGTGGAGCGGTGAAATGCGTTGAGATCGGAAGGAACGCCCGTGGCGAAAGCGAGGTCCTGGGCTTCTACTGACGCTGAGACGCGAAAGCTAGGGGAGCAAACGGGATTAGAAA
>ASV_1398
CGCGGTAATACGTAGGGGGCGAGCGTTATCCGGATTTACTGGGCGTAAAGCGCGTTAAGGCGGCTCGCTAAGTTGGTGGTGAAATTTCAGGGCTCAACCCTGAAACTGCCTCCAATACTGGCGAGCTTGAGTGCGAGAGAGGAAGGTGGAATTCCCGGTGTAGTAGTGAAATGCGTAGATATCGGGAGGAACACCAGTGGCGAAGGCGGCCTTCTGGCTCGCAACTGACGCTGTAGCGCGAAAGCGTGGGGAGCGAACGGGATTAGAAA
>ASV_1399
CGCGGTAATACGTAGGGTGCAAGCGTTGTCCGGAATTATTGGGCGTAAAGAGCTCGTAGGCGGTTTGTCGCGTCGGCTGTGAAAACTCGGGGCTCAACCCCGAGCCTGCAGTCGATACGGGCAGACTAGAGTGCTGTAGGGGAGACTGGAATTCCTGGTGTAGCGGTGAAATGCGCAGATATCAGGAGGAACACCGGTGGCGAAGGCGGGTCTCTGGGCAGTAACTGACGCTGAGGAGCGAAAGCGTGGGGAGCAAACAGGATTAGATA
>ASV_1400
CGCGGTAAGACGAACCGTGCGAACGTTATTCGGAATCACTGGGCTTAAAGCGCGTGTAGGCGGGCCGCCACGTCGGCTGCTGAAATCCCCCGGCTCAACCGGGGAACGGGCACCGATACGAGCGGCCTCGAGGGGGGTAGGGGGCACTGGAACTTCCGGTGGAGCGGTGAAATGCGTTGAGATCGGAAGGAACGCCCGTGGCGAAAGCGAGTGCCTGGACCCTTTCTGACGCTGAGACGCGAAAGCCAGGGGAGCGAACGGGATTAGATA
>ASV_1401
CGCGGTAATACGTAGGGGCCTAGCGTTGTCCGGATTTATTGGGCGTAAAGAGCTCGTAGGTGGTCTGTTGCGTCCGCTGTGAAAACTCAGGGCTCAACCCTGGAATGCCGGTGGAAACTGTCGGGCTAGAGTCCGGAAGAGGCGAGTGGAATTCCTGGTGTAGCGGTGAAATGCGCAGATATCAGGAGGAACACCAATGGCGAAGGCAGCTCGCTGGGACGGTACTGACACTGAGACGCGAAAGCGTGGGGAGCAAACAGGATTAGAAA
>ASV_1402
CGCGGTAATACGGAGGGTGCAAGCGTTAATCGGAATTACTGGGCGTAAAGGGTGCGTAGGTTGTTGATTAAGTTAGCTGTGAAATTCCTGGGCTTAACCTGGGCTGGACGGCTAAGACTGATTAACTGGAGTATAGGAGAGGGTAGTGGAATTTCCGGTGTAGCGGTGAAATGCGTAGAGATCGGAAGGAACACCAGTGGCGAAGGCGGCTACCTGGCCAGATACTGACACTGAAGCACGAAAGCGTGGGGAGCAAACAGGATTAGAAA
>ASV_1403
CGCGGTAATACGTAGGCAGCAAGCGTTGTTCGGAGTTACTGGGCGTAAAGAGTGTGTAGGTGGTTTTCTAAGTTTGGTGTGAAATCTCCCGGCTCAACTGGGAGGGTGCGCCGAAAACTGGAAGGCTTGAGTATGGGAGAGGAAAGCGGAATTCCTGGTGTAGCGGTGAAATGCGTAGATATCAGGAGGAACACCTGCGGTGTAGACGGCTTTCTGGACCATCACTGACACTGAAACACGAAAGCGTGGGGAGCAAACAGGATTAGAAA
>ASV_1404
CGCGGTAATACGAAGGGGGCTAGCGTTGCTCGGAATGACTGGGCGTAAAGGGCGCGTAGGCGGTTCGGACAGTCGGGCGTGAAATTCCTGGGCTTAACCTGGGGGCTGCGCTCGATACATTTGGACTTGAGTGAGGAAGAGGGTTGTGGAATTCCCAGTGTAGAGGTGAAATTCGTAGATATTGGGAAGAACACCGGTGGCGAAGGCGGCAACCTGGTCCTTGACTGACGCTGAGGCGCGAAAGCGTGGGGAGCAAACAGGATTAGATA
>ASV_1405
CGCGGTAATACGTAGGGTGCAAGCGTTAATCGGAATTACTGGGCGTAAAGCGTGCGCAGGCGGTTCCGCAAGTCAGATGTGAAATCCCCGGGCTCAACCTGGGAACTGCATTTGAAACTATGGAGCTAGAGTGTGTCAGAGGGGGGTAGAATTCCACATGTAGCAGTGAAATGCGTAGAGATGTGGAGGAATACCGATGGCGAAGGCAGCCCCCTGGGATGACACTGACGCTCATGCACGAAAGCGTGGGGAGCAAACAGGATTAGAAA
>ASV_1406
CGCGGTAATACGTAGGGTGCGAGCGTTAATCGGAATTACTGGGCGTAAAGCGTGCGCAGGCGGTTTCGCAAGTCAGATGTGAAAGCCCCGGGCTCAACCTGGGAATTGCATTTGAAACTACGAGGCTAGAGTGTGTCAGAGGGGGGTAGAATTCCACGTGTAGCAGTGAAATGCGTAGAGATGTGGAGGAATACCGATGGCGAAGGCAGCCCCCTGGGATAACACTGACGCTCATGCACGAAAGCGTGGGGAGCAAACAGGATTAGATA
>ASV_1407
CGCGGTAATACGTAGGGTGCGAGCGTTAATCGGAATTACTGGGCGTAAAGAGTGCGTAGGCGGTTCTTTGTGTCCGCTGTGAAAGCCCCGGGCTTAACCTGGGAATGGCAGTGGAAACTAGAGGACTTGAATCCGGCAGAGGGGGGTGGAATGCCACGTGTAGCAGTGAAATGCGTAGAGATGTGGCGGAACACCGATGGCGAAGGCAGCCCCCTGGGCTGAGATTGACGCTCAGGCACGAAAGCGTGGGGAGCAAACAGGATTAGAAA
>ASV_1408
CGCGGTAATACGAAGGGGGCTAGCGTTGCTCGGAATGACTGGGCGTAAAGGGCGCGTAGGCGGCTTGAACAGTCGGGCGTGAAATTCCTGGGCTCAACCTGGGGGCTGCGTTCGAGACGTTTGGGCTAGAGTGGGGAAGAGGGTCGTGGAATTCCCAGTGTAGAGGTGAAATTCGTAGATATTGGGAAGAACACCGGTGGCGAAGGCGGCGACCTGGTCCTTGACTGACGCTGAGGCGCGAAAGCGTGGGGAGCAAACAGGATTAGATA
>ASV_1409
CGCGGTAATACGGAGGGTGCAAGCATTAATCGGATTTATTGGGCGTAAAGGGCGCGTAGGCGGGGAAGTAAGTCAAATGTGAAATCCCGGAGCTCAACTCCGGAACTGCATTTGAAACTGCTACTCTTGAGGGTAGGCGGAGAAAATGGAATTCCACGTGTAGCGGTGAAATGCGTAGATATGTGGAAGAACACCTGTGGCGAAAGCGGTTTTCTAGCTTATTCCTGACGCTGAGGCGCGAAAGCAAGGGGATCAAACAGGATTAGAAA
>ASV_1410
CGCGGTAATACGTAGGGGGCGAGCGTTATCCGGATTTACTGGGCGTAAAGCGCGTTCAGGCGGTTTGGCAAGTCGGGCATGAAATCTCTGGGCTCAACCCGGAGAGGTTGTCCGATACTGCTGAACTGGAGGGCAGTAGAGGGTGGTGGAATTCCGGGTGTAGTGGTGAAATGCGTAGAGATCCGGAGGAACACCAGTGGCGAAAGCGGCCACCTGGACTGCACCTGACGCTGAAACGCGAAAGCTAGGGGAGCGAACGGGATTAGAAA
>ASV_1411
CGCGGTAATACGGAGGGTGCAAGCATTAATCGGATTTATTGGGCGTAAAGGGCGCGTAGGCGGAGATGTAAGTCAGATGTGAAATCCCGAGGCTCAACCTCGGAACAGCATTTGAAACTACATCCCTAGAGGATAGAGGGAGAAAACGGAATTCCACAAGTAGCGGTGAAATGCGTAGATATGTGGAAGAACACCGGTGGCGAAGGCGGTTTTCTACTTTAGACCTGACGCTGAGGCGCGAAAGCAAGGGGATCAAACAGGATTAGAAA
>ASV_1412
CGCGGTAATACGAGGGGAGCTAGCGTTGTTCGGAATTACTGGGCGTAAAGGGCGTGTAGGCGGTACCATAAGTCAGATGTGAAAGCCCTGGGCTTAACCTAGGATGTGCATTTGATACTGTGGAACTAGAGATCGAGAGAGGAAAGTGGAATTACGAGTGTAGAGGTGAAATTCGTAGATATTCGTAAGAACACCAGTGGCGAAGGCGACTTTCTGGCTCGATACTGACGCTAAGGCGCGAAAGCGTGGGGAGCAAACAGGATTAGAAA
>ASV_1413
CGCGGTAAGACGTAGGAGGCGAGCGTTATCCGGATTCACTGGGCGTAAAGCGCATGTAGGCGGTTCAATAAGTCGTGTGTTAAAGCCCCCGGCTCAACTGGGGGAGGTCATGCGAGACTATGGGACTTGAGGGCAGCAGAGGAGCATGGAACTCCCGGTGTAGCGGTGGAATGCGTAGATATCGGGAAGAACACCAGTGGCGAAGGCGGTGCTCTGGGCTGCAACTGACGCTGAGATGCGAAAGTGTGGGGAGCAAACGGGATTAGAAA
>ASV_1414
CGCGGTAATACAGAGGGTGCAAGCGTTGTTCGGAATTATTGGGCGTAAAGCGCGTGTAGGCGGCCAAGCATGTCGGGTGTGAAAGCCCTGGGCTTAACCCAGGAAGTGCGCCCGAAACTACTTGGCTTGAGTGTCGGAGAGGATGGCGGAACTCCCGGTGTAGAGGTGAAATTCGTAGATATCGGGAAGAACACCAGTGGCGAAGGCGGCCATCTGGACGACAACTGACGCTGAGACGCGAAAGCGTGGGGAGCAAACAGGATTAGATA
>ASV_1415
CGCGGTAATACAGAGGGTGCAAGCGTTAATCGGAATTACTGGGCGTAAAGCGCATGTAGGTGGATATTTAAGTCGGATGTGAAAGCCCCGGGCTCAACCTGGGAACAGCATTCGATACTGAATGTATAGAGTATGGTAGAGGGAAGTGGAATTTCCGGTGTAGCGGTGAAATGCGTAGATATCGGAAAGAACACCAGTGGCGAAGGCGTCTTCCTGGACCAATACTGACACTAAAGTGCGAAAGCGTGGGGAGCAAACAGGATTAGAAA
>ASV_1416
CGCGGTAATACGAAGGGGGCAAGCGTTGTTCGGAATTACTGGGCGTAAAGGGCGCGTAGGCGCTGCGCTAAGTCAGGCGTGAAAGCCCTGGGCTCAACCCGGGAATTGCGCTTGATACTGGCATGCTCGAATCCGGGAGAGGTTGGTGGAATTCCCAGTGTAGAGGTGAAATTCGTAGAGATTGGGAAGAACACCGGTGGCGAAGGCGGCCAACTGGACCGGTATTGACGCTGAGGCGCGAAAGCGTGGGGAGCAAACAGGATTAGAAA
>ASV_1417
CGCGGTAATACAGAGAGTGCAAGCGTTAATCGGAATTACTGGGCGTAAAGCGTGCGTAGGTGGGTACTTTAGTCGGATGTGAAAGCCCTAGGCTTAACCTAGGAACTGCATTCGATACTGGGTATCTAGAGTATGGTAGAGGGAAGTGGAATTTCCGGTGTAGCGGTGAAATGCGTAGATATCGGAAAGAACACCAGTGGCGAAGGCGGCTTCCTGGACCAATACTGACACTGAAGCACGAAAGCGTGGGGAGCAAACAGGATTAGAAA
>ASV_1418
CGCGGTAATACGTAGGGTGCAAGCGTTGTCCGGAATTATTGGGCGTAAAGAGCTCGTAGGCGGTTTGTTGCGTCGGCTGTGAAAACCTGAGGCTCAACCTCAGGCCTGCAGTCGATACGAGCAGACTAGAGTGTTGCAGGGGAGACTGGAATTCCTGGTGTAGCGGTGAAATGCGCAGATATCAGGAGGAACACCGGTGGCGAAGGCGGGTCTCTGGGCAACAACTGACGCTGAGGAGCGAAAGCGTGGGGAGCGAACAGGATTAGAAA
>ASV_1419
CGCGGTAAGACGAACCGTGCGAACGTTATTCGGATTCACTGGGCTTAAAGGGCGCGTAGGCGGGCTGTCAAGTCGGTGGTGAAATCTTTCGGCTCAACCGGAAAATCGCCTCCGATACTGGCGGCCTCGAGGGGGGTAGGGGCATGTGGAACTTCCGGTGGAGCGGTGAAATGCGTAGATATCGGAAGGAACGCCGGTGGCGAAAGCGACGTGCTGGACCCTTTCTGACGCTGAGGCGCGAAAGCCAGGGGAGCAAACGGGATTAGAAA
>ASV_1420
CGCGGTAATACGGAGGGTGCAAGCATTAATCGGATTTATTGGGCGTAAAGGGCGCGTAGGCTGAAATGTAAGTCAGATGTGAAATCCCGGGGCTCAACCTCGGAACTGCATTTGAAACTACATATCTAGAGGGTAGGCGGAGAAAACGGAATTCCACAAGTAGCGGTGAAATGCGTAGATATGTGGAAGAACACCGGTGGCGAAGGCGGTTTTCTAGCTTATTCCTGACGCTGATGCGCGAAAGCAAGGGGATCAAACAGGATTAGAAA
>ASV_1421
CGCGGTAAGACGAACCGTGCGAACGTTGTTCGGATTCACTGGGCTTAAAGGGCGCGTAGGCGGGTCGTCAAGTCGGTGGTGAAATCTTTCGGCTCAACCGGAAAATGGCCTCCGATACTGGCGACCTCGAGGGGGGTAGGGGCATGCGGAACTTCGGGTGGAGCGGTGAAATGCGTAGATATCCGAAGGAACGCCGGTGGCGAAAGCGGCGTGCTGGACCCTTTCTGACGCTGAGGCGCGAAAGCCAGGGGAGCAAACGGGATTAGAAA
>ASV_1422
CGCGGTAATACGTAGGGTGCGAGCGTTGCCCGGATTTATTGGGCGTAAAGGGCGCGTAGGCGGCCACGCACGTCCGTTGTGAAATCGCCCGGCTCAACTGGGCGGGGTCAGCGGATACGGTGTGGCTCGAGCAAGCTAGGGGGCAATGGAATTCCCGGTGTAGTAGTGAAATGCGTAGATATCGGGAGGAACACCAGTGGCGAAGGCGGCCTTCTGGCTCGCAACTGACGCTGTAGCGCGAAAGCGTGGGGAGCGAACGGGATTAGAAA
>ASV_1423
CGCGGTAATACGTAGGCAGCAAGCGTTGTTCGGAATTACTGGGCGTAAAGAGTGTGTAGGCGGTGTTCTAAGTCTGTTGTGAAATCTCCCGGCTCAACTGGGAGGGTGCGGCGGAGACTGGAATGCTAGAGTATGGGAGAGGTAAGCGGAATTCCTGGTGTAGCGGTGAAATGCGTAGATATCAGGAGGAACACCTGTGGTGTAGACAGCTTACTGGACCATGACTGACGCTGAGACACGAAAGCGTGGGTAGCAAACAGGATTAGAAA
>ASV_1424
CGCGGTAATACGGAGGGGGCGAGCGTTATTCGGAATTATTGGGCGTAAAGGGCGCGTAGGCGGCCCGGTAAGTCAAAGGTGAAATCCCTCGGCTCAACTGAGGAACTGCCTTTGAAACTGTCGGGCTTGAGGCCGGGAGAGGGTAGTGGAATTCCCAGTGTAGCGGTGAAATGCGTAGATATTGGGAGGAACACCAGTGGCGAAGGCGGCTACCTGGACCGGTTCTGACGCTGAGGCGCGAAAGCGTGGGTAGCAAACAGGATTAGAAA
>ASV_1425
CGCGGTAATACGGGGGGGGCGAGCGTTGTCCGAAGTTACTGGGCGTAAAGCGCGTGTAGGCGGGTTGTTAAGTCCGCTGTGAAAGCCCGGTGCTCAACGCCGGAGGGTCGGTGGATACTGGCAGTCTTGAAGTGGCTAGGGGGAAATGGAATTACCGGTGTAGCGGTGAAATGCGTAGATATCGGTAGGAACACCAGTGGCGAAGGCGGTTTCCTGGAGCTAACTTGACGCTGAGACGCGAAAGCTGGGGGAGCAAACGGGATTAGAAA
>ASV_1426
CGCGGTCATACGGAAGATCCGAGCGTTATCCGGAATTACTGGGCGTAAAGAGTTGCGTAGGTGGCATAGTAAGCGAGCAGTGAAAGACTCCGGCTCAACCGGAGGTACATTGTTCGAACTACTAAGCTAGAACATAGTAGAGGTACCTGGAATTCCAAGTGTAGGAGTGAAATCCGTAGATATTTGGAGGAACACCGATGGCGTAGGCAGGGTACTGGGCTATTGTTGACACTAAGGCACGAAAGCGTGGGGAGCGAACGGGATTAGAAA
>ASV_1427
CGCGGTAATACGTAGGTGACTAGCGTTGTCCGGATTTACTGGGCGTAAAGAGCGCGCAGGCGGTCGATTTAGTCGAGTGTGAAAGCCCCCGGCTCAACTGGGGAGGGTCACTCGATACTGATCGACTCGAAGGCAGGAGAGGTAAGTGGAATTCCTAGTGTAGCGGTGAAATGCGCAGATATCAGGAGGAACACCAATGGCGAAGGCAGCTCGCTGGGACGGTATTGACGCTGAGACGCGAAAGCGTGGGGAGCAAACAGGATTAGATA
>ASV_1428
CGCGGTAAGACGAACCGTACGAACGTTATTCGGAATTACTGGGCTTAAAGGGTGCGTAGGCTGTGCGGAAAGTTGGATGTGAAATACCTCAGCTTAACTGAGGAACGGCACCCAAAACTACCGTGCTGGAGGAAGACAGAGGTGAGCGGAACTTAGGGTGGAGCGGTGAAATGCGTTGATATCCTAAGGAACACCGGTGGCGAAGGCGGCTCACTGGGTCTTTTCTGACGCTGAGGCACGAAAGCTAGGGTAGCGAACGGGATTAGAAA
>ASV_1429
CGCGGTAATACGTAGGGGGCGAGCGTTGTCCGGATTTATTGGGCGTAAAGAGCTCGTAGGCGGTTCCGCAAGTCGGATATGAAATCTCCACGCTTAACGTGGAGGGGTTATTCGATACTGCGGTGACTAGAGTCCGGTAGGGGAGTGTGGAATTCCCGGTGTAGCGGTGAAATGCGCAGAGATCGGGAGGAACACCCGTAGCGAAGGCGGCACTCTGGGCCGTGACTGACGCTGAGGAGCGAAAGCGTGGGTAGCGAACAGGATTAGAAA
>ASV_1430
CGCGGTAATACGTAGGTGGCAAGCGTTGTCCGGATTTATTGGGCGTAAAGCGCGCGCAGGCGGTTCGAAAAGTCCATGGTGAAAGCGCCCGGCTCAACTGGGCGAGTGCCGTGGGGACTGTCGAGCTGGAGGGGAGCAGAGGCGAGTGGAATTCCGGGTGTAGTGGTGAAATGCGTAGAGATCCGGAGGAACACCAGTGGCGAAGGCGGCTCGCTGGGCTTTACCTGACGCTGAGGCGCGAAAGCGTGGGGAGCGAACCGGATTAGAAA
>ASV_1431
CGCGGTAATACGTAGGGGGCAAGCGTTGTCCGGAATCATTGGGCGTAAAGAGTGTGTAGGCGGCTTGGTAAGTCCGCTCTGAAAGCCAGGGGCTCAACCCCTGGAGGCGGGTGGATACTGTCAAGCTTGAGTCTGGAAGAGGCGAGTGGAATTCCCGGTGTAGCGGTGAAATGCGCAGATATCGGGAGGAACACCAATGGCGAAGGCAGCTCGCTGGGACATGACTGACGCTGAGACACGAAAGCGTGGGGAGCAAACAGGATTAGAAA
>ASV_1432
[truncated: 163,063 more chars]
